# Supplementary material for: Identification of broadly neutralizing antibody epitopes in the HIV-1 envelope glycoprotein using evolutionary models
Source: Virol J. 2013 Dec 2;10:347. doi: 10.1186/1743-422X-10-347 (PMC4220805; doi:10.1186/1743-422X-10-347)
Supplement: Additional file 3: Dataset S1 — HIV-1 gp160 alignment. [file 1743-422X-10-347-S3.fas]

>CNE15
ATGAGAGTGAGGGGGACACTGAGGAATTATCAACAATGGTGGATATGGACCGTCTTGGGCTTTTGGCTGTTCATGATTTGTAATGTGGGAAACTTGTGGGTCACAGTCTATTATGGGGTACCTGTGTGGAGAGAAGCAAAAACTACCCTATTCTGTGCGTCAGATGCGAAAGCATATGACACAGAAGTGCATAATGTCTGGGCTACACATGCCTGTGTACCCACAGACCCCAACCCACAAGAAATGGATTTGGAAAATGTAACAGAAAATTTTAACATGTGGAAAAATGAAATGGTGAATCAGATGCATGAGGATGTAATCAGTTTATGGGATCAAAGCCTAAAGCCATGTGTAAAGTTGACCCCACTCTGTGTCACGTTAGAATGTAAGAATGCTACCAGAACACAGGGGGAAATAAAAAATTGCTCTTTCAATGCAACCACAGAAGTAAAAGATAAGAAGCAGAAAGTGTATGCACTTTTTTATAGACTTGATATAGTACCAAATGGCAAAGATACGTATAGATTAATAAACTGTAATACCTCAGCCATAACACAAGCCTGTCCAAAGGTCACTTTTGATCCAATTCCTATACACTATTGTGCTCCAGCTGGTTATGCGATTCTAAAATGTAAAGATAAGACATTCAATGGGATAGGATCATGCCATAATGTTAGCACAGTACAATGTACACATGGAATTAAGCCAGTAGTATCAACTCAACTACTGTTAAATGGTAGCCTAGCAGAAAGTGAGATAATAATTAGATCTGAAAATCTGACAGACAATGTCAAAACAATAATAGTACATCTTAATCAATCTGTAGAAATTGTATGTACAAGACCCAACAATAATACAAGAAAAAGTATAAGGATAGGACCAGGACAAATATTCTATGCAACAGGAGACATAATAGGAGACATAAGACAAGCACATTGTAGCATTAATGCAGGAAAATGGGATGAAACTTTACAAAGGGTAAGTGAAAGGTTAAAAGAGCACTTCAATAAAACAATAAAATTTGAACCATCCTCAGGAGGGGACCTAGAAATTACAACACATAGCTTTAATTGTAGAGGAGAATTTTTCTATTGTAATACATCAGGACTGTTTAATGGTACATCAGATAATTCAACCATCATAATCCCATGTAGAATAAAGCAAATTATAAACATGTGGCAAGAGGTAGGACGAGCAATGTATGCCCCTCCCATTGAAGGAAACATAACATGTAAATCAAATATCACAGGACTATTACTGGTACGTGATGGAGGAAATAATACAGAGATATTCAGACCTGGAGGAGGAGATATGAGGGACAATTGGAGAAGTGAATTATATAAATATAAAGTGGTAGAAATTAAGCCATTGGGAATAGCACCCACTGAAGCAAAAAGGAGAGTGGTGGAAAGAAAAAAAAGAGCAGTGATAGGAGCTGTGTTCCTTGGGTTCTTGGGAGCAGCAGGAAGCACTATGGGCGCGGCGTCAATAACGCTGACGGTACAAGCCAGACAATTGTTGTCTGGTATAGTGCAACAGCAAAGCAATTTGCTGAGGGCTATAGAGGCGCAACAGCATATGTTGCAACTCACAGTCTGGGGCATTAAGCAGCTCCAGACAAGAGTCCTTGCTATAGAAAGATACCTAAAGGATCAACAGCTCCTAGGGATTTGGGGCTGCTCTGGAAAACTCATCTGCACTACTGCTGTACCTTGGAACTCCAGTTGGAGTAACAGATCTCTAAGTGAGATTTGGGATAACATGACCTGGATGCAGTGGGATAAGGAGATTAATAATTACACAGACACAATATACAGGTTGCTTGAAGTCTCGCAAACCCAGCAGGAGCAAAATGAAAAAGATTTATTAGCATTGGACAGTTGGAAAAATCTATGGAGTTGGTTTGACATAACAAATTGGCTGTGGTATATAAGGATATTCATAATGATAGTAGGAGGCTTGATAGGTTTAAGAATAATTTTTGCTGTGCTCTCTGTAGTGAATAGAGTTAGGCAGGGATACTCACCTCTATCGTTGCAGACCCTTATCCCGAACCCAGGGGGACCAGACAGGCTCGGAAGAATCGAAGAAGAAGGTGGAGAGCAAGGCAGAGACAGATCCATTCGATTAGTGAACGGATTCTTAGCGCTTGCCTGGGACGACCTGCGGAGCCTGTGCCTCTTCAGCTACCACCGCTTGAGAGACTTACTCTTGATTGTAGCAAGGATTGTGGAACTTCTGGAACGCAGGGGGTGGGAAGTCCTCAAATACGGGTGGAATCTCCTGCAGTATTGGATTCAGGAACTAAAGAATAGTGCTGTTAGCTTGCTCAATACCACAGCTATAGCAGTAGCTGAAGGAACAGATAGGATTATAGAGGTAGTACAAGGAATTTGTAGAGCTATCCGCAACATACCTAGAAGAATAAGACAAGGCTTTGAAGCTGCTTTGCAA
>CAP210.2.00.E8*
ATGAGAGTGATGGGGATACAGAGGAATTGGCAGCAATGGGGGATATGGGGCATCTTAGGCTTTTGGCTGTTAATGATCTGTAGTGGGGGAAACTTGTGGGTCACAGTATATTATGGGGTACCTGTGTGGAAAGAGGCAAAAACCACCTTATTTTGTGCATCAGACGCTAAAGGATATGACACAGAAGTGCATAATGTCTGGGCTACACATGCCTGTGTACCCACAGACCCCAACCCACAAGAAATAGTTTTGGAAAATGTAACAGAAAACTTTAACATGTGGAAAAATGACATGGTGGATCAGATGCATCAGGATATAATCAGTTTATGGGATCAAAGCCTAAAGCCATGTGTAAAGTTAACCCCACTCTGTGTTACTTTAAATTGTAGCGATGCTACAAATAGTACTGATACTATGAAAATTTGTTCTTTCAATGCAACCACAGAACTAAGAGATAAGAAAAAGAAGGAGTATGCACTTTTTTATAGACTTGATATAGTACCACTTAAGAATGAAAGTTATATATTAATAAACTGTAATACCTCAACCATAGCACAAGCCTGTCCAAAGGTCTCTTTTGACCCAATTCCTATACATTATTGTGCTCCAGCGGGTTATGCGATTCTAAAGTGTAATAATAAGACATTCAATGGAACAGGACCATGCAATAATGTCAGCACAGTACAATGTACACATGGAATTAAGCCAGTGGTATCAACTCAACTGCTGTTAAATGGTAGTCTAGCAGAAGAAGAAGTAGTAATTAGATCTGAAAATATATCAAATAATGTCAAAACAATAATAGTACATCTTAATGAATCTGTAAACATTACTTGTATAAGACCCGGCAATAATACAAGAAGAAGTATAAGGATAGGACCAGGACAAGCATTCTATGCAATGGGAGACATAATAGGAAATATAAGAGAAGCACATTGTAACATTAGTGAAAAGGCATGGAATGAAACTTTAAAAAAGGTAGTGGAAAAATTAGTAAAGTACTTCAATAAAACAATAGAATTTGCACCACCCGTAGGAGGGGACCTAGAAATTACAACACACAGCTTTAATTGTGGAGGAGAATTTTTCTATTGCAATACCACAAAACTGTTTAATAGTACA---CATAATTCAACAATCACGCTCCCATGCAGAATAAGGCAAATTATAAACATGTGGCAGGAGGTAGGACGAGCAATGTATGCTCCTCCCAGTAAAGGGAACATAACATGTATATCAAACATCACAGGACTATTACTGACGCGTGATGGAGGAAATGACACAGAGATATTCAGGCCTGGAGGAGGAGATATGAAGGACAATTGGAGAAGTGAATTATATAAATATAAAGTAGTAGAAATTAAACCATTAGGAGTAGCACCCACTAGAGCAAAAAGGAGAGTGGTGGAGAGAGAAAAAAGAGCAGTGATAGGAGCTGTGTTCCTTGGGTTCTTGGGAGCAGCAGGAAGCACTATGGGCGCAGCATCCATAACGCTGACGGTACAAGCCAGACAATTATTGTCTGGTATAGTGCAGCAGCAAAGTAATTTGCTGAGAGCTATAGAGGCGCAACAACATATGTTGCAACTCACAGTCTGGGGCATTAAGCAGCTTCAGACAAGAGTCCTGGCTATAGAAAGATACCTAAAGGATCAACAGCTCCTAGGGATTTGGGGATGCTCTGGAAAACTCATCTGCACCACTAATGTGCCTTGGAACTCTAGTTGGAGTAACAAATCTTATGGGGACATTTGGGATAACATGACCTGGATGCAGTGGGATAGAGAAATTAATAACTACACAAACACAATATACAGGTTGCTTGAAGACTCGCAAAACCAGCAGGAAAAAAATGAACAAGATTTATTAGCATTGGACAAATGGCAAAGTCTGTGGTCGTGGTTTAGTATATCAAGCTGGCTATGGTATATAAAAATATTCATAATGGTAGTAGGAGGATTGATAGGTTTAAGAATAATTTTTGCTGTGCTTTCTATAGTGAATAGAGTTAGGCAGGGATACTCACCCTTATCGTTGCAGACCCTCCCCCCAAACCCGAGGGAACTCGACAGGCTCGGAGGAATCGAAGAAGAAGGTGGAGAGCAAGACAGAGGCAGATCTGTGAGATTAGTGAGCGGATTCTTACCACTTGCCTGGGACGATCTGAGGAGCCTGTGCCTCTTCTGCTACCACCGATTGAGAGACTTACTATTGATCACAACGAGAGCGGTGGAACTTCTGGCACAGAGGGGGTGGGAAATCCTTAAATATCTGGGAAGTCTTGTGCAGTATTGGGGTCAGGAGCTAAAAAAGAGTGCTATTAATCTGCTTGATACCACAGCAATAGCAGTAGCTGAAGCAGCAGATAGAATTTTAGAATTACTACAAAGGATTTGGAGAGGTATCTGCAACGTACCTACAAGAATAAGACAGGGCTTTGAAGCAGCTTTGCAA
>Ce0682_E4
ATGAGAGTGACGGGGATACAGAGGAATTATCCACAATGGTGGATATGGGGCATCTTAGGCTTTTGGATGTTAATGATTTGTAGTGTGGGGAACATGTGGGTCACAGTCTATTATGGGGTACCTGTGTGGAAAGAAGCAAAAACTACTCTATTTTGTGCCTCAGATGCTAAAGCATATGAAAGAGAGGTGCATAATGTCTGGGCTACACATGCCTGTGTACCCACAGACCCCGACCCACGAGAATTGGTTTTGGAAAATGTAACAGAAAATTTTAACATGTGGAAAAATGACATGGTGGATCAGATGCATGAGGATATAATCAGTTTATGGGATCAAAGCCTAAAACCATGTGTAAAGTTGACCCCACTATGTGTCACTTTAAACTGTAGTAATGTTAATGTTTATACTAAAGAAATGAAAAATTGCTCGTTCAATATAACCACAGAACTAAGAGATAAGAGAAGGAATGAATATGCACTTTTTTATAGATCTGATATAGTAGAAAATGACAATGCCAGTTATAGATTAATAAATTGTAATACCTCATCTGTAACACAAGCCTGTCCAAAGGTCAATTTTGACCCAATTCCTATACATTATTGTGCTCCAGCTGGTTATGCGATTCTAAAGTGTAATGATGAAGCATTCAATGGAACAGGACCATGCAGTAATGTCAGTACAGTGCAATGTACACATGGAATTAAGCCAGTAGTATCAACTCAGCTATTGTTAAATGGTAGTCTAGCAGAGAAAGAGATAGTAATTAGATCTGAAAATCTGACAAACAATGTCAAAACAATAATAGTACAGCTTAATGAGTCTGTAGAAATTGTGTGTACAAGGCCCAACAATAATACAAGGAAAAGTGTGAGAATAGGACCAGGACAAACATTCTATGCAACAGGAGAAATAACAGGAGATATAAGACAAGCACATTGTAACATTAGTGATGAGTTATGGAATAAAACTTTACAGAATGTAATTACAAAATTACAAGAACACTTCAATAAAACAATACACTTTGCACCATCCGCAGGAGGGGACCTAGAAATTACAACACATAGCTTTAATTGCAGAGGAGAGTTTTTCTATTGCGATACATCAAAATTATTTAATAGT---------ACATCACCCATCACACTCCAATGCAGAATAAAACAAATTATAAACATGTGGCAGGGGGTAGGAAGAGCAATGTATGCCCCTCCCATTGCAGGAAACATAGTATGTAACTCAAGTATCACAGGACTACTATTAACACGTGATGGAGGAAATGGTACAGAGACATTCAGACCTGGAGGAGGAGATATGAGGGACAATTGGAGAAGTGAGTTATATAAATATAAAGTGGTAGAAATTAAGCCATTAGGAATAGCACCCACTAAGGCAAAAAGGAGAGTGGTGGAGAGAGAAAAAAGAGCAGCTCTGGGAGCTATGTTCCTTGGGTTCTTGGGAATGGCAGGAAGCACTATGGGCGCAGCATCAATAACGCTGACGGTACAGGCCAGGCAATTGTTGTCTGGTATAGTGCAACAGCAGAACAATTTGCTGAGAGCTATAGAGGCGCAACAGCATATGTTGCAACTCACAGTCTGGGGCATTAAGCAGCTCCAGGCAAGAGTCCTGGCCATAGAAAGATACCTAAGGGATCAACAGCTCCTAGGGATTTGGGGCTGCTCTGCAAAACTCATCTGCACCACTAATGTGCCTTGGAACTCTAGTTGGAGTAATAAATCTCAAGAGGATATTTGGGATAACATGACTTGGATGCAGTGGGATAGAGAAATTAGTAATTACACAGAGGAAATATACAAATTACTTGAGAAATCGCAGATGCAGCAGGAGCAAAATGAAAAAGATTTACTAGAATTGGACAGGTGGAACAATCTGTGGAATTGGTTTGACATAACAAAATGGCTGTGGTATATAAAGATATTCATAATGATAGTAGGAGGATTGATAGGTTTAAGAATAATTTTTGCTGTGCTTTCTATAGTGAATAGAGTTAGGCAGGGATACTCACCTTTGTCGTTCCAGACCCTTATCCCAGCCCCGAGGGGACCCGACAGGCCCGGAGGAATCGAAGAAGAAGGTGGAGAGCAAGACAGAGACAGATCCGTGCGATTAGTGACCGGATTCTTATCCATTGTCTGGGACGACCTGCGGAGCCTGTGCCTCTTCAGCTACCACCAATTGAGAGACTTCATATTGGTGACAGCGAGAGCAGTGGAACTTCTGGGACAGAGGGGGTGGGAAGCCCTTAAGTATCTGGGAAGTCTTATACAGTATTGGGGTCTAGAGCTAAAAAAGAGTGCTATTAGTCTACTTGATACCACAGCAATAGTAGTAGCTGAAGGAACAGATAGAATTATAGAAGTAGTACAAAGATTTTGCAGAGCTATCATACATATACCTAGAAGAATAAGACAAGGCTTTGAAGCAGCGTTGCAA
>BF1266.431a
ATGAGAGTGACGGGGATACGGAAGAATTGTCAACAAGGGTGGATATGGGGCATCTTAGGCTTTTGGATGCTAATGATTTGTAATAGGAGGGACTTGTGGGTCACAGTATACTATGGAGTACCTGTGTGGAAAGATGCAAAAACTACTCTATTCTGTGCATCAGATGCTAAAGCATATGAGAAAGAAGTGCATAATATCTGGGCTACACATGCCTGTGTACCCACAGACCCTAGTCCACAAGAAATGGTTTTGGAAAATGTAACAGAAAATTTTAACATGTGGAAAAATGACATGGTGGATCAGATGCATGAGGATATAATCAGTTTATGGGAACAAAGCCTCAAGCCATGTGTAAAGTTGACCCCACTCTGTGTCACTTTAAACTGTAGCGATGTTCCCTACAACGATAATGAAATGAAAAATTGCTCTTTCAATGCAACCACAGAAATAAAAGATAAGAAAAAGAAAGAAAATGCATTGTTTTATAGACTTGATGTAGTACCAGAGAGTAATAGTAGTTATAGATTAATAAATTGCAATACCTCAGTCGTAACACAAGCCTGTCCAAAGGTCTCTTTTGAACCAATTCCTATACATTATTGTGCTCCAGCTGGTTATGCGATTCTAAAGTGTAATAATAAGACATTCAATGGAAAAGGACCATGCACTAATGTTAGCACAGTACAATGTACACATGGAATTAAGCCAGTGGTATCAACTCAACTACTGTTGAATGGTAGCCTAGCAGAAGAAGGAATAATAATTAGCTCTGAGAACCTGGAAGACAATGCCAAAACAATAATAGTACATCTTAATGAACATGTAGAGATTGAGTGTATAAGACCCGGCAATAATACAAGAAAAAGTGTGAGGATAGGACCAGGACAAACATTCTATGCAACAGGAGAAATAATAGGAGACACAAGACAAGCATATTGTACCATTAATGGAACTCTATGGAATCATACATTACAAAGGGTAGAAGAAAAATTAAAGCAACACTTCAATACAACAATACAATTTAAACCACACTCAGGAGGGGACCTAGAAATTACAACACATAGCTTTAACTGTAAAGGAGAATTTTTCTATTGCAATACATCAAGATTGTTTACATACACAGAAGAGACAGGAAATATTACCCTCCCATGCAGAATAAAACAAATTATAAACATGTGGCAGGAGGTAGGACGAGCAATGTACGCCCCTCCCATTGCAGGAAACATAATATGTAGATCAAATATCACAGGATTACTATTGACACGTGATGGAGGAAATAATAGTGAGACATTCAGACCTGGAGGAGGAGATATGAGGGACAATTGGAGAAGTGAATTATATAAATATAAAGTAGTAGAAATTAAACCATTAGGAATAGCACCCACTAAGGCAAAAAGGAGAGTGGTGGAGAGAGAGAAAAGAGCAGTGCTAGGAGCTGTGTTCCTTGGGTTCTTGGGAGCAGCAGGAAGCACTATGGGCGCGGCGTCAATCACGCTGACGGTACAGGCCAGACAATTATTGTCTGGTATAGTGCAACAGCAAAGCAATTTGCTGAGAGCCATAGAGGCGCAACAGCATATGTTGCAACTCACGGTCTGGGGCATTAAGCAGCTCCAGGCAAGAATCCTGGCTATAGAAAGATACCTAGAGGATCAACAGCTCCTAGGAATTTGGGGCTGCTCTGGAAAACTCATCTGCACCACTGATGTACCTTGGAACCTTAGTTGGAGTAATAAAACTCTAAATAATATTTGGGAGAACATGACCTGGATGCAGTGGGATAAAGAGATTATTAATTACACAGGCATAATATATGAGTTACTTGCAGACTCGCAAAGCCAGCAGGAGAAAAATGAAAAGGATTTACTAGCTTTGGACAGTTGGAAAAATCTGTGGAATTGGTTTAGCATATCAAACTGGCTGTGGTATATAAAAATATTCATAATGATAGTAGGAGGCTTGATAGGTCTAAGAATAATTTTTACTGTGCTCTCTGTAGTGAATAGAGTTAGGCAGGGATACTCACCTTTGTCGTTCCAGACCCTTACCCCAAACCAGAGGGGACCCGACAGGCTCGAAAGAATCGAAGAAGAAGGTGGAGAGCAAGACAGAGACAGATCCGTGCGATTAGTGAGCGGATTCTTATCTCTTGTGTGGGACGATCTGAGGAGCCTGTGCCTCTTCTGCTACCACCGATTGAGAGACTTCACATTGATTGCAGCGAGAGCAGTGGAACTTCTGGGACAGAGGGGGTGGGAAATCCTTAAGTATCTGGGAAATCTTATGCAATATTGGGGTCTAGAACTAAAAAGGAGTGCTATTAGTTTGCTTGATACCACAGCAATAGCAGTAGCTGAAGGAACAGATAGGATTATAGAACTCATACAAAGAATCTTTAGGGCTATCTGCAACGTACCCAGAAGAACAAGACAGGGCTTGGAAGCAGCTTTGCAA
>BF1677F2.613a
ATGAGAGTGAGGGGGATACTGAGGAATTGGCAACAATGGTGGATGTGGAGCATCTTGGGCTTTTGGCTGTTAATGATTTATAGTGTGGGGAACTTGTGGGTCACAGTCTATTATGGGGTACCTGTGTGGAAAGAAGCAAAAACTACTCTATTCTGTGCATCAGATGCTAAAGCATATGAGAGAGAAGTGCATAATGTCTGGGCTACTCATGCCTGTGTACCCACAGACCCCAACCCACAAGAAATAGTTTTGGAAAATGTGACAGAAAATTTTAACATGTGGAAAAATGACATGGTAGATCAGATGCATGAGGATATAATCAGTTTATGGGATGAAAGCCTAAAGCCATGTGTAAAGTTGACCCCACTCTGTGTCACTTTAAATTGTTCTAATGCTAAT------ACTACCAGTATGAAAAATTGCTCTTTCAATGCAACCACAGAAATAAAGGATAAGAAACTTAAAGTACATGCACTTTTTTATAAACTTGACATAATACCGGAGAAAAATGGGAGCTATAGATTAATAAATTGTAATACCTCAGCCATAACACAAGCCTGTCCAAAGGTCTCTTTTGACCCAATTCCTATACATTATTGTGCGCCTGCTGGTTATGCGCTTCTAAAGTGTAATAATAAGACATTTAATGGGACAGGACCATGTCATAATGTCAGCACAGTACAATGTACACATGGAATTAAGCCAGTGGTATCAACCCAACTATTGTTAAATGGTAGCCTAGCAGAAGAAGAGATAATAATTAGATCTGAAAATCTGACAAACAATGTCAAAACAATAATAGTACACCTTAATGAATCTGTAGGAATTGTGTGTACAAGACCCAGCAATAATACAAGAAAAAGTATAAGGATAGGACCAGGACAAACATTCTATGCAACAAATGCCATAATAGGAGACATAAGAGAAGCACATTGTAACATTAGTAAAGAAAACTGGACAAGAACTTTACAACAGGTAAAGGAAAAATTAGCAGAATACTTCAATAAAATAATAAAATTTAATTCATCCGCAGGAGGGGACCTAGAAATCACAACACATAGCTTTAATTGTAGAGGAGAATTTTTCTATTGCAATACATCAGGCCTGTTTAATAATCTTAATCTTACAGGCATCATCACACTCCCATGCAGAATAAAACAAATTATAAACATGTGGCAGGGGGTAGGAAGAGCAATATATGCCCCTCCCATTGCAGGAAACATAACATGTAAATCAAATATCACAGGACTACTATTGACACGTGATGGAGGCAACACAACTGAGACATTCAGACCTGGAGGAGGAGATATGAGGGACAATTGGAGAAGTGAATTATATAAATATAAGGTGGTAGAAATTAAGCCATTAGGAATAGCACCCACTGAGGCAAAAAGAAGAGTGGCGGAGAGAGAAAGAAGAGCAGTGATAGGAGCTGTGTTCCTTGGGTTCTTGGGAGCAGCAGGAAGCACTATGGGCGCGGCGTCAATAACGCTGACGGTACAGGCCAGACAACTGTTGTCTGGTATAGTGCAACAGCAAGACAATTTGCTGAGGGCTATAGAGGCGCAACAGCATCTGTTGCAACTCACGGTCTGGGGCATTAAGCAGCTCCAGACAAGAGTCCTGGCTCTAGAAAGATACCTAAAGGATCAACAGCTCCTAGGGATTTGGGGCTGCTCTGGAAAACTCATCTGCGCCACTAATGTGCCTTGGAACTCCAGTTGGAGTAATAAATCTCTAACAGATATTTGGGATAACATGACCTGGATGCAGTGGGATAGAGAAATTAATAATTACACAGAAACAATATACAGGTTGCTTGAAGAATCGCAAATTCAGCAGGAGCAAAATGAAAAAGATTTACTAGCATTGGACAAATGGAACAGTTTGTGGAATTGGTTTGACATATCAAATTGGCTGTGGTATATAAGACTCTTCATAATGATAGTAGGAGGCTTGATAGGCTTAAGAATAATTTTTGCTGTGCTTTCTATAATAAATAGAGTTAGGCAGGGATACTCACCTCTATCGTTTCAGACCCTTATCCCAAACCCGAGGGGACCAGACAGTCCCGGAAGAATCGAAGAAGAAGGTGGAGAGCAAGACAGAGACAGATCCGTGAGATTAGTGAACGGATTCTTGAGTCTTGTCTGGGACGACCTGCGGAACCTGTGCCTTTTCAGCTACCACCGATTGAGAGACTTTCTATTGATAGCAGTGAGAGCGGTGGAACTTCTGGGACAGAGGGGGTGGGAAGCCCTTAAGTATCTGGGAAGTCTTGTGCAGTATTGGGGTCTAGAGCTAAAAAAGAGTGCTATTAGTCTGCTTGATACCATAGCAATAACAGTAGCTGAAGGAACAGATAGGATTATAGAAGTACTACAGAGATTTTGTAGAGCCATCTACAACATACCTAGAAGAATAAGACAGGGCTTTGAAGCAGCTTTACTA
>Ce1176_A3
ATGAGAGCGAAGGGGATACTGAGGAATTATCAACAATGGTGGATATGGGGCATCTTAGGCTTTTGGATGTTAATGGTGTGTAATGTG---AACTTGTGGGTCACAGTTTATTATGGGGTACCTGTGTGGAAAGAAGCAAAAACTACTCTATTTTGTGCATCAGATGCTAAAGCATATGAGAAGGAAGTGCATAATGTCTGGGCTACACATGCCTGTGTACCCACAGACCCCAACCCACAAGAAATGGTTTTGGAAAATGTAACAGAAAATTTTAACATGTGGAAAAATGATATGGTAGATCAGATGCATGAGGATGTAATCAGTTTATGGGATCAAAGCCTAAAGCCATGTGTAAAGTTGACCCCACTCTGTGTCACTTTAACTTGTACAAATACTACTGTTGCTAACGAAGAAATGAAAAATTGCTCTTTCAATGCAACCACAGAAATAAAAGATAAGAAAAAGAACGAGTATGCACTTTTTTATAAACTGGATATAGTACCACTTAATAACAGCTCATATAGATTAATAAATTGCAATACCTCAGCCATAGCACAAGCCTGTCCAAAGGTCACTTTTGAGCCAATTCCTATACATTATTGTGCTCCAGCTGGTTATGCGATTCTAAAGTGTAATAATAAGACATTCAATGGAACAGGACCATGCAATAATGTCAGCACAGTACAATGTACACACGGAATTAAGCCAGTGGTATCAACTCAATTGCTGTTAAATGGTAGCCTAGCAGAAAAAGAAATAATAATTAGATCTGAAAACCTGACAAACAATGCCAAAACAATAATAATACACTTTAATGAGTCTGTAGGGATTGTGTGTACAAGACCCAGCAATAATACAAGGAAAAGTATAAGGATAGGACCAGGACAAACATTTTATGCAACAGGTGACATAATAGGAGACATAAGACAAGCACATTGTAACGTTAGTAAACAGAATTGGAACAGAACTTTACAACAGGTAGGAAGAAAATTAGCAGAACATTTCAATAGAAACATAACATTTAACCATTCCTCAGGAGGGGATCTAGAAATTACAACACATAGCTTTAATTGTAGAGGAGAATTTTTCTATTGTAATACATCAGGACTGTTTAATGGTACAAATTCAAGCGACACAATCACACTCCAATGCAGAATAAAACAAATTATAAACATGTGGCAAGAGGTAGGAAGAGCAATGTATGCTCCTCCCATTGCAGGAAATATAACATGTAATTCAACTATCACAGGACTATTATTGACACGTGATGGAGGAAATCAGACAGAGATATTCAGACCTGGAGGAGGAGATATGAGGGATAATTGGAGAAATGAATTATATAAATATAAAGTGGTGGAGATTAAGCCATTAGGAATAGCACCCACTAAGGCAAAAAGGAGAGTGGTGGAGAGAGAAAAAAGAGCAGTGATAGGAGCTGTGTTCCTTGGGTTCTTGGGAGCAGCAGGAAGCACTATGGGCGCGGCGTCAATAACGCTGACGGTACAGGCCAGACAACTGTTGTCTGGTATAGTGCAACAGCAAAGCAATTTGCTGAGGGCCATAGAGGCGCAACAGCATATGTTGCAACTCACGGTCTGGGGCATTAAGCAGCTCCAGGCAAGAGTCTTGGCCATAGAAAGATACCTAAAGGATCAACAGCTCCTAGGGATTTGGGGCTGTTCTGGAAAACTCATCTGCACCACTAATGTGCCTTGGAACTCCAGTTGGAGTAATAGATCTCAAGAGGATATTTGGAATAACATGACCTGGATGGAGTGGGAAAGGGAAATTGATAATTACACACACACAATATACAGCTTGCTTGAAGAATCACAAATCCAGCAGGAAAAAAATGAAAAAGATTTATTGGCATTGGACAGTTGGCAAAATCTGTGGAGTTGGTTTAGCATAACCAAATGGCTGTGGTATATAAAGATATTCATAATGATAGTAGGAGGCTTGATAGGTTTAAGAATAATTTTTGCTGTGCTCTCTATAGTGAATAGAGTTAGGCAGGGATACTCACCTTTATCATTGCAGACCCTTATCCCAAACCCGAGGGGACCCGACAGGCTCGGAAGAATCGAAGAAGAAGGTGGAGAGCAAGACAGAGACAGATCCATCAGATTGGTGAACGGATTCTTAGCACTTGCCTGGGACGACCTACGGAGCCTGTGCCTTTTCAGCTACCACCAATTGAGAGACTTCATATTGGTGATAGCGAGAGCAGTGGAACTTCTGGGACAGAGGGGTTGGGAAGCCCTTAAGTATCTGGGAAGTCTTGTGCAGTATTGGGGTATAGAGCTAAAAAAGAGTGCTACCAGTCTGCTTGATACCACAGCAATAGTAGTAGTTGAAGGAACAGATAGAATTATAGGAATAATACAAGCAATTTGTAGAGCTCTCCTCAACCTACCTAGAAGAATAAGACAGGGCTTTGAAGCAGCTTTGCTA
>Ce2060_G9
ATGAGAGTGATGGGGATACTGAGGAATTGTCAACACTGGTGGATATGGGGCATCTTAGGCTTTTGGATGATAATGGTTTGTAATGTGGGAAACTTGTGGGTCACAGTTTATTATGGGGTACCTGTGTGGAAAGAAGCAAAAACTACTCTATTCTGTGCATCAGATGCTAAAGCTTATGAAAAAGAAGTGCATAATGTATGGGCTACACATGCCTGTGTACCCACAGACCCCAACCCACAAGAGCAAGTTTTGGGAAATGTAACAGAAAATTTTAACATGTGGAAAAATGATATGGTGGATCAGATGCATGAGGACATAATCAGTTTATGGGATCAAAGCCTAAAGCCATGTGTAAAGTTGACCCCACTCTGTGTCACTTTAAATTGTAGTAGTGCTGACACCAGAACTGAAGAAATGAAAAATTGCTCTTTCAATATAACCACAGAAATAAGAGATAAGAAAAAGAATGAATATGCACTTTTTTATAGACTTGATATAGTACCACAAAATAATTCCACTTATAGATTAATAAATTGTAATACCTCAACGGTAACACAAGCCTGTCCAAAGGTCACTTTTGATCCAATTCCTATACATTATTGTGCTCCAGCTGGTTATGCAATTCTAAAGTGTAATAATAAGACATTCAATGGAACAGGACCATGCAATAATGTTAGCACAGTGCAATGTACACATGGAATTAAGCCAGTGGTATCAACTCAACTACTGTTAAATGGTAGCCTAGCAGAAGGAGAAATAATAATCAGATCTGAAAATCTGACAAACAATGCCAAAAACATAATAGTACAGTTTAATGATTCTGTAGAAATTGAGTGTACAAGACCCGGCAATAATACAAGGAGAAGTGTAAGGATAGGACCAGGACAAACATTCTATGCAACAGGGGAAATAATAGGAAACATAAGACAAGCATATTGTAACATTACGAAAGGGAAATGGGAGACAGCTTTAAAAGAGGTAAAAGAAAAATTAAAAACCTGCTTCGGAAAAAATATAAGCTTTGCACCATCCTCAGGAGGGGACCTAGAAATTACAACACATAGCTTTAATTGTAGAGGAGAATTTTTTTATTGCAATACAACAAAACTGTTTAATAGTACAAATAATAGCACAGAAATCATACTCCCATGCAGAATAAAACAGATTATAAACATGTGGCAAGAGGTAGGGCGAGCAATGTATGCCCCTCCCATTGCAGGAAACATAACATGTAAATCAAATATCACAGGGCTAATATTGACACGCGATGGAGGAAACAATATAGAGACATTCAGACCTGGAGGAGGAGATATGAGGGATAATTGGAGAAGTGAATTATATAAATATAAAGTGGTAGAAATTAAGCCATTGGGAATAGCACCCACTGAGGCAAAAAGGAGAGTGGTGCAGAGAGAAAAAAGAGCAGTGATAGGAGCTATGTTCCTTGGGTTCTTGGGATTCGCAGGAAGCACTATGGGCGCGGCGTCAATAACGCTGACGGTACAGGCCAGACTACTGTTGTCTGGTATAGTGCAACAGCAAAACAATTTGCTGAGAGCTATAGAGGCGCAACAGCATATGTTGCAACTCACAGTCTGGGGCATTAAACAGCTCCAGGCAAGAGTCCTGGCTATAGAAAGATACCTAAGGGATCAACAGCTCCTAGGAATGTGGGGCTGCTCTGGAAAACTCATCTGCACCACTGCTGTGCCTTGGAACTCCAGTTGGAGTAATAAATCTAAAACAGAGATTTGGGAAAACATGACCTGGATGCAGTGGGATAAAGAAATTAACAATTACACAAACACAATATACAGGTTGCTTGAAGAATCGCAAAACCAGCAAGAACAAAATGAAAAAGATTTATTAGCATTGGACAGTTGGAACAATTTGTGGAATTGGTTTGACATAACAAACTGGCTGTGGTATATAAAAATATTCATAATGATAGTAGGAGGCTTGATAGGTTTGAGAATAGTTTTTGCTGTGCTTTCTATAGTAAATAGAGTTAGGCAGGGATACTCACCTTTGTCGTTGCAGACCCCTATCCCAAACCAGAGGGGACTCGACAGGCTCGGAAGAATCGAAGAAGAAGGTGGAGAGCAAGACAGAGACAGATCCATTCGATTAGTGAGCGGATTCTTAGCACTTGCCTGGGACGATCTGCGGAGCCTGTGCCTCTTCTGCTACCACCGATTGAGAGACTTCATCTTGGTGACAGCGAGAGCGGCGGAACTGCTGGAACAGAGGGGGTGGGAAGCCCTTAAATATCTGGGAAGCCTTGTGCAGTATTGGGTTCTAGAACTCAAAAAGAGTGCTATTAGCCTGCTTGATACCACAGCAATAACAGTAGCTGAAGGAACAGATAGAATTATAGAAATAGTACAAAGAATTTGTAGAGCTATCCGCAACGTACCTGTAAGAATAAGACAGGGCTTAGAAGCAGCTTTGCTA
>Ce1086_B2
ATGAGAGTGAGGGGGATATGGAAGAATTGGCCACAATGGTTGATATGGAGCATCTTAGGCTTTTGGATA------------------GGTAATATGTGGGTCACAGTTTACTATGGAGTGCCTGTGTGGAAAGAAGCAAAAACTACTCTATTCTGTGCATCAGATGCTAAAGCATATGAGAAAGAAGTGCATAATGTCTGGGCTACACATGCCTGTGTGCCCACAGATCCCAACCCACAAGAAATGGTTTTGGCAAATGTAACAGAAAATTTTAACATGTGGAAAAATGATATGGTAGAGCAGATGCATGAGGATATAATTAGTTTGTGGGATGAAAGCCTGAAGCCATGTGTGAAGTTGACCCCACTCTGTGTCACTTTAAATTGTACAAATGTTAAAGGGACCAGTGAAGTAATGAAAAATTGCTCTTTCAAGGCAACCACGGAACTAAAGGATAAAAAACATAAGGTGCATGCGCTTTTTTATAAACTTGATGTAGTACCAAATGGAAACAGCAGCTATAGATTAATAAATTGCAATACCTCAGCCATAACACAAGCCTGTCCAAAGGTCTCTTTTGACCCAATTCCTTTACATTACTGTGCACCAGCTGGTTTTGCGATTCTAAAGTGTAATAATAAGACATTCAATGGGACAGGACCATGTCGTAATGTCAGCACAGTACAATGTACACATGGAATTAAGCCAGTGGTATCAACTCAACTACTGTTAAATGGTAGCCTAGCAGAAGAAGAGATAATAATTAGATCTGAAAATCTGACAAACAATGCCAAAACAATAATAGTACACCTCAATGAATCTGTAAACATTGTGTGTACAAGACCCAATAATAATACAAGAAAAAGTATAAGGATAGGACCAGGACAAACATTCTATGCAACAGGTGACATAATAGGAAACATAAGACAGGCACATTGTAACATTAATGAAAGTAAATGGAACAACACTTTACAAAAGGTAGGAGAAGAATTAGCAAAACACTTCAGTAAAACAATAAAGTTTGAACCATCCTCAGGAGGGGATCTAGAAATTACAACACATAGCTTTAATTGTAGAGGAGAGTTTTTCTATTGCAATACATCAGACCTGTTTAATGGTACACATACAAATGGAACCATCACCCTCCAATGCAAAATAAAACAAATTATAAACATGTGGCAGGAGGTAGGAAGAGCAATATATGCCCCTCCCATTGAAGGAGAAATAACATGTAACTCAAATATCACAGGACTACTATTGCTACGTGATGGAGGTAATGAAACAGAGACATTCAGACCTGGAGGAGGAGATATGAGGGACAATTGGAGAAGTGAATTATATAAATATAAAGTAGTAGAAATTAAACCATTGGGAGTAGCACCCACTGAGGCAAAAAGGAGAGTGGTGGAGAGAGAAAAAAGAGCAGTGATAGGAGCTGTGTTCCTTGGGTTCTTGGGAGCAGCCGGAAGCACTATGGGCGCAGCATCAATGACGCTGACGGTACAGGCCAGGCAATTATTGTCTGGTATAGTGCAACAGCAAAGCAATTTGCTGAGGGCTATAGAGGCGCAACAGCATATGTTGCAACTCACGGTCTGGGGCATTAAACAGCTCCAGGCAAGAGTCCTGGCTATAGAAAGATACCTAAAGGATCAACAGCTCCTAGGGATGTGGGGCTGCTCTGGAAAACTCATCTGCACCACTGCTGTGCCTTGGAACTCCAGTTGGAGTAACAAATCTCAAAATGAAATTTGGGGGAACATGACCTGGATGCAGTGGGACAGAGAAATTAATAATTACACAAACACAATATATAGGTTACTTGAAGACTCACAAAACCAGCAGGAAAAAAATGAGAAAGATTTGTTAGCATTGGACAGTTGGAAAAATCTGTGGAATTGGTTTGACATATCAAAGTGGCTGTGGTATATAAAAATATTCATAATGATAATAGGAGGCTTGATAGGTTTGAGGATAATTTTTGCTGTGCTTTCTATAGTAAAAAGAGTTAGGCAGGGATACTCACCTTTGTCATTTCAGACCCTTACCCCAAACCCGAGGGGACCAGACAGGCCCGGAGGAATCGAAGAAGAAGGTGGAGAGCAAGACAGAGACAGATCCGCGCGATTAGCGAGCGGATTCTTGACACTTGTCTGGGACGATCTGCGGAGCCTGTGCCTCTTCAGCTACCACCTATTGAGAGACTTCATATTGGTGGCGACGAGAACAGTGGAACTTCTGGGACAGAGGGGGTGGGAAATCCTTAGGTATCTGGGAAGTCTTGTGCAGTATTGGGGGCTAGAGCTAAAAAAGAGTGCTATTAGTCTAATTGATACCATAGCCATAGCAGTAGCTGAAAGGACAGATAGGATTATAGAAATAGTACAAAGAATTTGTAGAGCTATCCGCAACATACCTAGAAGAATAAGACAGGGCTTTGAAACAGCTTTGCTA
>Ce1172_H1
ATGAGAGTGATGGGGACACAGAGGAATTGGCAACAATGGTGGATATGGGGAATCTTAGGCTTATGGATGGCATTGATCTGTAATGTGGGGAACTTGTGGGTCACTGTCTATTATGGGGTACCTGTGTGGAAAGAAGCAAAAACTACTCTATTTTGTGCATCAGATGCTAAAGCATATGAGAAAGAGGTACATAATGTTTGGGCTACACATGCCTGTGTACCCACAGACCCCAACCCACAAGAATTGGTTTTGGAAAATGTAACAGAAAATTTTAACATGTGGAAAAATGACATGGTGGATCAGATGCATGAGGATATAATTAGTTTATGGGATCAAAGCCTAAAGCCTTGTGTAAAGTTGACCCCACTCTGTGTCACTTTAAACTGTAGTAATATTAGCCGCATGAATGGAGAAATAAAGAATTGCTCTTTCAATACAACCACAGAAATAAAAGATAAGAAGCATAAGGCGTTTGCACTTTTTTATAGACTTGATATAATACCA---CTTAATGGGTCTTATAGATTAATAAATTGTAATACCTCAACTGTAACACAAGCCTGTCCAAAGGTCTCTTTTGACCCAATTCCTATACATTATTGTGCTCCAGCTGGTTATGCGATTCTAAAGTGTAATAATAAGACATTCAATGGAACAGGACCATGCAATAATGTCAGCACAGTACAATGCACACATGGAATCAAGCCAGTAGTATCAACTCAACTACTGTTAAATGGTAGCCTAGCAGAGGAAGAGATAATAATCAGGTCTAAAAATTTAACAAATAATGCCAAGACAATAATAGTACATCTTAATAAATCTGTAGAGATTAATTGCACAAGACCCGGCAATAATACAAGAAAAAGTATAAGGATAGGACCAGGACAAACATTCTATGCAACAGGAGACATAATAGGAGATATAAGACAAGCACATTGTAACATTAGTAGAGAAAAGTGGAATACAACTTTAAAAGAGGTAAGAGAAAAATTAAAAAAGCACTTCAATAAAACAATATATTTTCAACCACACTCAGGAGGGGACTTAGAAATTACAACACATAGCTTTAATTGTAAAGGAGAATTTTTCTATTGCAATACATCAAACCTGTTTAATACTACTACTTCAAATTCAACCATCACGCTCCAGTGCAGAATAAAACAGATTATAAACATGTGGCAGGGGGTAGGACAAGCAATGTATGCCCCTCCCATTGCAGGAAACATAACATGTAAATCAAATATCACAGGACTACTCTTGACCCGTGATGGAATAAATGCAACAGAGACATTCAGACCTGGAGGAGGAGATATGAGGGACAATTGGAGAAGTGAATTATATAAATATAAAGTGGTAGAAATTAAGCCATTGGGACTAGCACCCACTACAGCAAAAAGGAGAGTGGTGGAGAAACAAAAAAGAGCAGTGTTAGGAGCTGTGTTCCTTGGGTTCTTGGGAGTAGCAGGAAGCACTATGGGCGCGGCGTCAATCACGCTGACGGCACAGGCCAGACAACTGTTGTCTGGTATAGTGCAACAGCAAAACAATTTGCTGAGAGCTATAGAGGCGCAACAGCATATGTTGCAACTCACGGTCTGGGGTATTAAGCAGCTCCAGACAAGAGTCCTGGCTATAGAAAGATACCTAAAGGATCAACAGCTCCTAGGGATGTGGGGCTGCTCTGGAAAACTCATCTGCACCACCGCTGTGCCTTGGAACAGCAGTTGGAGTAATAAAACTCAAGAGGAGATTTGGGATAACATGACCTGGATGCAGTGGGATAGAGAAATTAGTAACTACACAAACACAATATACAGGTTGCTTGAAGACTCGCATATCCAGCAGGAGAAAAATGAAAAAGATTTATTAGCATTGGACAGTTGGAACAATCTATGGACTTGGTTTGACATAACAAAGTGGTTGTGGTATATAAAAATATTCATAATGATAGTAGGAGGTTTAATAGGGTTAAGAATAATTTTTGCTGTGCTTTCTATAGTGAATAGAGTTAGGCAGGGATACTCACCTTTGTCATTTCAGACCCTTACCCCAACCCCGAGGGAACAAGACAGGCTCGGAGAAATCGAAGAAGAAGGTGGAGAGCAAGACAGAAACAGATCCATTCGATTAGTGAACGGATTCTTATCACTTGCCTGGGACGATCTGCGGAGCCTGTGCCTCTTCAGCTACCACCAATTGAGAGACTTCATATTGATTGTGACGAGAGCAGTGGAACTTCTGGGACAGAGGGGGTGGGAAATCCTTAAGTATCTAGGAAGTCTTGTGCAGTATTGGGGTCTAGAGCTAAAAAAGAGTGCTATTAGTCTGCTTGATACCATAGCAATAACAGTAGCTGAAGGAACAGATAGGATTATAGAATTACTACAACGCTTTTGTAGAGGTATCTACCATATACCTAGAAGAATAAGACAGGGCTTCGAAACAGCTTTGCTA
>Ce2103_E8
ATGAGAGTGATGGGGACACAGAGGAATTATCAACAATGGTGGATATGGGGCATCTTAGGCTTTTGGATGTTAATGATTTATAGTGTGGGGAACTCTTGGGTCACAGTCTATTATGGGGTACCTGTGTGGAAAGAAGCAAAAACTACTCTATTCTGTGCATCAGATGCTAAAGCATATGAGAAAGAAGTGCATAATGTCTGGGCTACACATGCCTGTGTACCCACAGACCCCAACCCACAAGAAATGGTTTTAGCAAATGTAACAGAAAATTTTAACATGTGGAAAAATGACATGGTGGATCAGATGCATGAAGATATAATCAGTTTATGGGATCAAAGCCTAAAGCCATGTGTAAAGTTGACCCCACTCTGTGTCACTTTAAACTGTCTTAATACTACTAATACTGATGAGGAAATAAAAAATTGCACTTTCAATATGACCACAGAGCTAAGAGATAAGAAAAAGCAAGCATATGCCCTTTTTTATAGACTTGATATAGTACCAGGGGAAAACAATAGTTATAGATTAATAAACTGTAATACCTCAGCCATAGCACAAGCCTGTCCAAAGGTCTCTTTTGACCCAATTCCTATACATTACTGTGCTCCAGCTGGTTTTGCGATTCTAAAGTGTAATAATAAGACATTCAATGGAACAGGACCATGCAATAATGTCAGCACAGTACAATGTACACATGGAATTAAGCCAGTGGTATCAACTCAATTACTGTTAAATGGTAGTCTAGCAGAAGAAGGAATAATAATTAGATCTGAAAATATATCAAACAATGTTAAAACAATAATAGTACATCTTAATGAATCTGTAAAAATTGTGTGTACAAGGCCAAGCAATAATACAAGGAAAAGTATAAGGATAGGACCAGGACAAGCATTCTATGCAACAGGAGCCATAACAGGAGATATAAGACTAGCATATTGTAGCATTAATGAAACTAAATGGAATAAAACTTTACAAAGGGTAAGTGAAAAATTAAAAGAACACATTAATAAAAAAATAATATTTAAACCATCCTCAGGAGGGGACTTAGAAATTACAACACATAGCTTTAATTGTAGAGGAGAGTTTTTCTATTGCAACACATCAAAACTGTTTAATGGTAGCAGTGCAAATTCAACCATCATACTCCCATGCAGAATAAAACAAATTATAAACATGTGGCAGGGGGTAGGACGAGCAATGTATGCCCCTCCCATTGCAGGAACCATAACATGCAACTCAAATATCACAGGATTACTATTGACCCATGATGGAGACAATGGCACAGAGATATTCAGACCTGGAGGAGGAAATATGAAGGACAATTGGAGAAGTGAATTATATAAATATAAGGTGGTAGAAATTAAGCCATTAGGAATAGCACCCACTAATGCAAGAAGGAGAGTGGTGGAGAGAGGAAAAAGAGCAGTGATAGGAGCTGTGTTCCTTGGGTTCTTGGGAGCAGCAGGAAGCACTATGGGCGCGGCGTCACTAACGCTGACGGTACAAGCCAGACAACTGTTGTCTGGTATAGTGCAACAGCAAAGCAATTTGCTGAGGGCTATAGAGGCGCAACAGCATATGTTGCAACTCACGGTCTGGGGCATTAAGCAGCTCCAGGCAAGAGTCCTGGCTATAGAAAGATACCTAAGGGATCAACGGCTCCTAGGGATTTGGGGCTGCTCTGGAAAACTCATCTGCACCACTAATGTACCTTGGAATGACAGTTGGAGTAATAAATCTCAAGCTTATATATGGGGGAACATGACCTGGATGCAGTGGGATAAAGAAATTAGTAATTATTCAGACACAATATACAGGTTGCTTGAAGAATCGCAAAGCCAGCAGGATAAAAATGAAAAAGATTTACTAGAATTGGACAAGTGGAACAGTCTGTGGAATTGGTTTGACATAACAAATTGGCTATGGTATATAAGACTCTTTATAATGATAGTAGGAGGCTTGATAGGTTTGAGAATAATTTTTGCTGTGCTTTCCATAGTAAATAGAGTTAGGCAGGGATACTCACCTTTGTCGTTTCAGACCCTTATCCCAAACCAGAGGGAACCCGACAGGCTCGGAAGAATCGAAGAAGAAGGTGGAGAGCAAGACAGAGACAGATCCATTCGATTAGTGAACGGATTCTTAGCACTTGCTTGGGACGATCTGCGGAGCCTGTGCCTCTTCAGCTACCACCAATTGAGAGACTTCGTATTGATTGTGGCGAGAGCAGTGGAACTTCTGGGACAGAGGGGGTGGGAAATCCTTAAGTATCTGGGAAGCCTTGTGCAGTATTGGGGTCTAGAGCTAAAAAAGAGTGCTATTAATCTGCTTGATACTATAGCAATAGCAGTAGCTGAAGGAACAGATAGAATTATAGAAGTAGTACAAAGAATTTGTAGAGCTATCATCCACATACCTACAAGAATAAGACAGGGCTTTGAAGCAGCATTGCAA
>Ce0393_C3
ATGAGAGTGAGGGGGATACTGAGGAATTATCAACAATGGTGGATATGGGGCATCTTAGGCTTTTGGATGTTAATGATTTGTAGTGTGGGAAACTTGTGGGTCACAGTCTATTATGGGGTACCTGTGTGGAGAGAAGCAAAAACTACTCTATTCTGTGCATCAGATGCTAAAGCATATGAGAGAGAAGTGCATAATGTCTGGGCTACACATGCCTGTGTACCCACAGACCCCAACCCACAAGAATTATTTTTGGAAAATGTAACAGAAAATTTTAACATGTGGAAAAATGACATGGTGGATCAGATGCATGAGGATATAATCAGTTTATGGGACCAAAGTCTAAAGCCATGTGTAAAGTTAACCCCACTCTGTGTCACTTTAAACTGTAGTAATGCTACCAGAAGTACTGCTGAAATAAAAAATTGCTCTTTCAATATAACCACAGAGTTAAAAGATAAGAAAAAGAAGGAATATGCACTTTTTTATAGATTAGATATAGTACCGGAGGAGAATAGCAATTATAGATTAATAAATTGTAATACCTCAGCTGTAACACAAGCCTGTCCAAAGGTCTCTTTTGACCCAATTCCTATACATTATTGTGCTCCGGCTGGTTATGCGATTCTAAAGTGTAATAATAAGACATTCAATGGAACAGGACCCTGTAATAATGTTAGCACAGTACAATGTACACATGGAATTAAGCCAGTGGTATCAACTCAACTACTGTTAAATGGTAGTCTAGCAGAAGAAGAGATAATAATTAGATCTGAAAATCTGACAAACAATGCCAAAACAATAATAGTACATCTTAAAGAACCTGTAGAAATTGTGTGCACAAGGCCTAACAATAATACAAGGAAAAGTATGAGGATAGGACCAGGACAAACATTCTATGCAACA---GATATAATAGGAGATATAAGACAAGCATCTTGTAACATTGATGAAAAAACATGGAATAACACTTTAAATAAGGTAGGTGAAAAATTACAAGAACACTTCAATAAAACACTAAACTTTGCACCATCTTCAGGAGGGGACCTAGAAATTACAACACATAGTTTTAATTGTAGAGGAGAATTTTTTTACTGTAACACATCAAAACTGTTTAATAGTACA---ACAAATTCAACCATCACACTCCAATGTAGAATAAAACAAATTATAAACATGTGGCAAGGGGTAGGGCGGGCAATGTATGCCCCTCCCATTGAAGGAAACATAACATGTAAATCAAACATCACAGGACTACTATTGACACGTGATGGAGGAAATGACAGTGAGACATTCAGACCTGGAGGAGGAGATATGAGGGATAATTGGAGAAGTGAATTATATAAATATAAAGTGGTAGAAATTAAGCCATTAGGAGTAGCACCCACTGAGGCAAAAAGGAGAGTGGTGGAGAGAGAAAAAAGAGCATTGCTAGGAGCTTTGTTCCTTGGGTTCTTGGGAACAGCAGGAAGCACTATGGGCGCGGCGTCAATAACGCTGACGGTACAGGCCAGACAATTGTTGTCTGGTATAGTGCAACAGCAGAGCAATCTGCTGAAGGCTATAGAGGCGCAACAGCATCTGTTGCAACTCACGGTCTGGGGCATAAAACAGCTCCAGACAAGAGTCTTGGCTATAGAAAGATACCTACAGGATCAACAGCTCCTAGGGCTTTGGGGTTGCTCTGGAAAACTCATCTGCACCACTGCTGTGCCTTGGAACTCCAGTTGGAGTAATAAATCTCAAGGAGAGATTTGGGGTAACATGACTTGGATGCAGTGGGATAGAGAAATTAGCAATTATACAAACACAATATACAGGTTGCTTGAAGACTCGCAAATCCAGCAGGAAAAAAATGAAAAAGATTTACTAGCATTGGACAGTTGGAAAAACTTGTGGAGCTGGTTTAGCATAACAAATTGGCTGTGGTATATAAAAATATTCATAATGATAGTAGGAGGCTTGATAGGTTTAAGAATAATTTTTGCTGTGCTTTCTATAGTGAATAGAGTTAGGCAGGGATACTCACCCTTGCCGTTTCAGACCCTTATCCCAAACCCGAGGGGACCCGACAGGCTCGGAAGAATCGAAGAAGAAGGTGGAGAGCAAGACAGAGACAGATCCATTCGATTAGTGAACGGATTCTTAGCGATTGCCTGGGACGACCTGCGGAGCCTGTGCCTCTTCAGCTACCACCGATTGAGAGACTTCATATTGATTGCAGCGAGAGCAGCGGAACTTCTGGGACAGAGGGGGTGGGAAGCCCTTAAGTATCTGGGAAGCCTTGTGCAGTATTGGGGTCTGGAACTAAAAAAGAGTGCTATTAGTCTGCTTGATACCGTAGCAATAACAGTAGCTGAAGGAACAGATAGGATTATAGAAGTAGTACAAAGAATTTGTAGAGCTATCTGCAACATACCTAGAAGAATAAGACAGGGCTTTGAAGCAGCTTTACAA
>Du123.6
ATGAGAGTGAAGGGGATACAGAGGAACTGGCCACAATGGTGGATATGGGGCATCTTAGGCTTTTGGATGATAATAATCTGTAGGGTGGGGAACTTGTGGGTCACAGTATATTATGGGGTACCTGTGTGGACAGAAGCAAAAACTACTCTATTCTGTGCATCAGATGCTAAAGCATATGAGAGAGAAGTGCATAATGTCTGGGCTACACATGCCTGTGTACCCACAGACCCCAACCCACAAGAAATAGTTTTGGGAAATGTAACAGAAAATTTTAACATGTGGAAAAATGACATGGTGGATCAGATGCATGAGGATATAATCAGTATATGGGACCAAAGTCTAAAACCGTGTGTAAAGTTGACCCCACTCTGTGTCACTTTAAACTGTACAAATGCTACCACTATGAATGGAGAAATAAAAAATTGCTCTTTCAATATAACCACAGAAATAAGAGATAAGAAACAGAAAGTGTATGCACTTTTTTATAGACCTGATGTAGTACCAAATGAGAATAGCTCTTATATATTAATAAATTGCAATACCTCAACCACAACACAAGCCTGTCCAAAGGTTTCTTTTGACCCGATTCCTATACATTATTGTGCTCCAGCTGGTTATGCGATTCTAAAGTGTAATAATAAGACATTCAATGGGACAGGACCATGCCATAATGTAAGCACAGTACAATGTACACATGGAATTAAGCCAGTGGTATCAACTCAACTACTGTTAAATGGTAGCCTAGCAGAAGAGGAGATAATAATTAGATCTGAAAATCTGACAAACAATGCCAAAACAATAATAGTACACCTTAATGAGTCTATAGAAATTGTGTGTACAAGACCCAATAATAATACACGAAAAAGTATAAGGATAGGACCAGGACAAACAGTCTATGCAACAAATGACATAATAGGAGATATAAGACAAGCACATTGTAACATTAGTAAAACAAAATGGAACACAACTTTAGAAAAAGTAAAGGAGAAATTAAAAGAACACTTCAGTAAGGCAATAACCTTTCAACCACACTCAGGAGGGGACCTAGAAGTTACAACACATAGTTTTAATTGTAGAGGAGAATTTTTCTATTGCGATACAACAAAACTGTTTAATGAAAGT---AATTTAAACACACTCACACTCCCATGCAGAATAAAACAAATTGTAAACATGTGGCAGGGGGTAGGACGAGCAATGTACGCCCCTCCCGTTGAAGGAAACATAACATGTAACTCAAGTATCACGGGACTACTATTGGTACGTGATGGAGGAAACTCCACAGAGATATTTAGACCTGGAGGAGGAAATATGAAGGACAACTGGAGAAGTGAATTATATAAATATAAAGTGGTAGAAATTAAACCATTGGGAGTAGCACCCACAAAGGCAAAAAGGAGAGTGGTGGAGAGAGAAAAAAGAGCAGTGATAGGAGCTGTGCTCTTTGGGTTCTTGGGAGCAGCAGGAAGCACTATGGGCGCGGCGTCAATAACGCTGACGGTACAGGCCAGACAACTGTTGTCTGGTATAGTGCAACAGCAAAGCAATTTGCTGAGAGCTATAGAGGCGCAACAGCATATGTTGCAACTCACGGTCTGGGGCATTAAACAACTCCAGGCAAGAGTCTTGGCTATAGAAAGATACCTAAAGGATCAACAGCTCCTAGGACTTTGGGGCTGCTCTGGAAAACTCATCTGCCCCACTACTGTGCCTTGGAACTCCAGTTGGAGTAATAAATCTCAAACAGATATTTGGGACAACATGACCTGGATGCAGTGGGATAGAGAAATTAGTAATTACACAGGCACAATATACAAGTTACTTGAAGAATCGCAAAATCAGCAGGAGAAAAATGAAAAAGATTTATTAGCATTGGACAGTTGGAAAAACTTGTGGAGTTGGTTTGACATAACAAATTGGCTGTGGTATATAAAAATATTCATCATGATAGTAGGAGGCTTGATAGGTTTGAGAATAATTTTTGGTGTGCTCTCTATAGTAAAAAGAGTTAGGCAGGGATACTCACCTTTGTCGTTTCAGACCCTTACCCCAAACCCGAGGGGACTCGACAGGCTCGGAAGAATCGAAGAAGAAGGTGGAGAGCAAGACAAAGACAGATCAATTCGATTAGTGAACGGATTCTTAGCACTTGCCTGGGACGACCTACGGAGCCTGTGCCTCTTCAGCTACCACCGATTGAGAGACTTCATATTGGTTGCAGCGAGAGCAGTGGAACTTCTGGGACAGAGAGGGTGGGAAGCCCTTAAGTATCTGGGAAATCTTGTGCAGTATGGGGGTCTGGAGCTAAAAAGGAGAGCTATTAGTCTGTTTGATACCATAGCAATAGCAGTAGCTGAAGGAACAGATAGGATTTTAGAAGTAATACTAAGAATTATTAGAGCTATCCGCAACATACCTACAAGAATAAGACAGGGCTTTGAAGCAGCTTTGCTA
>C4118.c09
ATGAGAGTGAGGGAGATACAGAGGAATTATCAGTACTTATGGAGATGGGGCACCATGCTCCTTGGGATGTTGATGACATATAGTGTTGAACAGTTTTGGGTCACAGTTTATTATGGGGTACCTGTGTGGAAAGAAGCATCCACTACTCTATTTTGTGCATCAGATGCTAAAGCATATGAAGCAGAGGCACATAATATCTGGGCTACACATGCCTGTGTACCAACAGACCCCAACCCACAAGAAATAGAAATAAAAAATGTCACAGAAAACTTTAACATGTGGAAAAATGACATGGTGGAGCAGATGCATGAGGATATAATCAGTTTATGGGATCAAAGCCTACAACCATGTGTAAAATTAACCCCACTCTGTGTCACTTTAAACTGTAGCGATTTAGACAACACTGTAGCAGGAATGAAAAACTGCTCTTTCAATATAACCACAGAAGTAAAGGATAAGAAGAAGCTAGTATATGCACATTTTTATAACCTTGATGTAGTACAACTAGATAATACTAATTATAGATTAATACATTGTAATACCTCAGCCATAACACGGGCATGTCCAAAGATAACCTTTGAGCCAATTCCCATACATTATTGTGCCCCAGCTGGGTTTGCGATTCTAAGATGTAATAATAAGATGTTCAATGGAACGGGTCCATGCAACAACGTCAGCACAGTACAGTGTACACATGGAATCAAGCCAGTAGTGTCAACTCAATTGTTGTTGAATGGTAGTTTAGCAGAAGAAGGGGTAATAATTAGATCTGAAAATCTCACAGATAATACAAAAACCATAATAGTACAGCTTAATGAGTCTGTGATAATTAATTGCACAAGGCCCAACAACAATACAAGACAAGGTGTACATATAGGACCAGGGCAAGCACTCTTT---ACAAATAGAGTGATAGGAAATATAAGATTAGCATATTGTAACATTAGCAGAAAAGATTGGAATAAAACTTTACGACAGGTAGCTGAAAAATTAGGAAACCTTTATAACAAGACAATAATTTTTGAACCATCCTCGGGAGGGGACCCAGAAATTGTAACACACAGCTTTAATTGTGGAGGGGAATTTTTCTACTGCAGTACATCAAAATTATTTAATGAGACAATAGAAAATAATACTATAACGCTCCCGTGCAGAATAAAACAAATTATAAACATGTGGCAAGGAGTAGGAAAAGCAATATATGCCCCTCCCATTGAAGGACTAATTAAGTGTACATCAAATATTACAGGAATATTATTAACAAGAGATGGTGGTAATAGTAGTGAGACCTTCAGACCTGGAGGAGGAGATATGAGAGATAATTGGAGAAGTGAATTATACAAATATAAAGTAGTAAAAATTGAACCAATAGGTCTAGCACCCACCAAGGCAAAGAGAAGAGTGGTGGAAAGAGAAAAAAGAGCAATACTAGGAGCTATGTTCCTTGGGTTCTTGGGAGCAGCAGGAAGCACGATGGGCGCAGCGTCAGTGACGCTGACGGTACAGGCCAGACAGTTATTGTCTGGTATAGTGCAACAGCAAAATAATTTGCTGAGGGCTATAGAGGCGCAACAGCATCTGTTGCAACTCACAGTCTGGGGCATTAAACAGCTCCAGGCAAGAGTCCTGGCTGTGGAAAGATACCTAAAGGATCAACAGCTCCTAGGAATTTGGGGTTGCTCTGGAAAACTCATTTGCACCACTACTGTGCCCTGGAACACTAGCTGGAGTAATAGAACC---CAAGAGATTTGGGATAACTTGACCTGGATGGAGTGGGAAAGAGAAATTGACAATTACACAGGGTTAATATACAGCTTAATTGAAGAATCGCAAATCCAGCAAGAGCAGAATGAAAAAGACCTATTGGAATTGGACAAATGGGCAAGTTTGTGGAATTGGTTTAGCATAACAAACTGGCTGTGGTATATAAGATTATTCATAATGATAGTAGGAGGCTTGATAGGTTTAAGAATAATTTTTGCTGTGCTTTCTATAGTAAATAGAGTTAGGCAGGGATACTCACCTCTGTCATTTCAGACCCTCCTCCCAGCCCCAAGGGGACCCGACAGGCCCGAAGGAATAGAAGAAGAAGGTGGAGAGCAAGGCAGAGGCAGATCCATTCGATTGGTGAACGGATTCTCAGCACTTATCTGGGACGATTTGAGGAACCTGTGCCTCTTCATCTACCACCGCTTGAGAGACTTAATCTTAATTGCAACGAGGATTGTGGAACTTCTGGGACGCAGGGGGTGGGAAGCCCTCAAATACTTGTGGAATCTCCTGCAGTATTGGATTCAGGAACTAAAGAATAGTGCTATTAGCTTGCTTAATACCACAGCAATAGCAGTAGCTGAGGGGACAGATAGGGCTATAGAAATAATACAAACAGTTGTTAGAGCTATTCTTAACATACCCACACGAATAAGGCAGGGTTTTGAAAGGGCTTTACTA
>CNE31
------------------------------------------------------------------ATGTTAATGATGTGTAATGGGGAAAACTTGTGGGTCACAGTCTATTATGGGGTACCTGTGTGGAAAGAAGCAAAAACTACTCTATTCTGTGCGTCAGATGCTAAAGCATATGAGACAGAAGTACATAATATCTGGGCTACACATGCCTGTGTACCCACAGACCCCAACCCACAAGAAATAGTGATGGAAAATGTAACAGAAAATTTTAATATGTGGAACAATGATATGGTGGATCAGATGCATGAGGATGTGATCAGTTTATGGGATCAAGGCCTAAAGCCATGTGTAAAGTTGACCCCACTCTGTGTCACTTTAAAGTGTGGAAATACTACTCTCTACAAGGGGGAGATAAAAAATTGTTCTTTCAATGCAACCACATTATTAAAAGATAAACAGAAGACAGTGTATGCACTTTTTTATAGACTTGATATAGTACCACTGAATGATTCTAGTTATAGATTAATAAATTGTAATACCTCAGCCATTACACAAGCCTGTCCAAAGGTCTCTTTTGATCCAATTCCTATACACTATTGCGCCCCAGCTGGTTATGCGATTCTACAGTGTAATAATAAGACATTCAATGGGACAGGACCATGCCATAATGTTAGCACAGTACAATGTACACATGGAATTACGCCAGTGGTATCAACACAACTACTGTTAAATGGCAGCCTAGCAGAAGGAGAGATAGTCATTAGATCTAAAAATCTGACAGACAATGCCAAAACAATAATAGTACATCTTAATGAATCTGTAGAAATTGTATGTACAAGACCCAACAATAATACAAGGAAAAGTATAAGGATAGGACCTGGACAAACATTCTATGCCACAGGAGACATCATAGGAAACATTAGACTGGCATATTGTAACATTAGTGAAGAGAAGTGGAATAAAACTTTACAGAGGGTAAGTAAAAAATTAGCAGAACACTTCAATAAAACAATAAAATTTAAAGCATCCTCAGGAGGGGACCTAGAAATTACAACACATAGCTTTAATTGTAGAGGAGAATTTTTCTATTGTAATACAACACGCCTGTTTAATGGTACAAGTCCAAATTCAACCATCATAATCCCATGCAGAATAAAGCAAATTATAAACATGTGGCAGGAGGTAGGAAGAGCAATATATGCCCCTCCTATTGAAGGAAACATAACATGTAAATCAAATATCACAGGAATACTATTGGTACGTGATGGAGGAAATAAGACAGAGATATTCAGACCTGAAGGAGGAGATATGAGGGACAATTGGAGAAGTGAATTATATAAATATAAAGTGGTAGAAATTAACCCATTGGGAGTAGCACCCACTCCAGCAAAAAGGAGAGTAGTGGAGAGAGAAAAAAGAGCAGTGATAGGAGCTGTGTTCCTTGGGTTCTTGGGAGCAGCAGGAAGCACTATGGGCGCGGCGTCACTGACGCTGACGGTACAAGCCAGACAATTGTTGTCTGGTATAGCGCAACAGCAAAGCAATTTGCTGAGAGCTATAGAGGCGCAACAACATATGTTGCAACTCACGGTCTGGGGCATTAAGCAGCTACAGACAAGAGTCCTGGCTATAGAAAGATACCTAAAGGATCAACAGCTCCTAGGGATTTGGGGCTGCTCTGGAAAACTCATCTGCACTACTGCTGTACCTTGGAACTCCAGTTGGAGTAACAAATCTCAACAAGAGATTTGGGAGAACATGACCTGGATGCAGTGGGATAAGGAAATTAGTAATTACACAAACACAATATACAGGTTGCTTGAAGACTCGCAAAACCAGCAGGAAAAGAATGAACAAGATTTATTAGCATTAGACAAGTGGGACAATCTATGGAGTTGGTTTAACATAACAAAATGGCTGTGGTATATAAAAATATTCATAATGATAGTAGGAGGCTTGATAGGTTTAAGAATAATTTTTGCTGTGCTTTCTATAGTAAATAGAGTTAGGCAGGGATACTCACCTTTGTCGTTGCAGACCCTTATCCCGAACCCAGGGGGACCAGACAGGCCCAGAGGAATCGAAGAAGAAGGTGGAGAGCAAGACAGAACCAGATCCATTCGATTAGTCAACGGATTCTTAGCGATTGCCTGGGACGACCTGCGGAACCTGTGCCTCTACAGCTACCACCTCTTGAGAGACTTCATATTACTGACAGCGAGGGGGGTGGAACTTCTGGGACAGAGGGGATGGGAAGCCCTTAAATATCTGGGAAGTCTTGTGCAGTATTGGGGTCTGGAACTAAAAAAGAGTGCTATTAGTCTGCTTGATACCATAGCAATAGCAGTAGCTGAAGGAACAGATAGGATTATAGACTTAGTGCAAGGAATTTGTAGAGCTATCCGCAATATACCTAGAAGAATAAGACAGGGCTTTGAAGTAGCT------
>R1166.c01
ATGAGAGCGAAGGAGACACAGATGAATTGGCCAAACTTGTGGAAATGGGGGACTTTGATCCTTGGGTTGGTGATAATTTGTAGTGCCAACAACTTGTGGGTTACAGTTTATTATGGGGTTCCTGTGTGGAGAGATGCAGATACCACCTTATTTTGTGCATCAGATGCTAAAGCACATGAGACAGAAGTGCACAATGTCTGGGCCACACATGCCTGTGTACCCACAGACCCCAACCCACAAGAAATACACCTAGCAAATGTAACAGAAAATTTTAACATGTGGAAAAATAACATGGCAGAGCAGATGCAGGAGGATGTAATCAGTTTATGGGATCAAAGTCTAAAGCCATGTGTAAAATTAACTCCTCTCTGCGTTACTTTAAATTGTACCAAGGCTACCAGTATAACAGAAGAAGTAAGAAACTGTTCTTTTAATATGACCACAGAATTAAGAGATAAGCAGCAGAAGGTCTATGCACTTTTTTATAAGCTTGATCTAGCACAAGATAAAAATAGTAGTTATAGGTTAATAAATTGTAATACTTCAGTCATTAAACAGGCTTGTCCAAAGATATCCTTTGATCCAATTCCTATACATTATTGCACTCCAGCTGGTTATGCGATTTTAAAATGTAATGACAAGAATTTCAATGGCACAGGGCCATGTAAAAATGTCAGCTCAGTACAATGCACACATGGAATTAAGCCAGTGGTATCAACTCAATTGCTGTTAAACGGCAGTCTAGCAGAAGAAGAGATAATAATCAGATCTGAAAATCTCACAAACAATGCCAAAACCATAATAGTGCACCTTAATAAATCTGTAGAAATCAAGTGTACCAGACCCTTCAACAATACAAGAACAAGTGTAACTATAGGACCAGGACAAGTATTCTATAAAACAGGAGACATAATAGGAGATATAAGAAGAGCATACTGTGAGATTAATAGAACAGAATGGAATACAACTTTAAAACAGGTAACTAAAAAATTAAAGGAA---TTTAATAAGACAATAATCTTTCAACCACCCTCAGGAGGAGATCTAGAAATTACAATGCATCATTTTAATTGTAGAGGGGAATTTTTCTATTGCAATACATCACACTTGTTTAATAGTACTGGGTGTAATAGCACTATCATACTTCCATGCAAGATAAAACAAATTATAAACCTGTGGCAGAAAGTAGGACAAGCAATGTATGCTCCTCCCATCAGGGGAAACATTAGTTGTGTATCAAATATTACAGGAATACTGTTGACAAGAGATGGTGGTAATAGTACTGAGACCTTCAGACCTGGAGGAGGAAATATAAAGGACAATTGGAGAAATGAATTATATAAATATAAAGTAGTACAAATTGAACCACTAGGAATAGCACCCACCAGGGCAAAGAGAAGAGTGGTGGAGAGAGAAAAAAGAGCAGTGATAGGAGCAATGATCTTTGGGTTCTTAGGAGCAGCAGGAAGCACTATGGGCGCGGCGTCAATAACGCTGACGGTACAGGCCAGACAATTATTGTCTGGTATAGTGCAACAGCAAAGCAATTTGCTGAGGGCTATAGAGGCGCAGCAGCATCTGTTGCAACTCACAGTCTGGGGCATTAAACAGCTCCAGGCAAGAGTCCTGGCTGTGGAAAGATACCTAAAGGATCAAACGTTCCTAGGACTTTGGGGATGCTCTGGAAAAATCATCTGCACCACTGCTGTGCCCTGGAACTCCACTTGGAGTAATAAATCTTATGAAGAGATTTGGGAAAACATGACATGGATAGAATGGGAGAGAGAAATTAGCAATTACACAAACCAAATATATGGCATACTTACAGAATCGCAGAACCAGCAGGACAGGAATGAAAAGGACTTGTTAGAATTAGATAAATGGGCAAGTCTGTGGAATTGGTTTGACATAACAAAGTGGCTGTGGTATATAAAGATATTTATAATGATAGTAGGAGGTTTAATAGGTTTAAGAATAATTTTTGCTGTGCTTTCTTTAGTAAATAGAGTTAGGCAGGGATACTCACCTTTGTCTTTCCAGACCCTTACCCATCATCAGAGGGAACCCGACAGACCCGAAAGAACCGAAGAAGGAGGTGGCGAGCAAGACAGAGACAGATCCGTGAGATTAGTGACCGGATTCTTAGCACTTGCCTGGGACGATCTACGGAGCCTGTGCCTCTTCCTCTACCACCGCTTGAGAGACTTCATCTGGATTGCAGCGAGGACTCTGGAACTTCTGGGAAGACGGGGGTGGGAAGGCCTCAAATATCTGGGGAATCTTCTGCTATATTGGGGTCAGGAACTAAAAACTAGTGCTATTTCTTTGCTTGATGCTACAGCAATAGCAGTAGCGGGGTGGACAGATAGGGTTATCGAAGTAGCACAAGGAGCTTGGAGAGCCTTTCTCCACATACCTAGAAGAATCAGACAGGGCTTAGAAAGGGCTTTGCTA
>R2184.c04
ATGAGAGTGAAGGAGACACAGATGAATTGGCCAAACTTGTGGAAATGGGGGACTTTGATCCTTGGGTTGGTGATAATTTGTAGTGCCGACAACTTGTGGGTTACAGTTTATTATGGGGTTCCTGTGTGGAGAGATGCAGATACCACCCTATTTTGTGCATCAGATGCCAAAGCACATGAGACAGAAGCGCACAATGTCTGGGCCACGCATGCCTGTGTACCCACAGACCCCAGCCCACAAGAAATACACCTGGAAAATGTAACAGAAAATTTTAACATGTGGAAAAACAACATGGTAGAGCAGATGCAGGAGGATGTAATCAGTTTATGGGATCAAAGTCTAAAGCCTTGTGTAAAGTTAACTCCTCTCTGCGTTACTTTAAATTGTACCAATGCTAAGTTGGTAACAGATGAAATAAAAAACTGCTCTTTTAATATGACCACAGAACTAAGAGATAAGAAACAAAGTGTCCATGCACTTTTTTATAAGCTTGATATAGTACCAAGTAGTAATAGTACTTATAGGTTAATAAATTGTAATACTTCAGTCATTAAGCAGGCTTGTCCAAAGATATCCTTTGATCCAATTCCCATACATTATTGTACTCCAGCTGGTTATGCGATTTTAAAGTGTAATGAGAAGAATTTCACTGGGACAGGACCATGTAAAAATGTCAGCTCAGTACAATGCACACATGGAATTAAGCCAGTGGTATCAACTCAATTGCTGTTAAATGGCAGTCTAGCAGAAGATGAGATAATAATCAGATCTGAAAATCTCACAGACAATACCAAAACCATAATAGTGCACCTTAATAAATCTGTAGAGATCAATTGTACCAGACCCTCCAACAATACAAGAACAAGTATGACTATAGGACCAGGACAAGTATTCTATAGAACAGGAGACATAGTAGGAAATATAAGAAAAGCATATTGTGTGATTAATGGAACAATATGGAATAAAGTTTTAAAACAGGTAGCTGACAAATTAAAAGAGCACTTTAATAAGACAACAGTCTTTCAACCACCCTCAGGAGGAGATCTGGAAATTACAATGCATCATTTTAATTGTAGAGGGGAATTTTTCTATTGCAATACAACAAAACTGTTTAATAATACT---AACAATGAAACCATCATACTTCCATGCAAGATAAAACAAATTATAAACATGTGGCAGAGAGTAGGACAAGCAATGTATGCTCCTCCCATCAGGGGAAGCATCAATTGTGTATCAAATATTACAGGAATACTATTGACAAGAGATGGTGGTAAGAATAACGAGACCTTCAGACCTGGAGGAGGAAATATAAAGGACAATTGGAGAAGTGAATTATATAAATATAAAGTAGTACAAATTGAACCACTAGGAATAGCACCCACCAGGGCAAGGAGAAGAGTGGTGGAGAGAGAAAAAAGAGCAGTGATAGGAGCTATGATCTTTGGGTTCTTAGGAGCAGCAGGAAGCACTATGGGCGCGGCGTCAATAACGCTGACGGTACAGGCCAGACAATTATTGTCTGGTATAGTGCAACAGCAAAGCAATTTGCTGAGGGCTATAGAGGCGCAGCAGCATCTGTTGCAACTCACAGTCTGGGGCATTAAACAGCTCCAGGCAAGAGTCCTGGCTGTGGAAAGATACCTGAAGGATCAAAAGTTCCTAGGACTTTGGGGCTGCTCTGGAAAAATCATCTGCACCACTGCTGTGCCCTGGAACTCCACTTGGAGTAATAAATCTTATGAAGAGATTTGGAACAACATGACATGGATAGAATGGGAGAGAGAAATTAGCAATTACACAAACCAAATATATGAGATACTTACAAAATCGCAGGACCAGCAGGACAGGAATGAAAAGGATTTGTTAGAATTGGACAAATGGGCAAGTCTGTGGAATTGGTTTGACATAACAAATTGGCTGTGGTATATAAAAATATTTATAATGATAGTAGGAGGCTTAATAGGTTTAAGAATAATTTTTGCTGTGCTTTCTATAGTAAATAGAGTTAGGCAGGGATACTCACCTTTGTCTTTCCAGACCCCTACCCATCATCAGAGGGAACCCGACAGACCCGAAAGAATCGAAGAAGGAGGTGGCGAGCAAGGCAGAGACAGATCCGTGAGATTAGTGAGCGGATTCTTAGCACTTGCCTGGGACGATCTACGGAGCCTGTGCCTCTTCAGCTACCACCGCTTGAGAGACTTCATCTTGATTGCAGCGAGGACAGTGGAACTTCTGGGAAGACGGGGGTGGGAAGGCCTCAAATATCTGGGGAATCTTCTGTTCTATTGGGGCAGGGAACTAAAAATTAGTGCTATTTCTTTGCTTGATACTACAGCAATAGCAGTAGCGGGGTGGACAGATAGGGTTATAGAAGCAGCACAAAGAGCTTGGAGAGCTATTCTCCACATACCTAGGAGAATTAGACAGGGCTTAGAAAGGGCTTTGCTA
>SPK-0525.13
ATGAGAGCGAGGGAGACACAGATGATTTGGCCAAACTTTTGGAAATGGGGAACTTTGATCCCTGGGTTGGTGATAATTTGTAGTGCCAACAACTTGTGGGTTACAGTCTATTATGGGGTTCCTGTGTGGAGAGATGCAGATACCACCCTATTTTGTGCATCAGATGCCAAAGCACATGAGACAGAAGTGCATAATATCTGGGCCACACATGCCTGTGTACCCACAGAACCCAACCCACAAGAGATATACATGGAAAATGTAACAGAAAATTTTAACATGTGGAAAAATAACATGGTAGAGCAGATGCAGGAGGATGTAATCAGTTTATGGGATCAAAGTCTAAAGCCATGTGTAAAGTTAACTCCTCTCTGCGTCACTTTAGATTGTACCGATGCTAAATTGGTAACAGATGAAATAAAAAACTGTACTTTCAATATGACCACAGTACTAACAGATAAGAAGCAGAAGGTCCATGCACTTTTTTATAGGCTTGATATAGTACCAATTGGTAGTGGGAGTTATAGGTTAATAAATTGTAATACTTCAGTCATTAAACAGGCTTGTCCAAAGGTATCCTTTGATCCAATTCCTATACATTATTGTACTCCAGCTGGTTATGCGATTTTAAAATGCAATGATAAGAATTTCAATGGGACAGGGCCATGTAAAAATGTCAGCTCAGTACAATGCACACATGGAATTAAGCCAGTGGTATCAACTCAATTGCTGTTAAATGGTAGTCTAGCAGAAGAAGAAATAATGATCAGATCTGAAAATCTCACAAACAATGCCAAAACCATAATAGTGCACCTTAATACATCTGTAGAAATCAATTGTACCAGACCCTCCAACAATACAAGAACAAGTCTAACTATAGGACCAGGACAAGTATTCTATAGAACAGGAGAAATAATAGGAGATATAAGAAAAGCATATTGTGAGATTAATGGAACAAAATGGGATAAAGTTTTAAAGCAGGTAAAGGGAAAATTAAAAGAGCACTTTAACAAGACAATAATCTTTAACCAACCCTCAGGAGGAGATCTAGAAATTACTATGCATCATTTTAATTGTAGAGGGGAATTTTTCTATTGCAATACAACAAATCTGTTTAATAAA---------AATGGAACTATCATAATTCCCTGCAAGATAAAGCAAATTATAAGAAGGTGGCAGGGAGCAGGACAAGCAATGTATGCTCCTCCCATCAGTGGAACAATTAATTGTGTGTCAAATATTACAGGAATATTGTTGACAAGAGATGGTGGTAACGGCAGCGAGACCTTCAGACCTGGGGGAGGAAATATAAAGGACAATTGGAGGAGTGAATTATATAAATATAAAGTAGTACAAATTGAACCACTAGGAATAGCACCCACCAGGGCAAGGAGAAGAGTGGTGGAGAGACAAAAAAGAGCAGTGATAGGAGCTATGATCTTTGGGTTCTTAGGAGCAGCAGGAAGCACTATGGGCGCGGCGTCAATAACGCTGACGGTACAGGCCAGACAATTATTGTCTGGTATAGTGCAACAGCAAAGCAATTTGCTGAGGGCTATAGAGGCGCAGCAGCATATGCTGCAACTCACAGTCTGGGGCATTAAACAGCTCCAGGCAAGAGTCCTGGCTGTGGAAAGATACCTAAAAGATCAAAAGTTCCTAGGACTTTGGGGCTGCTCTGGAAAAATCATCTGCACCACTAACGTGCCCTGGAACTCCACTTGGAGTAATAAATCTTTCGAAGAGATTTGGAACAACATGACATGGACAGAATGGGAGAGAGAGATTAGCAATTACACAGAACTAATATATGAGATACTTGCAGAATCGCAGAACCAGCAGGACAGGAATGAAAAGGATTTGTTAGAATTGGATAAATGGGCAAGTCTGTGGAATTGGTTTGACATATCAAAGTGGCTGTGGTATATAAGAATATTTATAATGATAGTAGGCGGCTTAATAGGTTTAAGAATAATTTTTGCTGTGCTTTCTATAGTAAATAGAGTTAGGCAGGGATACTCACCTTTGTCTTTCCAGACCCCTACCCATCATCAGAGGGAACCCGACAGGCCCGAAAGAATCGAAGAAGAAGGTGGAGAGCAAGGCAGAGACAGATCCGTGAGGCTAGTGAGCGGATTCTTAGCACTTGCCTGGGACGATCTACGGAGCCTGTGCCTCTTCAGCTACCGCCGCTTGAGAGACTTCATCTTGATTGCAGCGAGGACTGTGGAACTTCTGGGCAGACGGGGGTGGGAAGGCCTCAAATATCTGGGGAATCTTCTGTTATATTGGGGCCAGGAATTGAAAATTAGTGCTATTTCTTTGCTTGATACTATAGCAATAGCAGTAGCGGGGTGGACAGATAGGGTTATAGAAGCAGCACAGGGAGTTGGGAGAGCCATTCTCCACATACCTAGAAGAATCAGACAGGGCTTAGAAAGGGCTTTACTA
>KSS-0514.13
ATGAGAGTGAGGGAGACACAGATGAATTGGCCAAACTTGTGGAGATGGGGGACTTTGATCCTTGGGTTGGTGATAATTTGTAGTGCCAACAACTTGTGGGTTACAGTTTATTATGGGGTCCCTGTGTGGAGAGATGCAGATACCACCCTATTTTGTGCATCAGATGCCAAAGCACATGAGACAGAAGTGCACAATATTTGGGCCACACATGCCTGTGTACCCACAGACCCCAACCCACAAGAAATATACCTGGAAAATGTAACAGAAAATTTTAACATGTGGAAAAATAACATGGTAGAGCAAATGCAGGAGGATGTAATCAGTTTATGGGATCAAAGTCTAAAGCCATGTGTAAAGTTAACTCCTCTCTGTGTTACTTTAAATTGTACCGATGCTAAATTGGTAACAGATGAAGTTAGAAACTGTTCTTTTAATATGACCACAGAACTAAGAGATAAGCAGAAGCAGGTCCATGCACTTTTTTATAAGCTTGATTTAGTACGAAGTAATAATAGTAGTTATATATTAATACATTGTAATACTTCAGTCATTAAGCAGGCTTGTCCAAAGATATCCTTTGATCCAATTCCTATACATTATTGTACTCCAGCTGGTTATGCAATTCTAAAGTGTAATGATAAGAAGTTCAATGGGACAGGGCCATGTAAGAATGTCAGTTCAGTACAATGCACACATGGAATTAAGCCAGTGGTATCAACTCAATTGCTGTTAAATGGCAGTCTAGCAGAAGAAGAGATAATAATCAGATCTGAAAATATCACAAACAATGCCAAAACCATAATAGTGCACCTTAATACATCTATAGAAATCAATTGTACCAGACCCTCCAACAATAAAAGAACAAGGATGACTATGGGACCAGGACACGTATTCTATAAAACAGGAGAAATAAGAGGAGATATAAAAAAAGCATATTGTATAATTGATGGAACAAAATGGAATCAAACTTTAGAACAGGTAAAGAAAAAATTAAGAGAGCACTTTAATAAGACAATAATCTTTGAACCACCCCCAGGAGGAGATCTAGAAGTTACAATGCATCATTTTAATTGTAGAGGGGAATTTTTCTATTGCGATACAACAAGACTGTTTAATGATACT---AAAAATGAAACCATGATCATCCCATGCAAGATAAGGCAAATTGTAAGGATGTGGCAGAGAACAGGACAAGCAATGTATGCTCCTCCTATCGATGGACTAATTAGATGTAACTCAAGTATTACAGGAATACTATTGACAAGAGATGGTGGTAATAATACGGAGATCTTTAGACCTGGAGGAGGAAATATAAAGGACAATTGGAGAAGTGAATTATATAAATATAAAGTAGTAGAAATTGAACCACTAGGAATAGCACCCACCAAGGCAAAGAGAAGAGTGGTGGAGAGAGAAAAAAGAGCAGTGATAGGAGCTTTGATCTTTGGGTTCTTAGGAGCAGCAGGAAGCACTATGGGCGCGGCGTCAATAACGCTGACGGTACAGGCCAGACAATTATTGTCTGGTATAGTGCAACAGCAGAGCAATCTGCTGAGGGCTATAGAGGCGCAACAGCATATGTTGCAACTCACAGTCTGGGGCATTAAACAGCTCCAGGCAAGAGTCCTGGCTGTGGAAAGATACCTAAGAGATCAACAGTTCCTAGGACTTTGGGGCTGCTCTGGAAAAGTTATCTGCACCACTGCTGTGCCTTGGAACGCCACTTGGAGTAATAAATCTTATGAAGACATTTGGAACAACATGACATGGACAGAATGGGAGAGAGAAATTAGCAATTACACAAACCAAATATATGCGATACTTACAGAATCGCAGAACCAGCAGGACAAGAATGAAAAGGATTTGTTGGCATTGGATCAATGGGCAAGTCTATGGAATTGGTTTAGTATAACAAATTGGCTGTGGTATATAAAAATCTTTATTATGATAGTAGGAGGTTTAATAGGTTTAAGAATAATTTTTGCTGTGCTTTCTATAGTGAATAGAGTTAGGCAGGGATACTCACCTTTGTCTTTCCAGACCCCTACCCATCATCAGAGGGAACCCGACAGGCCCGAAAGAATCGAAGAAAGAGGTGGCGAGCAAGGCAGCGACAGATCCGTGCGATTAGTGAGCGGATTCTTAGCTCTTGTCTGGGAAGATCTACGGAGCCTGTGCCTCTTCAGCTACCACCGCTTGAGAGACTTCAGCTTGATTGTGGCGAGGACTGTGGAACTTCTGGGAAGACGGGGGTGGGAAGGCCTCAAATATCTGGGGAATCTTCTGTTTTATTGGGGACAGGAACTGAAAATTAGTGCTGTTTCTTTGCTTAATGCTACAGCAATAGCAGTAGCGGGGTGGACAGATAGGGTTATAGAAGTCGCACAAAGAGCTTGGAGAGCCATTATCCACATACCTAGGAGAATCAGACAGGGCCTCGAAAGGGCTTTG---
>Du172.17*
ATGAGAGTGATGGGGATACTGAGGAGTTATCAACAATGGTGGATATGGGGCATCTTAGGCTTTTGGATGCTAATGATTTGTAATGTGGGGAACTTGTGGGTCACAGTCTATTATGGGGTACCTGTGTGGAAAGAAGCAAAAACTACTCTATTCTGTGCATCAGATGCTAAGGCACATAAGGAAGAAGTGCATAATATCTGGGCTACACATGCTTGTGTACCCACAGACCCCAACCCACAAGAAATAGTGCTAAAAAATGTAACAGAAAATTTTAACATGTGGAAAAATGACATGGTGGATCAGATGCATGAGGATATAATCAGTTTATGGGATCAAAGCCTAAAGCCATGTGTGAAGTTGACCCCACTCTGTGTCACTTTAAATTGTAGTAATGCTACCTACACCATAAGTGACATGAAAAATTGCTCTTTCAACACAACCACAGAAATAACAGATAAGAAGAAGAAGGAATATGCACTTTTTTATAAACTTGATGTAGTAGCAAAGACAAACTCCAGTTATAGATTAATAAATTGTAATACCTCAGCTGTAACACAAGCCTGTCCAAAGGTCTCTTTTGACCCAATTCCTATACATTATTGTGCTCCAGCTGGTTATGCGATTCTAAAGTGTAATAATAAGACATTCAATGGAACAGGACCATGCAATAATGTTAGCACGGTACAATGTACACATGGAATTAAGCCAGTGGTATCAACTCAACTACTGTTAAATGGTAGTCTAGCAGAAGAAGAGGTAGTAATTAGATTTGAAAATCTGACCAACAATGCCAAAATCATAATAGTACATCTTAATGAATCTGTAGAAATTAATTGTACGAGGCCTAGCAATAATACAAGGAAGAGTGTGAGAATAGGGCCAGGACAAACATTCTTTGCAACAGGAGACATAATAGGAGATATAAGACAAGCACATTGTAACATTAGTAGAAAGAAATGGAATACAACCTTACAAAGGGTAAAAGAGAAATTAAAAGAAAAATTCAATAAAACAATACAATTTGCACCTTCCTCAGGAGGGGACTTAGAAATTACAACACATAGCTTTAATTGTAGAGGAGAATTTTTCTATTGCTATACATCAGACTTGTTTAATAGTACAACAGGAGGAGCAAATATCACACTCCAATGCAGAATAAAACAAATTATAAGAATGTGGCAGGGGGTAGGACAAGCAATGTATGCCCCTCCCATTGCAGGAAACATAACATGCAAATCAAATATCACAGGACTACTATTGACACGTGATGGAGGAAATGACACAGAAACATTTAGACCTGGAGGGGGAGATATGAGAGACAATTGGAGAAGTGAATTATATAAATACAAGGTGGTAGAAATTAAGCCATTAGGAATAGCACCCGATAAGGCAAAAAGGAGAGTGGTGGAGAGAGAAAAAAGAGCAGTGATAGGAGCTGTGTTCCTTGGGTTCTTGGGAGCAGCAGGAAGCACCATGGGCGCAGCATCAATGACGCTGACGGTACAGGCCAGACAATTGTTGTCTGGTATAGTGCAACAGCAAAGCAATTTGCTGAGGGCTATAGAGGCGCAACAGCATATGTTGCAACTCACGGTCTGGGGCATTAAGCAACTCCAGACAAGAGTCCTGGCTATAGAAAGATACCTAAAGGATCAACAGCTCCTAGGGATTTGGGGCTGCTCTGGAAAACTCATCTGCACCACTGCCGTGCCTTGGAACGCTAGCTGGAGTAATAAATCTTATGAGGAGATTTGGGGTAACATGACTTGGATGCAGTGGGATAGAGAAATTAACAACTACACGAACACAATATACAGTTTGCTTGAAGAATCGCAAAACCAGCAGGAAAAAAATGAAAAAGATTTACTAGCATTGGACAGTTGGGAAAGTCTGTGGAGTTGGTTTAACATAACAAATTGGCTGTGGTATATAAGAATATTCATAATAATAGTAGGAGGCTTGATAGGTTTAAGAATAATTTTTGCTGTGCTCTCTATAGTAAATAGAGTTAGGCAGGGATACTCACCTTTATCGTTTCAGACCCTTACCCCAAGCCCAAGGGAACCCGACAGGCTCGGAAGAATCGAAGAAGAAGGTGGAGAGCAAGACAGAGCCAGATCCGTGCGATTAGTGAACGGATTCTTAGCGCTTGCCTGGGAGGACCTGCGGAGCCTGTGCCTCTTCAGTTACCACCGATTGAGAGACTTAATATTGATTGCAGCGAGAGCAGCGGCACTTCTGGGACAGAAGGGGTGGGAAGCTCTTAAGTATCTGGGAAGTCTTGTGCAGTATTGGGGTCTAGAGCTAAAAAAGAGTGCTATTAGTTTGTTTGATGCCATAGCAATAACAGTAGCTGAAGGAACAGATAGAATTATAAACATAGTACAAAGAATTAGTAGAGCTTTCTACAACATACCTAGAAGAATAAGACAGGGCTTTGAAGCAACATTGCAA
>Du151.2
ATGAGAGTGAGGGAGATACTGAGGAATTATCAACAATGGTGGATATGGGGCACCTTAGGCTTTTGGATGTTAATGATTTGTAATGTGGGGAACTTGTGGGTCACAGTCTATTATGGGGTACCTGTGTGGAAAGAAGCAAAAACTACTCTATTCTGTGCATCAGATGCTAAAGCATATGATAAAGAAGTACATAATGTCTGGGCTACACATGCCTGTGTACCCACAGACCCCAACCCACAAGAAATAGTTTTGGAAAATGTAACAGAAAATTTTAACATGTGGAAAAATGACATGGTGGATCAGATGCATGAGGATATAATCAGTTTATGGGATCAAAGCCTAAAACCATGTGTAAAGTTGACCCCACTCTGTGTCACTTTAAATTGTACAAATGCACCTGCCATGCATGGAGAAATGAAAAATTGCTCTTTCAATACAACCACAGAAATAAGAGATAGGAAACAGAAAGCGTATGCACTTTTTTATAAACCTGATGTAGTGCCA---CTTAATAGGAGATATATATTAATAAATTGCAATTCCTCAACCATAACACAAGCCTGTCCAAAGGTCACTTTTGACCCAATTCCTATACATTATTGTGCTCCAGCTGGTTATGCGATTCTAAAGTGTAATAATAAGACATTCAATGGGACAGGACCATGCAATAATGTCAGCACAGTACAATGTACACATGGAATTAATCCAGTGGTATCAACTCAATTACTGTTAAATGGTAGCCTAGCAGAAGAAGAGATAATAATTAGATCTGAAAATCTGACAAACAATATCAAAACAATAATAGTCCACCTTAATAAATCTGTAGAAATTGTGTGTACAAGACCCAACAATAATACAAGAAGAAGTATAAGGATAGGACCAGGACAAACATTCTATGCAACAGGTGAAATAATAGGAAACATAAGAGAAGCACATTGTAACATTAGTAAAAGTAGCTGGACCAGTACTTTAGAACAGGTAAAGAAAAAATTAAAAGAACACTACAATAAGACAATAGAATTTAACCCACCCTCAGGAGGGGATCTAGAAGTTACAACACATAGCTTTAATTGTAGAGGAGAATTTTTCTATTGCAATACAACAAAACTGTTTTCAAACAACTCAAACAACGAAACCATCACACTCCCATGCAAGATAAAACAAATTATAAACATGTGGCAGAAGGTAGGACGAGCAATGTATGCCCCTCCCATTGAAGGAAACATAACATGTAAATCAAATATCACAGGACTACTATTGACACGTGATGGAGGAAATACAACAGAGATATTCAGACCGGGAGGAGGAAATATGAAGGACAATTGGAGAAGTGAATTATATAAATATAAAGTGGTAGAAATTGAGCCATTGGGAGTAGCACCCACTAAATCAAAAAGGAGAGTGGTGGAGAGAGAAAAAAGAGCAGTGCTAGGAGCTGTACTCCTTGGGTTCTTGGGAGCAGCAGGAAGCACTATGGGCGCGGCGTCAATAACGCTGACGGTACAGGCCAGACAACTGTTGTCTGGTATAGTGCAACAGCAAAGCAATTTGCTGAGAGCTATAGAGGCGCAACAGCATATGTTGCAACTCACGGTCTGGGGCATTAAGCAGCTCCAGACAAGAGTCTTGGCTATAGAGAGATACCTAAAGGATCAACAGCTCCTAGGGCTTTGGGGCTGCTCTGGAAAAATCATCTGCACCACTGCTGTGCCTTGGAACTCCAGTTGGAGTAATAAATCTCAAGAAGATATTTGGGATAACATGACCTGGATGCAGTGGGATAGAGAAATTAGTAATTACACAGGCACAATATATAGGTTACTTGAAGACTCGCAAAACCAGCAGGAGAAAAATGAAAAAGATTTATTAGCATTGGACAGTTGGAAAAACTTGTGGAATTGGTTTAACATAACAAATTGGCTGTGGTATATAAAAATATTCATCATGATAGTAGGAGGCTTGATAGGTTTGAGAATAATTTTTGGTGTACTCGCTATAGTGAAAAGAGTTAGGCAGGGATACTCACCTTTGTCGTTTCAGACCCTTACCCCAAGCCCGAGGGGTCCCGACAGGCTCGGAAGAATCGAAGAAGAAGGTGGAGAGCAAGACAAAAACAGATCCATTCGATTAGTGAGCGGATTCTTAGCACTTGCCTGGGACGACCTGCGGAGCCTGTGCCTCTTCAGCTACCACCGATTGAGAGACTTAATCTTGGTTGTGACGAGAGCAGTGGAACTTCTGGGACAGAGGGGGTGGGAAGCCCTTAAGTATCTGGGAAATCTTGTGCAGTATGGGGGTCTGGAGCTAAAAAGAAGTGCTATTAAACTGTTTGATACCATAGCAATAGCAGTAGCTGAAGGAACAGATAGGATTCTTGAAGTAATACAGAGAATTTGTAGAGCTATCCGCCACATACCTATAAGAATAAGACAGGGCTTTGAAGCAGCTTTGCTA
>TV1.21
ATGAGAGTGATGGGGACACAGAAGAATTGTCAACAATGGTGGATATGGGGCATCTTAGGCTTCTGGATGCTAATGATTTGTAAT---AAGGACTTGTGGGTCACAGTCTATTATGGGGTACCTGTGTGGAGAGAAGCAAAAACTACCCTATTCTGTGCATCAGATGCTAAAGCATATGAGACAGAAGTGCATAATGTCTGGGCTACACATGCCTGTGTGCCCACAGACCCCAACCCACAAGAAATAGTTTTGGGAAATGTAACAGAAAATTTTAATATGTGGAAAAATGACATGGCAGATCAGATGCATGAGGATATAATCAGTTTATGGGATCAAAGCCTAAAGCCATGTGTAAAGTTGACCCCACTCTGTGTCACTTTAAACTGTGGTAATAGAACTGTTAATATTGAAGAAATGAAAAATTGCTCTTTCAATGTAACCACAGAACTAAGAAATAAGAAACATAAGGAGTATGCACTCTTTTATAGACTTGACATAGTACCAAATGGTGACAACTCTTATAGATTGATAAATTGCAATACCTCAGCCATAACACAAGCCTGTCCAAAGGTCTCTTTTGACCCGATTCCTATACATTACTGTGCTCCAGCTGGTTATGCGATTCTAAAGTGTAATAATAAGACATTCAATGGGACAGGACCATGTTATAATGTCAGCACAGTACAATGTACACATGGAATTAAGCCAGTGGTATCAACTCAACTACTGTTAAATGGTAGCCTAGCAGAAGAAGGGATGATAATTAGATCTGAAAATTTGACAGAAAATACCAAAACAATAATAGTACATCTTAATGAATCTGTAGAGATTAATTGTACAAGACCCAACAATAATACAAGAAAAAGTGTAAGGATAGGACCAGGACAAGCCTTCTATGCAACAAATGATGTAATAGGAGACATAAGACAAGCACATTGTAACATTAGTACAGATAGATGGAACAAAACTCTACAACAGGTAATGAAAAAACTAGGAGAGCATTTCAATAAAACAATACAATTTAAACCACATGCAGGAGGGGATATAGAAATTACAATGCATAGCTTTAATTGTAGAGGAGAATTTTTCTATTGCAATACATCAAACCTGTTTAATAGTACA---TACAATTCACCCATCACACTCCAATGCAAAATAAAACAAATTGTACGCATGTGGCAAGGGGTAGGACAAGCAATGTATGCCCCTCCCATTGCAGGAAACATAACATGTAGATCAAACATCACAGGAATACTATTGACACGCGATGGAGGAAACACCACAGAGACATTCAGACCTGGAGGAGGAGATATGAGGGATAACTGGAGAAGTGAACTATATAAATATAAAGTAGTAGAAATTAAGCCATTGGGAATAGCACCCACTAAGGCAAAAAGAAGAGTGGTGCAGAGAGAAAAAAGAGCAGTGATAGGAGCTGTGTTCCTTGGGTTCTTGGGAGCAGCAGGAAGCACTATGGGCGCAGCGTCAATAACGCTGACGGTACAGGCCAGACAACTGTTGTCTGGTATAGTGCAACAGCAAAGCAATTTGCTGAAGGCTATAGAGGCGCAACAGCATATGTTGCAACTCACAGTCTGGGGCATTAAGCAGCTCCAGGCGAGAGTCCTGGCTATAGAAAGATACCTAAAGGATCAACAGCTCCTAGGGATTTGGGGCTGCTCTGGAAGACTCATCTGCACCACTGCTGTGCCTTGGAACTCCAGTTGGAGTAATAAATCTGAAGCAGATATTTGGGATAACATGACTTGGATGCAGTGGGATAGAGAAATTAATAATTACACAGAAGCAATATTCAGGTTGCTTGAAGACTCGCAAAACCAGCAGGAAAAGAATGAAAAAGATTTATTAGAATTGGACAAGTGGAACAGTCTGTGGAATTGGTTTAACATATCAAACTGGCTGTGGTATATAAAAATATTCATAATGATAGTAGGAGGCTTGATAGGTTTAAGAATAATTTTTGCTGTGCTCTCTATAGTGAATAGAGTTAGGCAGGGATACTCACCCTTGTCATTTCAGACCCTTATCCCGCACCCGAGGGGACCCGACAGGCTCGGAGGAATCGAAGAAGGAGGTGGAGAGCAAGACAAAGACAGATCCATTCGATTAGTGAGCGGATTCTTGTCGATTGCCTGGGACGATCTGCGGAGCCTGTGCCTCTTCAGCTACCACCGCTTGAGAGACTTCATATTAATTGCAGTGAGGGCAGTGGAACTTCTGGGACAGAGGGGGTGGGAAATCCTTAAGTATCTGGGAAGTCTTGTGCAATATTGGGGTCTAGAGCTAAAAAAGAGTGCTATTAGTCTGCTTGATACCATAGCAATAGCAGTAGCTGAAGGAACAGATAGGATTATAGAATTAGTACAAAGAATTTGTAGAGCTATCCTCAACATACCTAGAAGAATAAGACAGGGCTTTGAAGCAGCTTTGCTA
>CNE5
ATGAGAGTGAAGGAGACACAGATGAATTGGCCAAACTTGTGGAAATGGGGGACTTTGATCCTTGGGTTGGTGATGATCTGTAGTGCCAACAACTTGTGGGTTACAGTTTATTATGGGGTTCCTGTGTGGAGAGATGCAGATACCACCCTATTTTGTGCATCAAATGCCAAAGCACATTCGACAGAAGTGCACAATGTCTGGGCCACACATGCCTGTGTACCCACAGACCCCAACCCACAAGAAATATACCTGGAAAATGTAACAGAAAATTTTAACATATGGAAAAATAACATGGTAGAGCAGATGCAGGAGGATATAATCAGTTTATGGGATCAAAGTCTACAGCCATGTGTAAAATTAACTCCTCTCTGTGTTACTTTACATTGTACCAACATAACAAATATAACAGATGAAGTAAGAAACTGCTCTTTTAATGTGACCACAGAAATAAGAGATAAGAAGCACAAGGTCAATGCACTTTTTTATAAGCTTGATATAGTACAAAATAATAATAATAGTTATAGGTTAATAAATTGTAATACTTCAGTCATTAAGCAGGCTTGTCCAAAGATATCCTTTGATCCAATTCCTATACATTATTGTGCTCCAGCTGGTTATGCGATTTTAAAGTGTAATGATAAGAAGTTCAATGGGACAGGGCCATGTAAAAATGTCAGTTCAGTACAATGTACACATGGAATTAAGCCAGTGGTATCAACTCAATTGTTGTTAAATGGCAGTCTAGCAGAAGAAGAGATAATAATCAGATCTGAAAATATTACAGACAATGCCAAAACCATAATAGTGCACCTTAATGAATCTGTAGAAATCAATTGTACCAGACCCTACAACAACACAAGAAAAAGTATAACTATAGGACCAGGACAAGTATTCTATAGACAAGGAGAAATAATAGGAGATATAAGAAAGGCATATTGTGAGATTAATGGAACAAGATGGAATACAGTTTTAAAAAAGGTAAAGGAAAAATTAAAAGAGCACTTTAATACGAATATAACCTTTCAACAACCCTCAGGAGGAGATCTAGAAATTACAACGCATCACTTCAATTGTAGAGGGGAATTTTTCTATTGCAATACAACAAAATTGTTTAATAATACT---GAGAATGAAACCATTACTCTTCCATGTAGGATAAAGCAAATTATAAACATGTGGCAGGGAGTAGGGCAAGCAATGTATGCTCCTCCTATTGAGGGAAAAATTAGTTGTGTATCAAATATTACAGGAATACTATTAACAAGAGATGGTGGTAATAGTACAGAGACCTTCAGACCTGGAGGAGGAAATATAAAGGACAATTGGAGAAATGAATTATATAAATATAAAGTAGTACAAATTGAACCACTAGGAATAGCACCCACCAGGGCAAGGAGAAGAGTGGTGGAGAGAGAAAAAAGAGCAGTGATAGGAGCTATGATCTTTGGGTTCTTAGGAGCAGCAGGAAGCACTATGGGCGCGGCGTCAATAACGCTGACGGTACAGGCCAGACAATTATTGTCTGGTATAGTGCAACAGCAAAGCAATTTGCTGAGGGCTATAGAGGCGCAGCAGCATTTGTTGCAACTCACAGTCTGGGGCATTAAACAGCTCCAGGCTAGAGTCCTGGCTGTGGAAAGATACCTAAAGGATCAAAAGTTCCTAGGACTTTGGGGCTGCTCTGGAAAAATCATCTGCACCACTGCTGTGCCCTGGAACTCCTCTTGGAGTAATAAATCTTATGAAGAGATTTGGTACAACATGACATGGATAGAATGGGAGAGAGAGATTAGCAACTACACGAGCCAAATATATGAAATACTCACAGAATCGCAGAACCAGCAGGACAAAAATGAAAAAGATTTGTTAGAGTTGGATAAATGGGCAAGTCTGTGGAATTGGTTTGAAATAACAAATTGGCTGTGGTATATAAAAATATTTATAATGATAGTAGGAGGTTTAATAGGTTTAAGAATAGTTTTTGCTGTGCTTTCTATAGTGAATAGAGTTAGGCAGGGATACTCACCTGTGTCTTTCCAGACCCCTTTCCATCATCAGAGGGAACCCGACAGGCCCGAAAGAATCGAAGAAGGAGGTGGCGAGCAAGGCAGAGACAGATCCGTGCGCTTAGCGAGCGGATTCTTAGCTCTTGTCTGGGACGATCTACGGAGCCTGTGCCTCTTCAGCTACCACCGCTTGAGAGACTTCATCTCGATTGCAGCGAGGACTGTGGAACTTCTGGGAAGACGGGGGTGGGAGCTCCTCAAATATCTGGGGAACCTTCTGGTATATTGGGGACAGGAACTACGAATTAGTGCTATTTCTTTGCTTGATACTATAGCAGTAGCAGTAGCGGGGTGGACAGATAGGGTTATAGAAGTAGCACAAAGAGCTTGGAGAGCCTTTCTCCACATACCTAGAAGAATCAGACAAGGCTTCGAAAGAGCTTTAGTA
>Du422.1*
ATGAGAGTGAGGGGGATACCGAGGAATTGGCCACAATGGTGGATATGGGGCATCTTAGGCTTTTGGATGATAATAATTTGTAGGGTGGGAAACTTGTGGGTCACAGTCTATTATGGGGTACCTGTGTGGAAAGAAGCAAAAACTACTCTATTCTGTGCATCAGATGCTAAAGCATATGATAAAGAAGTGCATAATGTCTGGGCTACACATGCCTGTGTACCCACAGACCCCAACCCACAAGAAATAGTTTTGGAAAATGTAACAGAAAATTTTAACATGTGGAAAAATGACATGGTGGATCAGATGCATGAGGATATAATCAGTTTATGGGATCAAAGCCTAAAACCATGTGTAAAGTTGACCCCACTCTGTGTCACTTTAAATTGTGCAAATGCTACTGCTATGAATGGAGAAATAAAAAATTGCTCTTTCAATACAACCACAGAATTAAGAGATAAGAAACAGAAAGTGTATGCACTTTTTTATAAACCTGATGTAGTACCAAATGAG---------TATATATTAATAAATTGCAATTCCTCAACCATAACACAAGCCTGTCCAAAGGTCTCTTTTGACCCAATTCCTATACATTATTGTGCTCCAGCTGGTTATGCGATTCTAAAGTGTAATAATAAGACATTCAATGGGACAGGACCATGCAATAATGTCAGCACAGTACAATGTACACATGGAATTAAGCCAGTGGTATCAACTCAATTACTGTTAAATGGTAGCCTAGCAGAAGAAGAGATAATAGTTAGATCTGAAAATCTGACAAACAATATCAAAACAATAATAGTTCACCTTAATAAATCTGTAGAAATTAAGTGTACAAGACCCAACAATAATACAAGAAAAAGTGTAAGGATAGGACCAGGACAAACATTCTATGCAACAGGTGAAATAATAGGAGACATAAGAGAAGCACATTGTAACATTAGTAGAGAAACATGGAACAGTACTTTAATACAGGTAAAGGAAAAATTAAGAGAACACTACAATAAGACAATAAAATTTGAACCATCCTCAGGAGGGGATCTAGAAGTTACAACACATAGCTTTAATTGTAGAGGAGAATTTTTCTATTGTGATACAACAAAACTGTTTAATAATGAATATGACAACAAAACCATCATACTCCCATGCAGGATAAAACAAATTATAAACATGTGGCAGGAGGTAGGACGAGCAATGTATGCCCCTCCCATTGAAGGAAACATAACATGTAAATCAAATATCACAGGACTACTATTGACATGGGATGGAGGAAATAGCACAGGGGTATTCAGACCAGGAGGAGGAAATATGAAGGACAATTGGAGAAGTGAATTATATAAATATAAAGTGGTAGAAATTAAGCCATTGGGAGTAGCACCCACTAAATCAAAAAGGAAAGTGGTGGGGAGAGAAAAAAGAGCAGTGCTAGGAGCTGTGCTCCTTGGGTTCTTGGGAGCAGCAGGAAGCACTATGGGCGCGGCATCAATAACGCTGACGGTACAGGCCAGACAACTGTTGTCTGGTATAGTGCAACAGCAAAGCAATTTGCTGAGAGCTATAGAGGCGCAACAGCATCTGTTGCAACTCACGGTCTGGGGCATTAAGCAGCTCCAGACAAGAGTCTTGGCTATAGAAAGATACCTAAAGGATCAACAGCTCCTAGGGCTTTGGGGCTGCTCTGGAAAACTCATCTGCGCCACTGCTGTGCCTTGGAACTCCAGTTGGAGTAATAAATCTCTAGGGGATATTTGGGATAACATGACCTGGATGCAGTGGGATAGAGAAATTAGTAATTACACAAACACAATATTCAGGTTGCTTGAAGACTCGCAAAACCAGCAGGAGAAAAATGAAAAAGATTTATTAGCATTGGACAGTTGGAAAAACCTGTGGAATTGGTTTGACATAACAAATTGGCTGTGGTATATAAAAATATTCATCATGATAGTAGGAGGCTTGATAGGTTTAAGAATAATTTTTGGTGTACTTGCTATAGTGAAAAGAGTTAGGCAGGGATACTCACCTTTGTCTTTTCAGACCCTTATCCCAAACCCGAGGGGACCCGACAGGCTCGGAAGAATCGAAGAAGAAGGTGGAGAGCAAGACAAAGACAGATCCATTCGATTAGTGAGCGGATTCTTAGCACTTGCCTGGGACGATCTGCGGAGCCTGTGCCTCTTCAGCTACCACCAATTGAGAGACTTCATATTGACTGCAGCGAGAGCAGCGGAACTTCTGGGACAGAGAGGGTGGGAAGTCCTTAAATATCTGGGAAATCTTGTGCAGTATTGGGGTCTGGAACTAAAAAGAAGTGCTATTAATCTGTTTGATACCATAGCAATAGCAGTAGCTGAAGGAACAGATAGGATTATTGAAGTAATACAGAGAATTTGTAGAGCTATCCGCTACATACCTACAAGAATAAGACAGGGCTTTGAAGCAGCTTTGCTA
>PVO.4*
ATGAGAGTGACGGGGATCAGGAAGAATTATCAGCACTCGTGGAGATGGGGCATGATGCTCCTTGGGATGTTGATGATCTGTAGTGCTGAAAAGTTGTGGGTCACAGTCTATTATGGGGTACCTGTGTGGAAAGAAGCAACCACCACTCTATTTTGTGCATCAGATGCTAAAGCATATAATACAGAGGTACATAATGTTTGGGCCACACATGCCTGTGTACCCACAGACCCCAACCCACAAGAAGTAGGATTGGAGAATGTGACAGAAAATTTTAACATGTGGAAAAACAACATGGTAGAACAGATGCATGAGGATATAATTAGTTTATGGGATCAAAGCCTCAAGCCATGTGTAAAATTAACCCCACTCTGTGTTACTTTAAATTGCAGTGATTTGAGGAATAAGGAAGGAGAAGTAAAAAATTGCTCTTTCAATGTCACCACAGACATAAGAGATAGAATGCAGAAAGTATATGCGCTTTTTTATAGACCTGATGTAGTACCAAATAATAATACTACTTATAGGTTGATAAGTTGTAACACCTCAGTCATTACACAAGCCTGTCCAAAGATATCCTTTGAGCCAATTCCCATACATTATTGTACCCCGGCTGGTTTTGCGATTCTAAAGTGTAATGATAAGAAGTTCAATGGATCAGGACCATGTACAAATGTCAGCACGGTACAATGTACACATGGAATTAGGCCAGTAGTATCAACTCAATTGCTGTTAAATGGCAGTCGAGCAGAAGAAGAAGTAATAATTAGATCTGAAAATTTTACAAACAATGCTAAAACCATAATAGTGCAGCTGAATAAAACTGTAGAAATTAATTGTACAAGACCCAACAACAATACAAGAAAAAGTATATCTATAGGACCAGGGAGAGCATTTTATGCAACAGGGGACATAATAGGAGATATAAGACAAGCACATTGTAACCTTAGTAGAGCAGAATGGAATAAAACTTTAAAATATATAAGTACAAAATTAAGAGAACAATTTAACAAAACAATCATCTTTAATGGATCCTCAGGAGGGGACCCAGAAATTGTAACACACAGTTTTAATTGTGGAGGGGAATTTTTCTACTGTAATACAACAAAACTGTTTAATAGTACTGATGGAAATAACACTATCACACTTCCATGCAGAATAAAACAAATTGTAAACATGTGGCAGGAAGTAGGCAAAGCAATGTATGCCCCTCCCATCAAGGGACTAATTAAATGTACATCAAACATTACAGGGCTGCTATTAACAAGAGATGGTGGTAATAATACAGAGACCTTCAGACCTGGAGGAGGAGATATGAGGGACAATTGGAGAAGTGAATTATATAAATATAAAGTAGTACAAATTGAACCATTAGGAATAGCACCCACCAGGGCAAGGAGAAGAGTGGTGCAGAGAGAAAAAAGAGCAGTGCTAGGAGCTATGTTCCTTGGGTTCTTGGGGGCAGCAGGAAGCACTATGGGCGCAGCGTCAGTGACGCTGACGGTACAGGCCAGACAATTGTTGTCTGGTATAGTGCAACAGCAGAACAATCTGCTGAAAGCTATTGAGGCGCAACAGCATATGTTGCAACTCACGGTCTGGGGCATCAAACAGCTCCAGGCAAGAGTCCTGGCTATAGAAAGATACCTAAAGGATCAACAGCTCCTAGGGATTTGGGGTTGCTCTGGAAAACTCATCTGCACCACTGCTGTGCCTTGGAACACTAGTTGGAGTAATAAATCTTTTAATAAAATTTGGGACAACATGACCTGGATGGAGTGGGAAAGAGAAATTGACAATTACACAGGCTTAATATACAACTTACTTGAAGAATCGCAAAACCAACAAGAAAAGAATGAACAAGATTTATTGGCATTAGATAAATGGGAAAGTTTGTGGAATTGGTTTAGCATAACAAAATGGCTGTGGTACATAAAAATATTCATAATGATAGTAGGAGGCTTGATAGGTTTAAGAATAGTTTTTGCTGTACTTTCTATAGTAAATAGAGTTAGGCAGGGATACTCACCTTTATCATTTCAGACCCACCTCCCAACATCGAGGGGACCCGACAGGCCCGAAGGAATCGGAGGAGAAGGTGGAGAGAGAGACAGAGACAGATCCGGTCCCTTAGTGGATGGATTCTTAGCAATTATCTGGGTCGACCTGCGGAGCCTGTTCCTCTTCAGCTACCACCGCTTGACAGACTTACTCTTGATTCTAACAAGGATTGTGGAACTTCTGGGACGCAGGGGGTGGGAAGCCCTCAAATATTGGTGGAATCTCCTGCAGTATTGGAGCCAGGAACTAAGGAATAGTGCTGTTAGCTTGCTTAATGCCACAGCAATAGCAGTAGCTGAAGGGACAGATAGGATTATAGAAGTAGTACAGAGAACTTTTAGAGCTATTATTCACATACCTAGAAGAATAAGACAGGGCTTGGAAAGGCTTTTGCTA
>BG1168.1
ATGAGAGTGAAGGGGATCATGAAGAATTGTCAGCACTTGTGGAGGTGGGGCATCATGCTCCTTGGGATATTGATGATCTGTAGTGCTGAAAAATTGTGGGTCACAGTCTATTATGGGGTACCTGTGTGGAAAGAAGCAACCACCACTCTATTTTGTGCTTCAGATGCTAAAGCATATGAGACAGAGGTACATAATGTTTGGGCCACACATGCCTGTGTACCCACAGACCCCAACCCACAAGAAGTAAAATTGGAAAATGTGACAGAAGATTTTAATGTGTGGAAAAATGACATGGTAACCCAGATGCATGAGGATATAATCAGTTTATGGGATCAAAGCCTAAAGCCATGTGTAAAATTAACACCACTCTGTGTAACTTTACATTGCACTGATGTGAATACTGGAAGGGAAGAACTGAGAAACTGCTCTTTCAATATCACCACAAGCATACAAGATAAGGTG---CAAGACTATGCAATTTTTTATAAACTAGATATAGTACCAAGTGATAATACTAGCTACAGGTTGATAAATTGTAACACCTCAGTCATTACACAGGCCTGTCCAAAGATATCCTTTGAACCAATTCCCATACATTATTGTGCCCCGGCTGGTTTTGCGATTCTAAAGTGTAATGATAAGAAGTTCAGTGGAAAAGGAACTTGTAACAATGTCAGCACAGTACAATGTACACATGGAATTAGGCCAGTAGTGTCAACTCAACTGTTGTTAAATGGCAGTCTAGCAGAAGAAGGGGTAGTACTTAGATCTGAAAATTTCACGAACAATGCTAAAACCATAATAGTACAATTGAAGGATCCTGTAAAAATTGAGTGTGAAAGACCCAACAACAATACAATAAAAAGTATACATCTAGGACCAGGGAGAGCATGGCATGCAACAGGACAAATAATAGGAGATATAAGAAAAGCATTTTGCACCCTTAATAGCACAAACTGGACTAACACTCTAAAGCAGATGGTTGAAAAATTAAGAGAACAATTTAATAAAACAATAGCCTTTAATCAATCCACAGGAGGGGACCCAGAAATTGTAATGCACACCTTTAATTGTGGAGGGGAATTTTTCTACTGTAATACAACACAGCTGTTTAATAGTAATACATCAAATAACACGATCACACTCCCATGTAGAATAAAACAAATTATAAACATGTGGCAGCAAGTAGGAAAAGCAATATATGCCCCTCCCATCAAAGGAAAAATTAAATGTATATCAAATATTACAGGGCTGCTATTAACAAGAGATGGTGGTAATGGGACAGAGATCTTCAGACCTGGAGGAGGAGATATGAGGGATAATTGGAGAAGTGAATTATATAAATATAAAGTAGTACAAATTGAACCATTAGGAGTAGCACCCACCAAGGCAAAGAGAAGAGTGGTGCAAAGAGAAAAAAGAGCAGTGTTAGGAGCTATGTTCCTTGGGTTCTTGGGAGCAGCAGGAAGCACTATGGGCGCAGCATCAATAACGCTGACGGTACAGGCCAGACAATTGTTGTCTGGTATAGTGCAACAGCAGAACAATCTGCTGAGAGCTATTGAGGCGCAACAGCATCTGTTGCAACTCACAGTCTGGGGCATCAAACAGCTCCAGGCAAGAGTCCTGGCTGTGGAAAGATACCTAAAGGATCAACAGCTCCTGGGGATTTGGGGTTGCTCTGGAAAACTCATTTGCACCACTGCTGTGCCTTGGAATGCTAGTTGGAGTAATAAATCTCAGGAGGAGATTTGGGATAACTTGACCTGGATGCAGTGGGAAAAAGAAATTAACAATTACACAAGTGTAATATACACCTTACTTGAACAATCGCAGAACCAACAAGAAAAGAATGAACAAGAATTATTGGAATTAGATAAATGGGCAAGTTTGTGGAATTGGTTTGACATAACAAAATGGCTGTGGTATATAAGAATATTCATAATGATAGTAGGAGGCTTGATAGGTTTAAGAATAGTTTTTGCTGTAATCTCTATAGTAAATAGAGTTAGGCAGGGATACTCACCATTATCGTTACAGACCCGCTTCCCAGCTCCGAGGGGACCAGACAGGCCCGAAGGAATCGAAGAAGAAGGTGGAGGGAGAGACAGAAACATCTCCACTCGATTAGTGAGCGGATTCTTGCCACTTATCTGGGACGATCTACGGAGCCTGTGCCTCTTCAGCTACCACCGCTTGAGAGACTTTCTCTTGATTGTAGCGAGGATTGTGGAACTTCTGGGACGCAGGGGGTGGGAAGCCCTCAAGTATTGGTGGAATCTCCTACAGTATTGGAGTCAGGAACTAAAGAATAGTGCTGTTAGCTTGCTCAATACTACAGCTATAGTAGTAGCTGAGGGGACAGATAGGATTATAGAAGCATTGCAAAGAATTTGTAGAGCTATTCTCCATATACCCACAAGAATAAGACAGGGCTTTGAAAGGGCTTTGCTA
>Ce704809221_1B3
ATGAGAGTGAGGGGGATATTGAAGAATTATCAACAATGGTGGATATGGGGCATCTTAGGCTTTTGG------ATAATTAATCTTGTAGGGAACTTGTGGGTAACAGTCTATTATGGGGTACCTGTATGGAGAGATGCAAATACTACCCTATTCTGTGCATCAGATGCTAAAGCATATGACAGAGAAGTGCATAATGTCTGGGCTACACATGCCTGTGTGCCCACGGACCCCAGCCCACAAGAAATGGTTTTGAGAAATGTAACAGAAAACTTTAACATGTGGAAAAATGATATGGTGGATCAGATGCATGAGGATATAATCAGTTTATGGGACCAGAGCCTAAAACCATGTGTAAAATTGACCCCACTCTGTGTCACTTTGAGTTGTACAAATGCTAATATTGCTAATCAGGAAATAAAAAATTGCTCTTTTAATATGACCACAGAACTAAGAGATAAGCAGAAGAAAGAGTATGCACTGTTTTATAGACTTGATATAGTACCAGGAAACAATGCTAGCTATAGATTAATAAATTGTAATACCTCAGCCATAAAACAAGCCTGTCCTAAGGTCTCTTTTGAGCCAATTCCCATACATTATTGTGCTCCAGCTGGTTATGCGATTCTAAAGTGTAATAGTAAGACATTCAATGGGACAGGACCATGCCTTAATGTCAGCACAGTACAATGTACACATGGAATTAAGCCAGTGGTATCAACTCAACTATTGTTAAATGGTAGCCTAGCAGAAGAAGAGATAGTAATTAGATCTGAAAATATAACAAACAATGCCAAAACAATAATAGTACATCTTAATGAATCTGTAGGAATTGTGTGTACAAGACCCGGTAATAATACAAGAAAAAGTATAAGGATAGGACCAGGACAAGCATTCTATGCAACAGGAGACATAATAGGAGACATAAGACAAGCACATTGTAACATTAGTGAAGAGGCCTGGAATAGAACTTTACTAAGGGTAGCTAAAAAATTAAGAGAATACTTCAATAAAACAATAGCGTTTGACTCACCCTCAGGAGGGGACCTAGAAATTGTAACACATACCTTTAATTGTGGAGGAGAATTTTTCTATTGTAACACATCAGACCTGTTTAATAGAGTATACAATAATTCAACCATCACAATTCAATGCAGAATAAAACAAATTATAAACATGTGGCAGAGGGTAGGACAAGCAATGTATGCCCCTCCCATTGCAGGAAACATAACATGTAAATCAAACATCACAGGATTACTATTGACACGAGATGGAGGAAATATAAAAGAGACATTCAGACCTGGAGGAGGAGATATGAGGGATAACTGGAGAAGTGAATTATATAAATACAAAGTGGTAGAAATTAAACCATTGGGAGTAGCTCCAACTGGGGCAAAAAGGAGAGTGGTGGGGAGAGAAAAAAGAGCATTGATGGGAGCTATGATCTTTGGGTTCTTGGGAGCAGCAGGAAGCACTATGGGCGCGGCGTCAATAACGCTGACGGTACAGGCCAGAAATTTGTTATCTGGTATAGTGCAACAGCAAAGCAATTTGCTGAAGGCTATAGAGGCGCAACAGCATCTGTTGCAACTCACAGTTTGGGGCATAAAGCAGCTCCAAGCGAGAGTCCTGGCTCTAGAAAGATACCTAAAAGATCAACAGCTCCTAGGGCTCTGGGGTTGCTCTGGAAAAATCATCTGCCCCACTGCTGTGCCTTGGAACCTCAATTGGAGTGATAAATCACAAACACAGATTTGGGATAACATGACCTGGATGGATTGGGACAGAGAAATTAGTAATTACACAAATACAATATACAAGTTGCTTGAGGAATCACAAAACCAGCAAGAGAAAAATGAAAAGGATTTATTAGCATTGGACAGCTGGGACAATCTGTGGAGTTGGTTTAACATATCAAATTGGCTGTGGTATATAAAAATATTCATAATGGTAATAGGAGGTTTAATAGGTTTAAGAATAATTTTTGCTGTGCTTTCTATAGTAAATAGAGTTAGGCAGGGATACTCACCTTTGTCATTTCAGACCCTTACCCCAAACCCAAGGGAACCCGACAGGCTCGGAAGAATCGAAGAAGAAGGTGGAGAGCAAGACAGAGACAGATCCGTGCGATTAGTCAGCGGATTCTTAGCACTTGCCTGGGACGATCTACGGAGCCTGTGCCTTTTCTGCTACCACCAATTGAGAAACTTCATATTGATTGCAGCGAGAGCGGTGGAGATTCTGGGACAGAAGGGGTGGACAGCCCTCAAATATCTGAAAAGCCTTGTGCAGTATTGGGGTCTAGAGCTAAAAAAGAGTGCTATTAGTCTGTTGGATACCATAGCAATAGCAGTAGCTGAAGGAACAGATAGGATCATAGAAGTAATACAAAGAATTGGTAGAGCTATCCTTAACATACCTAGAAGATTAAGACAGGGCTTTGAAGCAGCTTTGCTA
>Ce704010083_B8
ATGAGAGTGAAGGGGATACTGAGGAATTGGCCACAATGGTGGATATGGAGCATCTTAGGCTTGTGG------CTGATTTGTAGGGTGGGGAACATGTGGGTCACAGTCCATTATGGGGTACCCGTGTGGCAAGATGCAAAAACTACTCTATTCTGTGCATCAGATGCTAAGGCATATGAGAGAGAAGTGCATAATGTCTGGGCCACACATGCCTGTGTACCCACAGACCCCAACCCACAAGAATTAGTTTTGGAAAATGTAACAGAAAATTTTAACATGTGGAAAAATGACATGGTGGATCAGATGCATGAGGATATAATCAGTTTATGGGATCAAAGTCTAAAACCATGTGTAAAGTTGACCCCACTCTGTGTCACTTTAAACTGTAGTAATGCCAATGTTATGAATGGAGAAATAAAAAATTGCTCTTTCAATATAACCACAGAAATAAGAGATAAGAAACAGAAGGTGTATGCACTTTTTTATAAGCCTGATGTAGTACCAAAAGAGAATTCTAGTTATATATTAATAAATTGCAATACCTCAACCATAACACAAGCCTGTCCAAAGGTCACTTTTGACCCAATTCCTATACATTATTGTGCTCCAGCTGGATATGCGATTCTAAAGTGTAATAATGAGACATTCAATGGGACAGGACCATGCCAGAATGTCAGTACAGTACAATGTACACATGGAATTAAGCCAGTGGTATCAACTCAACTACTGTTAAATGGTAGCCTAGCAGAAAAGGACATAATAATTAGATCTGAAAATTTGACAGACAATGCCAAAACAATAATAGTACATCTTAATGAGTCTGTAAGAATTGAGTGTATGAGACCCGGCAATAACACAAGAAGAAGTGTAAGGATAGGACCAGGACAAACATTCTATGCAACTGGTGACATAATAGGAGACATAAGACAAGCACATTGTAACATCAGTAAAGGAAATTGGGGCACAACTTTACAAAGGGTACAAAAGAAATTAACAGAACACTTCAATAAAACAATAGTCTTTAATTCATCCTCAGGAGGAGACCTAGAAGTTACAACACATATGTTTAATTGTAGAGGAGAATTTTTCTATTGTAATACAACAGAACTGTTTAATAATGGAAGTCCAAATGAAACCATCACCATCCTATGCAGAATAAAACAAATTATAAACATGTGGCAGGGAGTAGGACAAGCGATGTATGCCCCTCCCATTGCAGGCAACATAACATGTGTCTCAAATATCACAGGATTACTATTGACACGTGATGGAGGAAATGGTACTGAGACATTCAGACCTGGAGGAGGAAATATGAAGGACAATTGGAGAAGTGAATTATATAAATATAAAGTGGTAGAAATTAAGCCATTGGGAATAGCCCCCACTAAGGCAAAAAGGAGAGTGGTGGAGAGAGAAAAAAGAGCAGTGATAGGAGCTGTGTTCCTTGGGTTCTTGGGAGCAGCAGGAAGCACTATGGGCGCGGCGTCACTGACGCTGACGGTACAGGCCAGACAACTGTTGTCTGGTATAGTGCAACAGCAAAGCAATTTGCTGAGAGCTATAGAGGCGCAACAGCACATGTTGCAACTCACGGTCTGGGGCATTAAGCAGCTTCAGACAAGAGTCCTGGCTGTAGAAAGATACCTAAAGGATCAACAGCTCCTAGGGCTTTGGGGCTGCTCTGGAAAACTCATCTGCACCACTAATGTGCCTTGGAACTCCAGTTGGAGTAACAGATCTCATGACGATATTTGGGAAAACATGACCTGGATGCAATGGGAAAAAGAAATTAGTAATTACACAGGCACAATATACAGGCTACTTGAAGAATCGCAAACCCAGCAGGAACAAAATGAAAAAGATTTATTAGCATTGGACAGTTGGAAAAATCTGTGGAGTTGGTTTGATATATCAAATTGGCTGTGGTATATAAAAATATTCATCATAATAGTAGGAGGCCTAATAGGTTTAAGAATAATTTTTGCTGTGCTCTCTATAGTGAAAAGAGTTAGGCAGGGATACTCACCTTTGTCGTTTCAGACCCTTGTCCCAAACCCGAGGGGACCCGACAGGCTCGGAGGAATCGAAGAAGAAGGTGGAGAGCAAGACAAAGACAGATCCGTGAGATTAGTGACCGGATTCTTACCACTTGTCTGGGACGATCTGCGGAGCCTGTGCCTCTTCAGCTACCATCAATTGAGAAACTTCATATTGGTGACAGCGAGAGCAGTGGAACTTCTGGGACAGAGGGGGTGGGAAGCCCTGAAGTATCTGGGAAGCCTTGTGCAGTATTGGGGTCTGGAGCTAAAAAAGAGTGCTATTAGTCTGCTTGATACCATAGCCATAGCAGTAGCTGAAGGAACAGATAGAATTATTGAAATATTACGAAGAATTTGTAGGGCTATCTGTAATATACCTAGAAGAATAAGACAGGGCTTTGAAGCAGCTTTGCTA
>7060101641A7(Rev-)
ATGAGAGTGATGGAGACACGGAGGAGTTGGCTACCATGGTGGATATGGGGCATCTTAGGCTCCTGGATGCTAATAATGTATAATGTAGGGAACTTGTGGGTCACAGTCTATTATGGGGTGCCTGTATGGAAAGAAGCAAAAACTACTCTATTCTGTGCATCAGATGCTAAGGCATATGACAGAGAAGTGCATAATGTTTGGGCTACACATGCCTGTGTACCCACAGACCCCAACCCACAAGAAATGGATTTGGAAAATGTAACAGAGAATTTTAACATGTGGAAAAATGACATGGTAGATCAGATGCATGAGGATATAATCAGTTTATGGGATCAAAGCCTAAAGCCATGTGTAAAGTTGACCCCACTCTGTGTCACTTTAAATTGTAGTAATCAAAAT------ATTACTGACATGAAAAGCTGTTCTTTCAATGCAACCACAGAAATAAGAGATAAGAAACATAAAGTGCAGGCACTTTTCTATAAACTTGACATAGTACCAGAGACTAACAACAGCTATAGATTAATAAATTGCAATACCTCAGCCATCACACAAGCTTGTCCAAAGATCTCTTTTGATCCAATTCCTATACATTATTGTGCACCAGCTGGTTATGCGATTCTCAAGTGTAAGAACAAAACATTCAGTGGGATAGGACCATGCAATAATGTCAGCACAGTACAATGTACACATGGAATTAAGCCAGTAGTATCAACTCAATTACTATTAAATGGTAGTCTAGCAGAAGAAGAGATAATAATTAGATCTGAAAATCTGACAAACAATGTCAAAACAATAATAGTACACCTTAATGAATCTGTAGAAATTGTGTGTACAAGACCTGGCAATAATACAAGAAAAAGTATAAGGATAGGACCAGGACAAACATTCTTTGCAACAGGTGATGTAATAGGAGATATAAGAGAAGCACATTGTAACATTAGTAAAGCTGAATGGAACAAAACTTTACAACAGGTGGGACGAAAATTAGCAGAGCATTTCAATACAACAATAAAATTTAACCCATCCTCAGGAGGGGACTTAGAAATTACAACACATAGCTTTAATTGTAGAGGAGAATTTTTCTATTGCAATACAGAAAAATTGTTTAATGGTACATACAATAGTAATGGTATCACACTCTCATGCAGAATAAAACAAATTATAAACATGTGGCAGGAGGTAGGAAGGGCAATATATAACCCTCCCATTGCAGGAAACATAACATGTAAATCAAACATCACAGGACTACTATTGGTACGTGATGGAGGTAACAACACAGAGACATTCAGACCTGGAGGAGGAGATATGAGGGACAATTGGAGAAGCGAATTATATAAATATAAAGTGGTAGAAATTAATCCCTTAGGAGTAGCACCCACTAAGGCAAAAAGGAGAGTGGTGGAGAGAGAAAAAAGAGCAGTGGTAGGAGCTATGTTCCTTGGGTTCTTGAGTGCAGCAGGAAGCACTATGGGCGCGGCGTCAATAACGCTGACGGTACAGGCCAGACAACTGTTGTCTGGCATAGTGCAACAGCAAAGCAATTTGCTGAGGGCTATAGAGGCGCAACAGCATATGTTGCAACTCACAGTCTGGGGCATTAAGCAGCTCCAGGCAAGAGTCCTGGCTATAGAAAGATACCTAAAGGATCAACAGCTCCTAGGGCTGTGGGGCTGCTCTGGAAAACTCATCTGCACCACTGCTGTGCCTTGGAATAACAGTTGGAGTAATAAATCTCAATCAGATATTTGGGAAAACATGACCTGGATGCAGTGGGATAGAGAAATCAATAATTACACAAACACAATATACAGGTTGCTTGAAGAATCGCAAACCCAGCAGGAGAAAAATGAAAAAGATTTATTAGCATTGGACAGTTGGAAAAATCTGTGGAATTGGTTTAACATAACAAATTGGCTGTGGTATATAAAAATATTCATAATGGTGGTTGGAGGCTTGATAGGTTTAAGAATAATTTTTGCTGTGCTCTCTATAGTAAATAGAGTTAGGCAGGGATACTCACCTTTGTCGTTTCAGACCCTTACCCCAAACACGAGGGGACCCGACAGGCTCGGAAGAATCGAAGAAGAAGGTGGAGAGCAAGACAGAGGCAGATCCATTCGATTAGTGAGCGGATTATTAGCACTTGCCTGGGACGATCTGCGGAGCCTGTGCCTCTTCAGCTACCACCGATTGAGAGACTTTCTATTGGTGGCAGTGAGAGTGGTGGAACTTCTGGGACAGAGGGGATGGGAAGCCCTTAAGTATCTGGGAAGCCTTGTGCAGTATTGGGGTCTGGAGCTAAAAAAGAGTGCTATTAGTCTAGTTGATACCATAGCCATAGCAGTAGCTGAAGGAACAGATAGGATTATAGAATTATTAAGAATAATTTGTAGAGCTATCCTTAACATACCTACAAGAATAAGACAGGGCTTTGAAGCAGCTTTGCTA
>Ce706010018_2E3
ATGAGAGTGAGGGGGACACAGAAGAATTATCCACGATGGTGGATATGGGGCATCTTAGGCTTTTGGCTGTTAATGATTTGTGGG------AACCTGTGGGTCACAGTCTATTATGGGGTACCTGTGTGGAAAGAAGCAAAAACTACTCTATTCTGTGCATCAGATGCTAAAGCATATGAGACAGAAGTGCATAATGCCTGGGCTACACATGCCTGTGTACCCACAGACCCCAACCCACAAGAAATGGTTTTGGAAAATGTAACAGAAGATTTTAATATGTGGAAAAATGACATGGTGGATCAGATGCATGATGATATAATCAGTTTATGGGACCAAAGCCTAAAGCCATGTGTAAAGTTGACACCACTCTGTGTCACTTTAAAATGTGTAGAAGTTAACAACACAAAGGAAGAAGTAAAAAATTGCTCTTTCAATACAACCACAGCGATAAGAGATAAGAAACAGCAAGGGTATGCATTTTTTTATAGATCTGATATAGAACTACTTCCTAACTCTAGTTATATATTAATAAGTTGTAATACCTCAACCATAACACAGGCCTGTCCAAAGGTCTCTTTTGACCCGATTCCTATACATTATTGTGCTCCAGCTGGTTATGCGATTCTAAAGTGTAATAATAAGACATTTAATGGGACAGGACCATGCAAAAATGTCAGCACAGTACAATGTACACATGGAATTAAGCCAGTGGTATCAACTCAACTACTGTTAAATGGTAGCCTGGCAGAAGAGGACATAATAATTAGATCTGAAAATCTGACAAATGATGCTAAAACAATAATAGTACACCTTAATAAATCTGTAGCAATTGTGTGTATAAGACCTGGCAATAATACAAGAAGAAGTATAAGGATAGGACCAGGACAGACATACTAT---GCAAATGACATAATAGGAGACATAAGACAAGCATATTGTAACATTAGTAAAAGTCTATGGAATACAACTTTAGAAGGGGTAAAGAAGAAATTAGAAAAACACTTCAATAAAACGATAGAGTTTCAACCACGCTCAGGAGGGGACCTAGAAATTACAACACATAGTTTTAATTGTAGAGGAGAATTTTTTTACTGTAATACAACAAAACTGTTTAATACAACAGATTCAAATGATACCATCACACTCCCATGTAGAATAAAACAATTTATAAACATGTGGCAGGGAGTAGGAAGAGCAATGTATGCCCCTCCCATTGCAGGAAACATAACCTGTAACTCAAGTATCACAGGAATATTATTGATACATGAAGAAAGGAATCAGACAAGGATATTCAAACCTATAGGAGGAGATATGAAGAATAATTGGAGAAGTGAACTATACAAATATAAAGTGGTAGAAATTAAGCCATTGGGAATAGCACCCACTGATGCAAAAAGGAGAGTGGTGGAGAGAGAAAAAAGAGCAGTGATAGGAGCTTTGTTCCTTGGGTTCTTGGGAGCAGCAGGAAGCACTATGGGCGCGGCGTCAGTGACGCTGACGGTACAGGCCAGACAGTTGTTGTCTGGTATAGTGCAACAGCAAAGCAATTTGCTGAGGGCTATAGAGGCGCAACAGCATATGTTGCAACTCACAGTCTGGGGCATTAAGCAGCTCCAGGCAAGAGTCCTGGCTATAGAAAGATACCTAAAGGATCAACAGCTCCTAGGGCTTTGGGGCTGCTCTGGAAAAGTCATCTGCCCCACTGCTGTGCCGTGGAACTCCAGTTGGAGTAATAAATCTAAAGCAGATATTTGGGATAACATGACCTGGATGCAGTGGGATAGAGAAATTGATAACTACACAAACACAATATACAAGTTGCTTGAAGACTCGCAAATCCAGCAGGAGAACAATGAAAGAGATTTATTAGCATTAGACAGTTGGAACAGCCTGTGGAATTGGTTTAGCATAACAAAATGGTTGTGGTATATAAAAATATTCATAATGATAGTAGGAGGCTTGATAGGTTTAAGAATAATTTTTGGTGTGCTTTCTATAGTGAAAAGAGTTAGGCAGGGATACTCACCTTTGTCGTTTCAGACCCTTACCCCAAACCCGAGGGAACTCGACAGGCTCGGAAGAATCGAAGAAGAAGGTGGAGAGCAAGACAAAGGCAGATCCATTCGATTAGTGAGCGGATTCTTGTCACTTGCCTGGGACGACCTACGGAGCCTGTGCCTCTTCAGCTACCACCACTTGAGAGACTTCATATTGATTGTGGCGAGAGCAGTGGAGCTTCTGGGACAGAGGGGGTGGGAAGCCCTTAAGTATCTGGGAAGTCTTGTGCAGTATTGGGGTCTGGAACTTAAAAAGAGTGCTGTTAGTTTGCTTGATACTGTAGCAATAGCAGTAGCTGAAGGAACAGATAGGATTATAGAATTAGCACAAAGAATTTGTAGAGCTATCTGCAACATACCTAGAAGAATAAGACAAGGCTTTGAATCAGCTTTGCTA
>Ce703010217_B6
ATGAGAGTGACGGGGACACAGAGGAATTATCCACGTTGGTGGATTTGGGGCATCTTAGGCTTTTGGATGCTGCTGAATTGTAATGGGAAGGACATGTGGGTCACAGTCTACTATGGGGTACCAGTGTGGAGAGAAGCAAAAACTACTCTATTTTGTGCATCAGATGCTAAAGCATATGAGAGAGAAGTGCATAATGTCTGGGCTACACATGCCTGTGTACCCACAGACCCCAACCCACAAGAAAGGGTTTTGGAAAATGTAACAGAAAATTTTAACATGTGGAAAAATAATATGGTGGATCAGATGCATGAGGATATAATCAGCTTATGGGATGAAAGCTTAAAGCCATGTATAAAGTTGACCCCACTCTGTGTCACTTTGAACTGTGGTAATGCTATAGTAACGATTGAAGGAATGAAAAATTGCTCTTTCAATGTAACCACAGAACTGAAGGATAAGAAAAAGAAGGAATATGCACTTTTTTATAAACTTGATGTAGTACCTAATAATAACAATTCCTATAGATTAATAAATTGTAATACCTCAACCATAACACAAGCCTGTCCAAAGGTCTCTTTTGACCCAATTCCTATACATTATTGTGCTCCAGCTGGTTTTGCGATTCTAAAGTGTAATAATGAGACATTCAATGGAACAGGGCCATGTAATAATGTCAGCACAGTACAATGTACACATGGAATTAAGCCAGTGGTATCAACTCAACTACTGCTAAATGGTAGTCTAGCAGAAAAGGAGATAATAATTAGATCTGAAAATCTGACAAACAATGCCAAAATAATAATAGTACATCTCAACAACCCTGTAAAAATTATATGTACAAGGCCCGGCAATAATACAAGGAAAAGTATGAGGATAGGACCAGGACAAACATTCTATGCAACAGGAGACATAATAGGAGATATAAGACGAGCATATTGTAACATTAGTGAAAAGACATGGTATGACACTTTAAAAAATGTGAGTGATAAATTCCAAGAACACTTCAATGCTTCAATAGAATTTAAACCATCCGCAGGAGGGGATCTAGAAATTACAACACATAGCTTTAATTGTAGAGGAGAATTTTTCTATTGCGATACATCAGAACTGTTTAATGGTACA---TACAATAATAATATCACACTCCAATGCAAAATAAAACAAATCATAAACATGTGGCAGGGAGTAGGACGAGCAATGTATGCCCCTCCCATTGCAGGAAACATAACATGTGAATCAAATATCACAGGACTATTATTGACACGGGATGGAGGTAATAAGAGCGAAACATTCAGACCTGGAGGAGGAGATATGAGGGACAATTGGAGAAGTGAATTATATAAATATAAAGTGGTAGAAATTAAGCCATTAGGAATAGCACCCACTAAGGCAAAAAGGAGAGTGGTGGAGAGAGAAAAAAGAGCAGTGATGGGAGCTGTGTTCCTTGGGTTCTTGGGAGCAGCCGGAAGCACTATGGGCGCAGCATCATTAACGCTGACGGTACAGGCCAGACAATTGCTGTCTGGTATAGTGCAACAGCAAAACAATTTGCTGAGAGCTATAGAGGCGCAACAGCATATGTTGCAACTCACGGTCTGGGGCATTAAGCAGCTCCAGGCAAGAGTCCTGGCTATAGAAAGATACCTAACAGATCAACAGCTCCTAGGGATTTGGGGCTGCTCTGGAAAACTCATCTGCACCACTAATGTGCCTTGGAACAATAGTTGGAGTAATAAATCTTATGAGGATATTTGGAGAAACATGACTTGGATGCAGTGGGACAGAGAAATTAACAATTACACAAACACAATATACAGGTTGCTTGAAAAATCGCAAAATCAGCAGGAAAAGAATGAAAAAGAGTTACTAGAATTGGACAATTGGAAAAACTTGTGGAGTTGGTTTAACATATCAAATTGGTTGTGGTACATAAAAATATTCATAATGATAGTTGGAGGCTTGATAGGTTTAAGAATAATTTTTGCTGTGCTTTCTATAGTAAATAGAGTTAGGCAGGGATACTCACCTTTGTCGTTTCAGACCCTCCTCCCAAACCCGAGGGGACCAGACAGGCTCGGAGGAATCGAAGAAGAAGGTGGAGAGCAAGACAGAGACAGATCTGTGCGATTAGTGAACGGATTCTTAGCTCTTGCCTGGGACGACCTGCGGAACCTGTGCCTCTTCAGCTACCGCCAATTGAGAGACTTCATATTGATTGTGGCGAGAGCAGTGCAACTTCTGGGACAGAGGGGGTGGGAAGCCCTTAAGTACCTGGGAAGTCTTGTGCAGTATTGGGGTCTAGAGCTAAAAAAGAGTGCTATTAGTCTGCTTGATACCATAGCAATAACAGTAGCTGAAGGAACAGATAGAATCATAGAAGTAGTACAAGTAATTTGGAGAGCTATCCTTAACATACCTAGAAGAATAAGACAGGGCTTTGAAGCAGCTTTGCAA
>7030102001E5(Rev-)
ATGAGAGTGAAGGAGATATCGAGGAATTGTCCACACTGGTGGATATGGGGAATCTTAGGCTTTTGGATGCTAATGATTTGTAATGGAGGAAAATTGTGGGTCACAGTCTATTATGGAGTACCTGTGTGGAGAGAGGCAAAAACTACTCTATTTTGTGCATCAGATGCTAAAGCATATGATCAAGAAGTGCATAATGTCTGGGCTACACATGCCTGTGTACCTACAGACCCCAAGCCACAAGAAATAGTTTTGGAAAATGTAACAGAAAATTTTAACATGTGGACAAATGGCATGGTGGATCAGATGCATGATGATATAATTAGTTTATGGGATCAAAGCCTCAAGCCATGTGTAAAGTTGACCCCACTCTGTGTCACTTTAAACTGTACAAATATTACCATCAAAAGTGAAGAAATGAAAAATTGCTCTTTCAGTGTATCAACAGAATTAAAAGATAAGAAACAGAAACAAAATGCACTTTTTTATACACTTGATATAGTACCAGAGAATAACGACAGTTACAGATTAATAAGTTGCAATACCTCAGCCATAACACAAGCCTGTCCAAAGGTCTCTTTTGACCCAATTCCTATACATTATTGTGCTCCAGCTGGTTATGCGATTTTAAAGTGTAATAATGAGACATTTAATGGAACAGGACCATGTAAGAATGTCAGCACAGTACAATGTACACATGGAATTAAACCAGTGGTATCAACTCAACTACTGTTAAATGGTAGTCTAGCAGAAGGAGAGATAGTAATTAGATCCCAAAATATAACAGACAATGCCAAGACAATAATAGTACATCTTCCTAAAGCTGTAAAGATTAATTGTACAAGACCCAACAATAATACGAGAAAAAGTGTAAGGATAGGACCAGGACAAACATTCTATGCAACAGGGGGAATAATAGGAGATATAAGACAAGCACATTGTAACATTAGTAAAAAGGATTGGAATGAAACTTTACAAGAGGTAGGTAAAAAATTAGCAAAATACTTCAATAAAACAATAAGCTTTAATCATTCCTCAGGAGGGGATCTAGAAATTACTACACATAGCTTTAATTGTAGAGGAGAATTTTTCTATTGCAATACATCAAAACTGTTTAATAGTACAAACTCAAGCTCAGTCATCACTCTCTCATGCAGAATAAAACAAATTATAAACATGTGGCAAGAGGTAGGACGAGCAATGTATGCCCCTCCCATTGAAGGAAAAATAACATGTAGGTCAGATATCACAGGACTACTATTGACACGTGATGGAGGAAATAATACAGAAATATTTAGACCTGGAGGGGGAAATATGAAAGACAATTGGAGAAGTGAATTATATAAATACAAGGTGGTAGAAATAAAGCCATTAGGAGTAGCACCCACTAAGGCAAAAAGGAGAGTGGTGGAGAGAGAGAAAAGAGCAGTAATAGGAGCTGTGTTCCTTGGGTTCTTGGGAGCAGCAGGAAGCACTATGGGCGCGGCGTCAATAACGCTGACGGTACAGGCCAGACAATTATTGTCTGGTATAGTGCAACAGCAAAGTAATTTGCTGAAGGCTATAGAGGCGCAACAGCATATGTTGCGACTCACAGTCTGGGGCATTAAGCAGCTCCAGGCAAGAGTCCTGGCTATAGAAAGATACCTACAGGATCAACAGCTTCTAGGGATATGGGGCTGCTCTGGAAAACTCATCTGCACCACTTCTGTGCCTTGGAATGAAAGTTGGAGTAATATATCTTATGACACAATTTGGGGTAACATGACTTGGATGCAGTGGGAAAAAGAAATTGACAATCACACAGGCACAATATACAGATTGCTTGAAGAATCGCAAAACCAGCAGGAAAGAAATGAAAAAGATTTACTAGCATTGGAAAGATGGGACAGTCTGTGGAATTGGTTTAGCATAACAAAATGGCTGTGGTATATAAAAATATTCATAATGATAGTAGGAGGCTTGATAGGTTTAAGAATAATTTTTGCTGTGCTTGCTATAGTGAATAGAGTTAGGCAGGGCTACTCACCTTTGTCATTTCAGACCCTTATCCCAAACCCGAGGGGACTCGACAGGCTCGGAAGAATCGAAGAAGAAGGTGGAGAGCAAGACAAAGACAGATCCATTCGATTAGTGAACGGATTCTTAGCACTATTCTGGGACGATCTGCGGAGCCTGTGCCTCTTCAGCTACCACCGATTGAGAGACTTTATATTGGTGACAGCGAGAGTGGTGGAACTTCTGGGACAAAGGGGGTGGGAAGTTCTTAAGTATTTAGGAAGCCTTGTGCAGTATTGGTGTTTAGAGCTAAAAGGGAGTGCTATTAGCCTGCTTGATACTGTAGCCATAGCAGTAGCTGAAGGAACAGATAGGATTATAGAATTAATACAAAGAATTGGTAGAGCTATCTACCACATACCCAGAAGGATAAGACAGGGCTTTGAAGCAGCTTTGCAA
>Ce704010042_2E5
ATGAGAGTGAGGGGGATACTGAAGAATTATCAACAATGGTGGATGTGGGGCATCTTAGGCTTTTGGATGTTGATGATCTGTAATGTAGGAAGCCTGTGGGTCACAGTTTATTATGGGGTACCTGTGTGGAAAGATGCAAAAACTACTCTATTCTGTGCATCAGATGCTAAAGCTTATGACACAGAGGTGCATAATGTCTGGGCTACACATGCCTGTGTACCCACAGACCCCAACCCACATGAAATAAATTTGGGGAACGTAACAGAAAACTTTAACATGTGGAAAAATCACATGGTGGATCAGATGCATGAAGATATAATCAGTTTATGGGATCAAAGCCTAAAGCCATGTGTAAAGTTGACCCCACTCTGTGTCACTTTAACCTGTACAAATGCTAAAAATACAGGGGGAGAAATAAAAAATTGCTCTTTCAATATAACCACAGAACTAAGAGATAAGAAACAGAGAGTGCATGCACTTTTTTATAGACTTGATATAGTACCACTTAATAACAGTAGCTATAGATTAATAAATTGTAATACCTCAGCCATAACACAAACCTGTCCAAAGGTCTCTTTTGACCCAATTCCTATACATTATTGTGCTCCAGCTGGTTATGCGATTCTAAAGTGTAATAATAAGACATTCAATGGATTAGGACCATGCAATAATGTCAGCACAGTACAATGCACACATGGAATTAAGCCAGTGGTATCAACCCAACTACTGTTAAATGGTAGCCTAGCAGAAGAAGAAATAGTGATTAGATCTGCAAATTTGACAGACAATACCAAAACAATAATAGTACAGCTTAATAAATCTGTAGGAATTGTGTGTACAAGACCTAACAACAATACAAGAACAAGTATAAGGATAGGACCAGGACAAACATTCTATGCAACAGGAGACATAATAGGAGAAATAAGACAAGCATATTGTACCATTAGTAAAGGTGACTGGGATGAAACTTTATACAACGTAAGTGAAAAATTAAAAAAGCACTTCAATAAAACAATAATGTTTGCAAACTCCTCAGGAGGGGACCTAGAAATTACAACACATAGCTTTAATTGTAAAGGAGAATTTTTCTATTGCAATACAACACCATTGTTTAATGGCACCTACAATAAAACAACCATCACACTCCAATGCAGAATAAAACAAGTTATAAACATGTGGCAGGAGGTAGGACGAGCAATATATGCCCCTCCCATTGCAGGAAACATAACATGTAGCTCAAATATCACAGGACTACTGTTGACACGTGATGGAGGAAATAGTAGTGAGACATTCAGGCCTGGAGGAGGAGATATGAGAGACAATTGGAGAAGTGAATTATATAAATATAAAACAGTAGAAATTAAACCATTAGGAATAGCACCCACTACGGCAAAAAGGAGAGTGGTGGAGAGAGAAAAAAGAGCAGTGATAGGAGCTGTGTTCCTTGGGTTCTTGGGAGCAGCAGGAAGCACTATGGGCGCGGCGTCAATAACGCTGACGGTACAGGCCAGACAATTGTTGTCTGGTATAGTGCAACAGCAAAGCAATTTGCTGAGAGCTATAGAGGCGCAACAACATCTGTTGCAACTCACGGTCTGGGGCATAAAGCAGCTCCAGACAAGAGTCCTGGCTATAGAAAGATACCTAAAGGATCAACAGCTCCTAGGGATTTGGGGCTGCTCTGGAAAACTCATCTGCACCACTGCTGTGCCTTGGAATACTAGTTGGAGTAATAGATCTCAAACAGATATTTGGGACAACATGACCTGGATGCAGTGGGATAGAGAAATTAGTAATTACACAGATATAATATACAGGTTGCTGGAAGAATCGCAAAATCAGCAGGAAAAAAATGAAAAAGATTTACTGGCATTGGACAGTTGGGAAAATCTGTGGAATTGGTTTAGCATAACAAAATGGCTGTGGTATATAAAAATATTCATAATGATAGTAGGGGGCTTGATAGGTTTAAGAATAATTTTTGTTGTGCTTTCTATAGTGAATAGAGTTAGGCAGGGATACTCACCTTTGTCATTTCAGACCCTTATCCCAAAGCAGAGGGAACCCGACAGGCTCGGAAGAATCGAAGAAGAAGGTGGAGAGCAAGACAGAGACAAATCCGTGAGATTAGTGAGCGGATTCTTAGCACTTGTCTGGGACGACTTGAGGAGCCTGTGCCTCTTCAGCTACCACCAATTGAGAGACTTCATATTGATTGTGGCGAGAGCAGTAGAGCTTCTGGGACAAAGGGGGTGGGAAATCCTTAAGTATCTAGGAAGTCTTGTGCAGTATTGGGGTCTAGAGCAAAAAAAGAGGGCTATTAGACTGCTTGATACCATAGCAATAGCAGTAGCTGAGGGAACAGATAGGATTATAGAAATAGTACAAAGAATTTGTAGGGCTATCCTCAACATACCTAGAAGAATAAGACAGGGCTTTGAAGCAGCTTTGCAA
>Ce703010228_1C4
ATGAGAGTGATGGGGATGCCGAAGAATTGGCAGCAATGGGGGATGTGGGGCATCTTAGGCTTTTGGATCTTAACGATGTATAGTGTGGGAAACTTGTGGGTCACAGTCTATTATGGGGTACCTGTGTGGAAAGAAGCAAAAGCTACTCTCTTCTGTGCATCAGATGCTAAAGCATATGATACAGAAGTGCATAATGTCTGGGCTACACATGCCTGTGTGCCCACAGACCCCAACCCACAAGAAATAGTTTTGCCAAATGTAACAGAAAATTTTAACATGTGGAAGAATGACATGGTAGATCAGATGCATAAGGACATAATCAGTTTATGGGACCAAAGCCTAAAACCATGTGTAAAGTTGACCCCACTCTGTGTCACTTTAAATTGTACAAATGCTACAAGCATTAGTAATGAAATGAAAAATTGTTCTTTCAATATGACCACAGAGTTAAGAGATAAAAAAAGGCAAGTGTATGCACTTTTTTATAAACTTGATATAGTGCCAGGGGAAAATAAT---TATAGATTAATAAATTGCAATACCTCAGCCATAACACAAGCCTGTCCAAAGGTCTCTTTTGACCCAATCCCTATACATTATTGTGCACCAGCTGGTTATGCGATTCTAAAGTGTAATAATAAGACATTCAATGGAACAGGACCATGCAATAATGTCAGCACAGTACAATGTACCCATGGGATTAAGCCAGTGGTATCAACTCAATTACTGTTAAATGGGAGCTTAGCAGAAGAAGAGATAATAATTAGATCTGAAAATCTGACAGATAATACTAAAACAATAATAGTACAGCTTAACAAAGCTGTAGAAATTGTGTGTACAAGACCCAATAATAATACAAGAAAAAGTATAAGAATAGGACCAGGACAAGCATTCTTTGCAACAGGTGACATAATAGGAGACATAAGAGAAGCACATTGTAACATTAATAGA------TGGAATGAGACTTTAGAAGGGGTAAGAGAAAAGTTAAAAGGACTCTTTAACAAAACAATAAAATTTAACTCATCTTCAGGAGGGGACCTAGAAATTACAACACATAGCTTTAATTGTGGAGGAGAATTTTTTTATTGCAATACATCAATACTGTGGGAT------------GACACAAACATCACACTCCCATGCAGAATAAAACAAATTATAAATATGTGGCAGGAGGTAGGACGAGCAATGTATGCCCCTCCCATTGCAGGAAGCATAACATGTAAATCAAAAATCACAGGACTACTATTGGTACGTGATGGAGGAAATAGCAGCGAGACATTCAGACCTGGAGGAGGAAATATGAAGGACAATTGGAGAAGTGAATTATATAAATATAAAGTGGTAGAAATTCAGCCATTAGGAGTTGCACCCACTGGAGCAAAAAGGAGAGTGGTGGAGAGGGAGAAAAGAGCAGTGATAGGAGCTGTGTTCCTTGGGTTCTTGGGAGCAGCTGGAAGCACTATGGGCGCAGCGTCAATAACGCTGACGGTACAGGCCAAACAACTGTTGTCTGGTATAGTGCAACAGCAGAGTAATTTGCTGAGAGCTATAGAGGCGCAACAGCATATGCTGCAACTCACAGTCTGGGGCATAAAGCAGCTCCAGACAAGAATCCTGGCTGTGGAAAGATACCTAAAGGATCAACAGCTCCTAGGGATTTGGGGCTGCTCTGGAAAACTCATCTGCACCACTAATGTGCCTTGGAACTCCAGTTGGAGCAATAGATCTCAACAGGATATTTGGGATAACCTGACCTGGATGCAGTGGGATAGAGAAATAAGCAATTACACAAGCACAATATATAAATTACTTGAAGAATCACAAAACCAGCAGGAGAGAAATGAAAAGGATTTATTAGCATTGGACAGTTGGCAAAATCTGTGGAATTGGTTTGACATATCAAACTGGCTGTGGTATATAAAAATATTCATAATGATAGTGGGAGGCTTGATAGGTTTAAGAATAATTTTTGCTGTACTCTCCATAGTGAATAGAGTTAGGCAGGGATACTCACCTTTGTCATTTCAGACCCTTATCCCAAGCCCGAGGGGACCAGACAGGCTCGGAGGAATCGAAGAAGAAGGTGGAGAGCAAGACAAAGACAGATCCATTCGATTAGTGAGCGGATTCTTGCCGCTTTTCTGGGAAGACCTGCGGAGCCTGTGCCTCTTCAGCTACCACCGCTTGAGAGACTTGCTATTGATTGCAGCGAGAACAGTGGAACTTCTGGGACAGAGGGGGTGGGAAGCTCTTAAATATCTGGGAAATCTTGTGCAGTATTGGGGTCTAGAAGTAAAAAAGAGTGCTATTAGTCTGCTTGATGCTACAGCTATAGCAGTAGCTGAAGGAACAGATAGAATTATAGAAGTTATACAAAGATTTTGTAGAGCTGTCCGCAACATACCTAGAAGATTAAGACAGGGCTTTGAAACAGCTTTGCTA
>98-F4_H5-13
ATGATAGTGAGGGGGATACAGAGGAATTGGAGACATTGGTGGATATGGGGCATCTTAGGCTTATGGATATTAATAATTTGTAATGCAAGGAACTTGTGGGTCACAGTCTATTATGGGGTACCTGTGTGGAAAGAAGCAAAAACTACTCTATTCTGTGCATCAGATGCTAAAGCATATGAAAAAGAAGTGCATAATGTCTGGGCTACACATGCCTGTGTACCCACAGACCCCGACCCACAAGAATTATTTTTGGAAAATGTAACAGAAAATTTTAACATGTGGAAAAATGACATGGTGGATCAGATGCATGAGGATATAATCAGTCTATGGGATGAAAGCCTAAAGCCATGTGTAAAGTTGACCCCACTCTGTGTCACTTTAAATTGTTCCACTGCTACTAATGTGGGTGAAGAAATAAAAAATTGCTCTTTCGATGCAACCACAGAAATAACAGATAAGAAACAGAAAATGCGAGCACTTTTTTATAGACTTGATATAGTACCAAATAGTAATAGCAGCTATAGATTAATAAATTGCAATACCTCAACCATAGCACAGGCTTGTCCAAAGGTCTCTTTTGACCCAATTCCTATACATTATTGTGCTCCAGCTGGTTATGCGATTCTAAAGTGTAATAATAAGACATTCAATGGGACAGGACCATGCCAGAATGTCAGCACAGTACAATGTACACATGGRATTAAGCCAGTAGTATCAACTCAACTACTGTTAAATGGTAGCCTAGCAGAAGAAGAGATAATGATTAGATCTGAAAATATAACAGACAATGTCAAAACAATAATAGTGCAACTTAAGGACCCTGTAGCAATTGTGTGTACAAGACCCAACAATAATACAAGAACAAGTATAAGGATAGGACCAGGACAAACATTCTATGCAACAGGTGACATAATAGGAGACATAAGACAAGCACATTGTAACATTAGTGAAGAGCACTGGAACAAAACTTTACAACAGGTAAGAAGAAAATTAGCAGCACACTTCAATAGAACAATAATATTTGAACCACCCAGAGGAGGGGATNTAGAAATTACAACACATAGCTTTAATTGTAGAGGAGAATTTTTNTATTGCAATACATCAAGACTGTTTAATAGCACAACATCAAATGCAACCATTACACTCCCATGTAGAATAAAACAAATCATAAATATGTGGCAGAAGGTAGGACGAGCAATGTATGCCCCTCCAATTGCAGGAAACATAACATGTAATTCAAGTATCACAGGACTACTATTGACATATGATGGAGGAAATAGGACCGAGACATTTAGACCTGGAGGAGGAAATATGAGAGACAATTGGAGAAGTGAATTATATAAATATAAAGTGGTAGAAATTAAGCCATTGGGAATAGCACCCACCAAGGCAAAAAGGAGAGTGGTGGAGAGAGAAAAAAGAGCAGTTATAGGAGCTGTGCTCTTTGGGTTCTTGGGAGTAGCAGGAAGCACTATGGGCGCGGCGTCAGTGACGCTGACGGTACAGGCCAGACAACTGTTGTCTGGTATAGTGCAACAGCAAAGCAATTTGCTGAGGGCTATAGAGGCGCAACAGCATATGTTGCAACTCACGGTCTGGGGCATTAAGCAGCTCCAGGCAAGAGTCCTGGCTATAGAAAGATACCTAAAGGATCAACAGCTCCTAGGACTTTGGGGCTGCTCTGGAAAACTCATCTGCACCACTAATGTGCCTTGGAACTCCAGTTGGAGTAATAAATCTCACGCAGAAATTTGGGATAAAATGACCTGGATGCAGTGGGAAACAGAAATTAATAATTACACAGAAACAATATACCAGTTGCTTGAAGACTCGCAAATCCAGCAGGAAAACAATGAAAAGGATTTATTAGCATTGGACAGTTGGAAAACTCTGTGGAGTTGGTTTAGCATAACAAATTGGCTGTGGTATATAAGAATATTCATAATGATAGTAGGAGGCTTGATAGGTTTAAGAATCATTTTTGCTGTACTCTCTATAGTAAATAGAGTTAGGCAGGGATACTCACCTTTGTCGTTTCAGACCCTTACCCCAAGCTCGAGGGGTCCCGACAGGCTCGGAAAAATCGAAGAAGAAGGTGGAGAGCAAGACAGAGACAGATCCATTCGATTAGTGAACGGATTCTTAGCGCTTGCCTGGGACGATCTGCGGAGCCTGTGCCTTTTCAGCTACCACCGATTGAGAGACTTCATATTGGTGACAGCGAGAGCGGTGGAACTTCTGGGACGCAGCGGGTGGGGAGCCCTGAAGTATCTGGGGAATCTTGTGCAGTATTGGAGTCTGGAACTAAAAAAGAGTGCTATTAGTCTGCTTGATACCACAGCAATAGCAGTAGCTGAAGGAACAGATAGGATTATAGAACTTATACTAAGAATCTGTAGAGCTATCCGCAACATACCTAGAAGAATAAGACAGGGATTTGAAGCAGCTTTGCTA
>92BR025.9
ATGAGAGTGAAGGAG------AAA---TATCAGCACTTGTGGAGATGG---ACCATGCTCCTT---ATGTTGATGATCTGTAGTGCTGAAAAATTGTGGGTCACAGTCTATTATGGGGTACCTGTGTGGAAAGAAGCAAAAACTACTCTATTTTGTGCATCAGACGCTAAAGCATATGATACAGAAGTGCATAATGTCTGGGCTACACATGCCTGTGTACCCACAGACCCCAATCCACAAGAAATGGTTTTGGAAAATGTAACAGAAAATTTTAACATGTGGGAAAATGACATGGTGGAACAGATGCATCAGGATATAATCAGCTTATGGGATCAAAGCCTAAAGCCATGTGTAAAGTTGACCCCACTCTGTGTTACGTTACACTGCAGTGACTACAATAACATGGGGGGAGAAATAAAAAATTGTTCTTTCAATATGACCACAGAAGTAAGAGATAAGAGAGAGAAGGTACATGCACTTTTTTATAGACTTGATATAGTACCACTTAAGAATGAGAGTTATAGATTAATAAATTGTAATACCTCAGCCATAACACAAGCCTGTCCAAAGGTCTCTTTTGACCCAATTCCTATACATTATTGTGCTCCAGCGGGTTATGCGATTCTAAAGTGTAATAATAAGACATTCAATGGAACAGGACCATGCAATAATGTCAGCACAATACAGTGTACACATGGAATTAAGCCAGTAATGTCAACTCAACTACTGTTAAATGGTAGTCTAGCAGAAGAAGAGATAATAATTAGATCTAAAAATCTAACAGACAATGTCAAAACAATAATAGTACATCTTAACGAATCTGTAGGGATTAATTGTACGAGACCCAACAATAATACAAGAAAAAGTATAAGGATAGGACCAGGACAAGCATTCTATGCAACAGGAGAAATAATAGGAGATATAAGACAAGCACATTGTAACATTAGTAGAACAGCATGGAACAAAACTTTACAAGAGGTAGGTAAAAAATTAGCAGAGCACTTCAATAAAGCAATAAAATTTGCAAAGCACTCAGGAGGGGACCTAGAAATTACAACACATAGCTTTAATTGTAGAGGAGAATTTTTCTATTGCAATACATCAAGCCTGTTTAATAGTACATACACAAATTCAATCATCACAATCCCATGCAGAATAAAACAAATTATAAATATGTGGCAGGGGGTCGGACGAGCAATGTATGCCCCTCCCATTGAAGGAATAATAACATGTAGATCAAATATCACAGGATTACTACTGACACGGGATGGAGGTCATGACACAGAGATATTCAGGCCTGAAGGAGGAGATATGAGGGACAATTGGAGAAGTGAATTATATAAATATAAAGTGGTAGAAATTAAACCATTAGGAATAGCACCCACTAAGGCAAAAAGGAGAGTGGTGGAGAGAGAAAAAAGAGCA---ATAGGAGCTGTGTTCCTTGGGTTCCTGGGAGCAGCAGGAAGCACTATGGGCGCAGCATCAATAACGCTGACGGTACAGGCCAGACAATTATTGTCTGGGATAGTGCAACAGCAAAGCAATTTGCTGAGAGCTATAGAGGCGCAACAGCATATGTTGCAACTCACGGTCTGGGGCATTAAGCAGCTTCAGACAAGAGTCCTGGCTATAGAAAGGTACCTAAAGGATCAACAGCTCCTAGGGATTTGGGGCTGCTCTGGAAAACTCATCTGCACCACTACTGTGCCTTGGAATTCTAGTTGGAGTAATAGATCTCAAGAGGATATTTGGAATAACATGACCTGGATGCAGTGGGATAGAGAAATTAGTAATTACACAAACACAATATACAGGTTGCTTGAAGACTCGCAAAACCAGCAGGAAAAAAATGAACAGGACTTATTAGCATTGGACAAGTGGCAAAATCTGTGGACTTGGTTTGGCATAACAAATTGGCTGTGGTATATAAAAATATTCATAATGATAGTAGGAGGCTTGATAGGTTTAAGAATAATTTTTGCTGTGCTCTCTATAGTGAATAGAGTTAGGCAGGGATACTCACCCTTGTCGTTTCAGACCCTTACCCCAAACCCGAGGGGACCAGACAGGCTCGGAGGAATCGAAGAAGAAGGTGGAGAGCAAGACAGAGACAGATCCATTCGATTAGTGAGCGGATTCTTAGCACTTGCGTGGGACGACCTGCGGAGCCTGTGCCTTTTCAGCTACCACCGATTGAGAGACTTAATATTAATTGCAGCGAGAGCGGTGGAACTTCTGGGACAGAGAGGGTGGGAAATCCTTAAGTATTTGGGAAGCCTTGTGCAGTATTGGAGTCTAGAGTTAAAAAAGAGTGCTATTAGTCTGTTTGATACCATAGCAATAGCAGTAGCTGAAGGAACAGATAGGATTATAGAAGTCATACAAGGAATTTGGAGAGCTATCTGCAACATACCTAGAAGAATAAGACAGGGCTTTGAAGCAGCTTTGCAA
>X1100_c7
ATGAAAGCGAGGGGGACACAGAGGAATTGGCAGCCCTTGTGGAAATGGGGGATTTTGATCCTTGGGTTGGTGATAATTTGTAATGCCAATGACTTGTGGGTCACAGTTTATTATGGGGTACCTGTGTGGAGAGACGCAACCACCACTCTGTTTTGTGCATCAGATGCTAAAGCACACGATACAGAGGTACATAATGTTTGGGCCACACATGCCTGTGTACCCACAGACCCCAACCCACAAGAAGTACCATTGGAAAATGTGACAGAAAATTTTAACATGTGGAAAAATGACATGGTAGAACAAATGCATGAGGATATAATCAGTTTATGGGATGAAAGCCTAAAGCCATGTGTAAAGCTAACCCCTCTCTGTGTTACTTTAAACTGTACTAATGTAAACAGTAAGTACGAAGAACTAAGAAACTGCTCTTTCAATATAACCACAGAAATAAGAGATAAGAAGAAGCAAGAATATGCGCTTTTCTATAAACTTGATATAGTACCAAATGATAATAGTAGTTATAGGCTAATAAATTGTAATGTCTCAACCATTAAGCAGGCTTGTCCAAAGGTGTCATTTGACCCAATTCCCATACATTATTGTGCTCCAGCTGGTTTTGCGATTCTAAAATGTAGGGATAAGAAGTTCAATGGAACAGGACCATGTAAAAATGTCAGTACAGTGCAATGTACACATGGAATTAGGCCAGTAGTATCAACTCAACTACTGTTAAATGGCAGCCTAGCAGAAGAAGAGATAGTAATTAGATCTGAGAATTTTACAAACAATGCAAAAATCATAATAGTACATTTGAATGAATCTATAGAAATTAATTGTACAAGACCCAGCAACAATACAAGAAAAAGTATAAGCTTCGGACCAGGGCAAGCGTTCTATGCAACAGGCGAAATAACAGGAGATATAAGACAAGCACATTGTAATATTAGTGGAACAAAATGGAATAATACGATACATAATGTGTCTAAAAAACTAGAAAAAATCTTTAACAAAACCATAACCTTTAACCCATCCTCAGGAGGGGACTTAGAAATTACAACACATAGTTTTAATTGTAAAGGAGAATTCTTCTATTGTGATACACCAAAGCTGTTTAATAGTAGTAGTGGTGATGACACTATCACAATTCCATGTAGAATAAAACAAATTGTGAGAATGTGGCAGAGAGTAGGACAAGCAATGTATGCCCCTCCCATCAGAGGACAAATTAAATGTTCATCAAATATTACAGGGCTGCTATTAACAAGAGATGGTGGTAATAACACCGAGATCTTCAGACCTGAAGGAGGAGATATGAGGGACAATTGGAGAAGTGAATTATATAAATATAAAGTAGTAAAACTTGAACCATTAGGAATAGCACCCACCAGGGCAAAGAGAAGAGTGGTGCAGAGAGACAAAAGAGCAGTGCTGGGAGCTATGTTCCTTGGGTTCTTGGGAGCAGCAGGAAGCACTATGGGCGCAGCGTCACTGACGTTGACGGTACAGGCCAGACTACTATTGTCTGGTATAGTGCAACAGCAGAACAATCTGCTGAGGGCTATTGAGGCGCAACAGCGTCTGTTGCAACTCACAGTCTGGGGCATTAAACAGCTCCAGGCAAGAGTCCTGGCTGTGGAAAGATACCTAAAGGATCAACAGCTCCTAGGGATTTGGGGTTGCTCTGGAAAACTCATCTGCACCACTGCTGTGCCTTGGAATACTAGGTGGAGTAATAAATCTATGGATGAAATTTGGGATAACATGACCTGGATGCAGTGGGAAAGAGAAATTGACAATTACACAGAATTAATATACAACCTACTTGAAGAATCGCAGAACCAGCAGGAAAAGAATGAACAAGACTTATTGGCATTGGACAAGTGGGCAAGTTTGTGGAGTTGGTTTGACATATCAAACTGGCTATGGTATATAAGAATATTTATAATGATAGTAGGAGGTTTAATAGGTTTAAGAATAGTTTTTGCTGTGCTTTCTATAATAAATAGAGTTAGGAAGGGATACTCACCATTGTCATTCCAGACCCTTACCCACCACCAGAGGGAACCCGACAGGCCCGGAAGAATCGAAGAAGAAGATGGAGAGCAAGACAAAGACAAATCCATTCGATTAGTGAGCGGATTCTTCGCGCTTGCGTGGGACGATCTGAGGAGCCTGTGTCTCTTCAGCTACCACCGCTTGAGAGACTTCGTCTTGATTGCAGCGAGGACAGCAGAGCTCTTGGGAAGACTGGGGTGGGAGGGCCTCAAATATCTGGGGAATCTTGTGGTGTATTGGGGACAGGAACTAAAGAATAGTGCCATTAATTTGCTTGATACAATAGCAATAGCAGTAGCTAACTGGACAGATAGAGCTATAGAAGAAGGGCAAAGAATTGGTAGGGCTTTTTTCAACATACCTAGAAGAATAAGACAAGGATTGGAAAGACTTTTACTA
>BJOX002000.03.2
ATGAGAGTGACGGGGATCAGGAAGAATTATTGGCATTTATGGAGATGGGGCACCATGCTCCTTGGAATGTTAATGATCTGTAGTACTGGAAACTTGTGGGTCACAGTCTATTATGGGGTACCTGTATGGAAGGAGGCAACCACCACTTTATTTTGTGCATCAGATGCTAAAGCATATGATACAGAGGTACATAATGTTTGGGCTACACATGCCTGTGTACCCACAGACCCCGACCCACAAGAAATGTTTTTGGAAAATGTAACAGAAAATTTTAACATGTGGAAAAATAACATGGTAGATCAGATGCATGAAGATGTAATCAGTTTATGGGATCAAAGCCTAAAGCCATGTGTAAAGTTGACTCCACTCTGTGTCACTTTAGAATGTAAAAATGTTAGTAGCGGGACTGACGAGATGAAAAATTGCTCTTTCAATGCAACCACAGAACTAAGAGATAGGAAGCAGAAGGTGTATGCACTTTTTTATAAACTTGATATAGTGCCAGAGAAGAACTCTAGTTATAGATTAATAAATTGTAATACCTCAACCATAACCCAAGCCTGTCCAAAGGTCACTTTTGATCCAATTCCTATACACTATTGCACTCCAGCTGGTTATGCAATTCTAAAGTGTAATGATGAGAAATTCAATGGGACAGGACCATGCTCTAATGTTAGCACAGTACAATGTACACATGGGATTAAGCCAGTGGTATCAACTCAACTACTGTTAAATGGCAGCCTAGCAGAAAAAGGAATAGTAATTAGATCTGAAAATCTGACAAACAATGTCAAAACAATAATAGTACATCTTAATCAATCTGTAGAAATTTTATGTATAAGACCTAACAATAATACAAGAAAAAGTATAAGGATAGGACCAGGACAAACATTCTATGCAACAGGAGAAATAATAGGAGATATAAGACAAGCACATTGTAACATTAGTGGAAAGGTATGGAATGAAACTCTACAAAGGGTAGGTGAAAAATTAGCAGAATACTTCAATAAAACAATAAAATTTAACTCATCCTCAGGAGGGGACCTAGAAATTACAACACATAGCTTTAATTGTGGAGGAGAATTTTTCTATTGTAATACATCAAAATTGTTTAATGGTACAGAAGGTAATTCAACCATCTCAATCCCATGCAGAATAAAGCAAATTATAAATATGTGGCAGAAGGTAGGACGAGCAATGTATGCCCCTCCCATTGAAGGAAACATAACATGTAAATCAAAAATCACAGGGCTACTATTGGAACGTGATGGAGGAAATGATACAGAGATATTCAGACCTGGAGGAGGAGATATGAGGAACAATTGGAGAAGTGAATTATATAAATATAAAGTGGTAGAAATTAAGCCATTAGGAGTAGCACCCACTGAAGCAAAAAGGAGAGTGGTGGAGAGAGAAAGAAGAGCAGTGATAGGAGCTGTGTTCCTTGGGTTCTTGGGAGTAGCAGGAAGCACTATGGGCGCGGCGTCAATGGCGCTGACGGTACAGGCCAGACAATTGCTGTCTGGTATAGTGCAACAGCAAAGCAATTTGCTGAGGGCTATAGAGGCGCAACAGCATCTGTTGCAACTCACGGTCTGGGGCATTAAGCAGCTCCAGACAAGAGTCCTGGCTATAGAAAGATACCTAAAGGATCAACAGCTCCTAGGGATTTGGGGCTGCTCTGGAAAGCTCATCTGCACTACTGCTGTACCTTGGAACTCCAGTTGGAGTAACAAATCTCAAGAAGAGATTTGGGAGAATATGACCTGGATGCAATGGGATAAAGAAATTAGTAATTACACAGACACAATATACAGGTTGCTTGAAGACTCGCAAAACCAGCAGGAAAGGAATGAAAAGGATCTGTTAGCATTGGACAGTTGGAAAAATCTATGGAGTTGGTTTGACATAACAAATTGGCTGTGGTATATAAGAATATTCATAATGATAGTAGGAGGCTTGATAGGGTTAAGAATAATTTTTGCTGTGCTCTCTATAGTGAATAGAGTTAGGCAGGGATACTCACCTCTGTCGTTTCAGACCCTTACCCCGAACCCAGGGGGACCCGACAGGCTCGGAAGAATCGAAGAAGAAGGTGGAAAGCAAGACAGAGACAGATCAGTGCGCTTAGTGAGCGGATTCTTAGCGCTTGCCTGGGACGATCTGCGGAACCTGTGCCTCTTCAGCTACCACCGCTTGAGAGACTTCATATTAGTGGCAGTGAGAGTGGTGGAACTTCTGGGACAGAGGGGGTGGGAAGCCCTTAAATATCTGGGAAGTCTTGTGCAGTACTGGGGTCAGGAGCTAAAAAAGAGTATTATTAGTCTGGTTGATACTATAGCAATAGCAGTAGCTGAAGGAACAGATAGGATTATAGAATTAGTACAAAGATTTTGTAGAGGTATCTACCACATACCTAGAAGAATAAGACAGGGCTTTGAAGCAGCTTTGCAA
>HIV-16845-2.22*
ATGAGAGTGAGGGGGATGCTGAGGAATTATCAACAATGGTGGATATGGGGCGTCTTAGGCTTTTGGATGTTAATGAATTGTAATGTGGGAAACTTGTGGGTCACAGTTTATTATGGGGTACCTGTGTGGAGAGAAGCAAAAACTACTCTATTCTGTGCATCAGATGCTAAAGCATATGAGAAAGAAGTGCATAATGTCTGGGCTACACATGCCTGTGTACCCACAGACCCCAACCCACAAGAAATAGATTTG---AATGTAACAGAAAATTTTAACATGTGGAAAAATGACATGGTGGAGCAGATGCATGAGGATGTAATCAGTTTATGGGATCAAAGCCTAAAGCCATGTGTAAAGTTGACCCCAATTTGTGTCACTTTAGAATGTGCTAATATTACCTGCAACAAGGAGGAAATAAAAAATTGCTCTTTCAATACAACCACAGAATTAATAGATAAGCAGAAGAAAGTGCATGCACTCTTTTATAGACTTGATATAGTATCAAAGAAGAACGACTCTTATAGATTAATAAATTGTAATACCTCAGCCATAACACAAGCCTGTCCAAAGGTCACTTTTGACCCAATTCCTATACACTATTGTGCTCCGGCTGGTTATGCGATTCTAAAGTGTAAAAATAAGACATTCAATGGGACGGGACCATGCAATAATGTTAGCACAGTACAATGTACACATGGAATTAAGCCAGTAGTATCAACTCAACTACTGTTAAATGGTAGCCTAGCAGAAGAAGAGATAATAATTAGATCTGAAAATCTGACAAACAATGCCAAAATAATAATAGTACATCTTAATCAAGCTGTAGAAATTGTATGTACAAGACCTGGCAATAATACAAGAAAAAGTATAAGGATAGGGCCAGGACAAACATTCTATGCAACAGGAGACATAATAGGAGACATAAGACAAGCACATTGTAACATTAGTGAAGCTAAGTGGAATAAAACCTTGCGAGAGGTAAGTAAAAAATTAGCAGAACACTTCAATAAAACAATAATATTTAACTCATCCTCAGGAGGGGACCTAGAAATTACAACACATAGCTTTAATTGTGGAGGAGAATTTTTCTATTGTAATACATCAAGCCTGTTTAATAGTACAAATTCAAACTCAACCATCTCAATCCCATGCCGCATAAAACAAATTATAAACATGTGGCAGGAGGTAGGACGAGCAATGTATGCCCCTCCCATTGCAGGAAACATAACATGTAAATCAAATATCACAGGACTACTATTGGTACGAGATGGAGGAAATGATACAGAGATATTCCGACCTCAAGGAGGAGATATGAGGGACAATTGGAGAAGTGAATTATATAAATATAAAGTGGTAGAAATTAAGCCATTGGGAGTAGCACCCACTGCAGCAAAAAGGAGAGTGGTGGGGAGAGAAAAAAGAGCAGTGCTAGGAGCTATGATCCTTGGGTTCTTGGGAGCAGCCGGAAGCACTATGGGCGCGGCGTCAATAACGCTGACGGTACAGGCCAGACAATTGTTGTCTGGTATAGTGCAACAGCAAAGCAATTTGCTGAGGGCTATAGAGGCGCAACAGCATATGTTGCAACTCACGGTCTGGGGCATTAAACAGCTCCAGACAAGAGTCCTGGCTATAGAAAGATACCTAAAGGATCAACAGCTCCTAGGGATTTGGGGCTGCTCTGGAAAACTCATCTGCACTACTGCTGTACCTTGGAACTCCAGTTGGAGTAACAAATCTCAAGACCAGATTTGGAATGATACGACCTGGATGCAGTGGGATAAAGAAATTAGTAATTACACAGACATAATATACACGTTGCTTGAAAAATCGCAAAACCAGCAGGAAATAAATGAAAAGGATTTATTAGCATTGGACAGTTGGAACAGTCTATGGAATTGGTTTGACATAACAAAGTGGCTGTGGCATATAAAAATATTCATAATGATAGTAGGAGGCTTGATAGGTTTAAGAATAATTTTTGCTGTGCTTTCTATAGTGAATAGAGTTAGGCAGGGATACTCACCTTTGTCGTTTCAGACCCTTACCCCGAACCCAGGGGGACCAGACAGGCTCGGAGGAATCGAAGAAGAAGGTGGAGAGCAAGACAAAAGCAGATCCATTCGATTAGTGAACGGATTCTTAGCACTTGCCTGGGACGACCTGCGGAACCTGTGCCTCTTCAGCTACCACCGATTGAGAGACTTCATATCAGTGACAGCGAGAGTGGTGGAACTTCTGGGACAGAAGGGGTGGGAAGCCCTTAAATATCTAGGAAGTCTTGTGCAGTATTGGGGTCTGGAACTGAAAAAGAGTGCTATTAGTCTGTTTGATACCATAGCAATAGCAGTAGCTGAAGGAACAGATAGGCTTATAGAATTCATACAAAGAACTGGTAGAGCTATCTGCAACATACCTAGAAGAATAAGACAGGGTTTTGAAGCAGCTTTGCAA
>3637.v5.c3
ATGAGAGTGAGGGGGATCTTGAGGAATTATCAACAATGGTGGATTTGGGGAATCTTAGGCTTTTGGATGTTAATATTCTGTAATGGAGAAAATTTGTGGGTCACAGTTTATTATGGGGTACCTGTGTGGAAAGAAGCAAAAACTACTCTATTCTGTGCATCAGATGCTAAAGGTTATGACAAAGAAGTGCATAATGTCTGGGCCACACATGCCTGTGTACCCACAGACCCCAACCCACAAGAGATGGTTTTGCCAAATGTAACAGAAGACTTTAATATGTGGAAAAATGATATGGTGGATCAGATGCATGAGGATATAATCAGCTTATGGGATGAAAGCCTAAAGCCATGTGTAAAGTTGACCCCACTCTGTGTCACTTTAACATGTAAAAATGCAACTAATACCAAGGAAGAAATGAAAAATTGCTCTTTCAGTGTAACCACAGAACTAAAAGATAAGCAGAAGCAAGCATATGCACTTTTTTATAGACTTGATATAGTACAAAATAATAACTCTAGTTATAGATTAATAAATTGTAATACCTCAGCCACAACACAGGCCTGTCCAAAAGTCTCCTTTGACCCAATTCCTATACATTATTGTGCTCCTGCTGGTTATGCGATTCTGAAGTGCAATAATGAGACATTCAATGGGACAGGACCATGCACTAATGTCAGCACAGTACAATGTACACATGGAATTAAGCCAGTGGTGTCAACTCAACTGCTGTTAAATGGTAGCCTAGCAGAAGGAGAGATAATGATTAGATCAGAAAATATAACAGACAATGTCAAAACAATAATAGTACATCTTAATGAATCTGTAGAAATTGTGTGTACAAGACCAGACAATAATACAAGAAAAAGTATAAGGATAGGACCAGGACAAGCATTCTTTGCAACAGGCGCAATAATAGGAAAAATAAGACAAGCACATTGTAACATTAGTAAAGGTAATTGGTCTCAAACTTTAAAAGGGGTAAAGAACAAATTACAAGAATACTTCAATAAAACAATAGAATTTAAACAACCATCCGGAGGGGACCTAGAAATTACAATGCATAGCTTTAATTGCAGAGGAGAATTTTTTTATTGCAATACATCAGGCCTGTTTAATAATACAGACAATAATGAAACCATCACACTCCCATGCAGAATAAAACAAATTATAAACATGTGGCAGGAGGTAGGACGAGCAATGTATGCCCCTCCCATTGCAGGAAACATAACATGTAAATCAAATATCACAGGACTATTATTGGTACGGGATGGAGGCAATAAAAATGAGACATTCAGACCTGGAGGAGGAGATATGAGGAATAATTGGAGAAGTGAATTATACAAATATAAAGTGGTAGAAATTAAACCATTGGGAGTGGCACCCACCAGGGCAAGAAGGAGAGTGGTGGAGAGAGAAAAAAGAGCAGTGATAGGAGCTGTGATCTTTGGGTTCTTAGGAGCAGCAGGAAGCACTATGGGCGCAGCGTCAATAGCGCTGACGGTACAGGCCAGACAACTGTTGTCTGGTATAGTGCAACAGCAGGGCAACCTGCTGAGGGCTATAGAGGCGCAACAGCATCTGTTGCAACTCACGGTCTGGGGCATTAAGCAGCTCCAGGCAAGAGTCCTGGCTCTAGAAAGATACCAAAGGGATCAACAGCTCCTAGGGATTTGGGGCTGCTCTGGAAAACTCATCTGCACCACTAATGTGCCTTGGAACATCAGCTGGAGCAATAGATCTCATGATTATATTTGGGAAAACTTGACCTGGATGGATTGGGAGAGAGAAATTGATAATTACACAGGAACAATATATACATTGCTTGAAATCTCGCAAAACCAGCAGGAAAGAAATGAACAAGATTTGTTAGCATTGGACAGTTGGGCAAGTCTGTGGAATTGGTTTGACATATCAAAATGGCTGTGGTACATAAGAATATTCATAATGATAGTAGGAGGCTTAATAGGCTTAAGAATAATTTTTGCTGTGCTCTCTATAGTGAATAGAGTTAGGCAGGGATACTCACCTTTGTCATTTCAGACCCTTACCCCGAGCCCAGGGGGACTCGACAGGCTCAGAGGAATCGAAGAAGAAGGTGGAGAGCAAGACAAAGACAGATCCATTCGATTAGTGAGCGGATTCTTATCTCTTGCTTGGGACGACCTACGGAGCCTGTGCCTCTTCAGTTACCACCACTTGAGAGACTTCATATTGATTGCAGCGAGAGCAGTGGAGACTCTGGGACGCAGGGGGTGGGAGACTCTCAAATATCTGGGGAGTCTTGTGCAGTATTGGGGTCTGGAACTGAAGAAGAGTGCTATTAGTCTGCTTGATTCCCTAGCAATAACAGTAGCTGAAGGAACAGATAGAATTATAGAAGTGCTACAAAGAATTGGTAGAGCTATCCTAAACATACCTACAAGAATCAGACAGGGCTTTGAAGCAGCTTTGCTA
>X2160_c25
ATGAGATTGAAGGGGATACAGAGGAATTGGCAACACTTATGGAAATGGGGGACTTTGATCCTTGGGTTGGTGATAATTTGTAGTGCTGATGACTTGTGGGTAACAGTCTATTATGGGGTACCTGTGTGGGAAGACGCAGATACCACTCTATTTTGTGCATCTGATGCTAAATCATATAGTACTGAAAGCCATAATGTCTGGGCTACACATGCCTGTGTACCCACAGATCCCGACCCACAAGAGATACCTATGGGAAATGTAACAGAAGATTTTAACATGTGGAAAAATAACATGGTAGAACAGATGCATGAGGATATAATCAGTTTATGGGACGAAAGCCTAAAGCCATGTGTGAAGCTAACCCCTCTATGTGTTACTCTAAACTGTACTGAGGCCAAGATCGTACCCGTAGAAGTGAAAAACTGCTCTTTCAATATAACCACAGAAATAAGAGATAAGAAAAAGCAAGAATACGCGCTTTTCTATAGACTTGATATAGTACCAATAGATGATACCAGTTATAGGCTAATAAATTGTAATGTCTCTACCATTAAACAGGCTTGTCCAAAGGTGAATTTTGAACCAATTCCCATACATTATTGTGCTCCAGCTGGTTTTGCGATTTTAAAGTGTGGGGAGAAGAAGTTCAAGGGAACAGGACAATGTAAAAATGTCAGTATAGTACAATGTACACATGGAATTAAGCCAGTGGTATCAACTCAGTTACTGCTGAATGGCAGTTTAGCAGAAGAAGGAATAATGATTAGATCTGAAAACTTCACAAATAATGCCAAAATAATGATAGTGCAGCTTAAGGAACCTGTAAACATCACGTGTATCAGACCCGGCAACAATACAAGAAGAAGCATAAGTTTGGGACCAGGACAAGCATTCTATGCAACAGGAGACATAATAGGAGATATAAGACAAGCACACTGTATCATTAATAGAACAGACTGGAGTAATACATTACAGAAAGTAGCTGAAAAACTAAGAGAAACCTTTAATAAGACCATAGTCTTTAACTCATCCGCAGGAGGGGACTCAGAAATTATAACACATAGCTTTAATTGTGCAGGAGAATTTTTCTATTGTAATACATCAAGACTGTTTAATATGACCGGGAATGAGACACACATCATACTCCCATGTAGGATAAGACAAATTGTGAGAATGTGGCAGAGAGTAGGACAAGCAATGTATGCCCCTCCCATCGCAGGAAACATAACATGTAAATCAAATATTACAGGACTACTATTAACAAGAGATGGTGGAAATAATAGCGAGACCTTCAGACCTGCAGGAGGAGACATGAGGGACAATTGGAGAAGTGAATTATATAAGTATAAAGTAGTAAAAATTAAACCATTAGGAGTAGCACCCACCAGGGCAAGAAGAAGAGTGGTGAGGAGAGAAAAAAGAGCAGTTCTGGGAGCTGTCTTCCTTGGGTTCTTAGGAGCAGCAGGAAGCACTATGGGCGCGGCGTCATTAACGCTGACGGTACAGGCCAGACAATTATTGTCTGGCATAGTGCAACAGCAAAGCAATTTGCTGAGGGCTATAGAGGCGCAGCAGCATCTGCTGCAACTCACAGTCTGGGGCATTAAACAGCTCCAGGCGAGACTCCTGGCTGTGGAAAGATACCTACAGGATCAACAGCTCCTAGGGATGTGGGGCTGCTCTGGAAAACTCATCTGCACCACTAATGTGCCTTGGAATACTAGTTGGAGTAATAAATCTCATGATTATATTTGGCAAAACATGACCTGGAGAGAATGGGAAAAGGAAGTTAACAATTATACAGAAGTAATATATAACCTTCTTGAAGTATCGCAAATCCAGCAGGAAAAGAATGAGCAAGAACTATTGGCATTGGACAAATGGGCAAGTCTGTGGAGTTGGTTTGACATAACAAACTGGCTAAGGTATATACAAATATTTATAATAATAGTAGGAGGTTTAATAGGTTTAAGGATAGTGTTTGCTGTGCTTTCTATAATAAATAGAGTTAGGCAGGGATACTCACCATTGTCGTTTCAGACCCTTACCCACCACCAGAGGGAACCAGACAGGCCCGAAGGAATCGAAGAAGGAGGTGGAGAGCAAGACAGAGACAGATCCATTCGATTAGTGAGCGGATTCTTAGCACTCTTCTGGGACGACCTACGGAACCTGTGCATTTTCAGCTACCACCGCTTGAGAGACTTAGTCTTGATTGCAACGAGGGCAGTGGAACTTCTGGGAAGACTGGGGTGGGAGAGACTCAAGTATCTGTGGAATCTTCTGGTGTATTGGGGTCGGGAACTAAAGAATAGTGCTATTAATTTGTATGATACTATAGCAATAGCAGTAGCTAACTGGACAGATAGGGTTATAGAATTAGCACAAAGAGCTTGTAGGGCTTTTCTCAATATACCTAGAAGGATAAGACAGGGCTTTGAAAGAGCTTTGCTA
>X1854_c2_10
ATGACAGTGAGGGGGACACAGAGGAATTGGCAACCCTTGTGGAAATGGGGGACTTTGATCCTTGGGTTGGTGATAATTTGTAGTGCC---GACTTGTGGGTTACAGTCTATTATGGGGTACCTGTGTGGGAGGATGCAGATACCATTCTATTTTGTGCATCTGATGCTAAAGCATATAGTACTGAAAGCCATAATGTCTGGGCTACACATGCCTGTGTACCCACAGACCCCAACCCACAAGAAATATCTCTGACAAATGTAACAGAAAATTTTAACATGTGGAAAAATAACATGGTAGAACAGATGCATGAGGATATAATCAGTTTATGGGATGAAAGCCTAAAGCCATGTGTAAAGCTAACCCCTCTCTGTGTTACTTTAACCTGTACTAATGTAACCATTACTGTAGGTGAATTAAGAAACTGCTCTTTCAATGTAACCACAGAAATAAAAGATAAGCAGAAGCAAGAATACGCGCTTTTTTATAAACTTGATATAGTACCAAATAGTAATAATAGTTATAGGCTAATAAATTGTAATGTCTCAACCATTAAGCAGGCTTGTCCAAAGGTGTCATTTGACCCAATTCCTATACATTATTGTGCTCCAGCTGGTTTTGCAATTCTAAAATGTAGAGATAAGGAGTTCAATGGAACAGGACCATGTAAAAATGTCAGTACAGTACAATGTACACATGGAATTAAGCCAGTGATATCAACTCAATTGCTGCTAAATGGCAGTTTAGCAGAAGGAGATATAGTGATTAGGTCTGAAAACATCACAAACAATGCCAAAATCATAATAGTGCAGCTTAATGAAACTGTAGACATTACGTGTACCAGACCCAACAACAATACAAGAAGAAGTATACCCTTAGGACCAGGACAGGCGTTCTATGCAACAGGTGACATAATAGGAGATATAAGACAAGCACATTGTAATATTAGTGAAACAAAATGGAACTATATGATTGGAAATGTAACTAGCAGACTAAAAACCATCTTTAACAAGACCATAACCTTTCAACCATCCTCAGGAGGGGACCTAGAAATTACAACACATAGTTTTAATTGTAGAGGAGAATTCTTCTATTGTAATACATCAAGGCTGTTTAACAGTAGTAGTATTAATGATACTATCACACTTCCATGTAAGATAAAACAAATTGTGAGAATGTGGCAGAGAGTAGGACAAGCAATGTATGCCCCTCCCATCGCAGGAAACATTACATGTAGCTCAAACATTACAGGACTACTATTAGTGAGAGATGGTGGAAATAATACTGAGACTTTTAGACCTGCAGGAGGAGACATGAGGGACAATTGGAGAAGTGAATTATATAAGTATAAAGTAGTAAGAATTAAACCACTAGGAATAGCACCCACCAAGGCAAGGAGAAGAGTGGTGGGAAGAGAAAAAAGAGCAGTTCTAGGAGCTGCCTTCCTTGGGTTCTTAGGAGCAGCAGGAAGCACTATGGGCGCAGCGTCAATAACGCTGACGGTACAGGTCAGACAATTATTGTCTGGCATAGTGCAACAGCAAAGCAATTTGCTGAGGGCTATAGAGGCGCAGCAGCATCTGTTGCAACTCACAGTCTGGGGCATTAAACAGCTCCAGGCAAGAATCCTGGCTGTGGAAAGATACCTAAGGGATCAGCAGCTCCTAGGGATTTGGGGCTGCTCTGGAAAGCTCATCTGCACCACTAATGTGCCCTGGAATACTAGTTGGAGTAATAAAACTTATACTGATATTTGGAATAACCTGACTTGGGTAGAATGGGAAAGGGAAATTAACAATTATACACAAATAATATACAGCCTGCTTGAAGAATCGCAATACCAGCAGGAAAAGAATGAACAAGAATTATTGGCATTGGACAAGTGGGCAGATCTGTGGAGTTGGTTTGACATAACAAATTGGCTATGGTATATAAAAACATTTATAATGATAATAGGAGGGTTAATAGGTTTAAGAATAGTTTTTGCTGTGCTTTCTATAATAAATAGAGTTAGGAAGGGATACTCACCATTGTCATTCCAGACCCTTACCCACCACCAGAGGGAACCCGACAGGCCCGGAAGAATCGAAGAAGAAGGTGGAGAGCAAGACAGAGACAAATCCACGCGATTAGTGAGCGGATTCTTAGCTCTTGTGTGGGACGACTTGAGGAGCCTGTGTCTTTTCAGCTACCACCGCTTGAGAGACTTCATCTTGGTGACAGCGAGAGCAGTGGAACTCTTGGGAAGACTGGGGTGGGAGGGCCTCAAATACCCGTGGAATCTTCTGGTGTATTGGGGTCAGGAACTAAAGAATAGTGCCATTAATTTGCTTGATACAGTAGCAATAGCAACAGCTAACTGGACAGATAGGGTTATAGAAGGATTGCAAAGAATTGGTAGGGCTTGCCTCAACGTACCTAGAAGAATAAGACAAGGCTTAGAAAGGCTTTTGCTA
>WEAU_d15_410_5017
ATGAGAGTGAAGGGGATCAGGAAGAATTATCAGCACTTGTGGAAATGGGGCATCATGCTCCTTGGGATATTGATGATCTGTAGTGCTGAAAACTTGTGGGTCACAGTCTATTATGGGGTACCTGTGTGGAAAGAAGCAACCACCACTCTATTTTGTGCATCAGATGCTAAAGCATATGATACAGAAGTACATAATGTTTGGGCCACACATGCCTGTGTACCCACAGACCCCAACCCACAAGAAGTAGTATTGGAAAATGTGACAGAAAATTTTAACATGTGGAAAAATAACATGGTAGAACAGATGCATGAAGATATAATTAGTTTATGGGATCAAAGCCTAAAACCATGTGTAAAATTAACCCCACTCTGTGTTACTTTAAATTGCACTAATGTGAATAGTAAGGAGGGAGAAATGAAAAACTGCTCTTTCAATGTCACCACACTCATAAGAAATAAGAGAAAGACTGAATATGCACTTTTTTATAAACTTGATGTAATGCCACATGATAATACAAGCTATACGTTGATAAATTGTAACTCCTCAACCATTACACAGGCCTGTCCAAAGGTATCCTTTGAACCAATTCCCATACATTATTGTGCCCCGGCTGGTTTTGCGATTCTAAAGTGTAATGATAAGAAGTTCAATGGAAAGGGACCCTGTAAAAATGTCAGCACAGTACAATGTACACACGGAATTAGACCAGTAGTGTCAACCCAATTGCTGTTAAATGGCAGTCTAGCAGAAGAAGACATAGTAATTAGATCTGAAAATTTCACGGACAATGCTAAAAACATAATAGTACAGCTGAATGTATCCATAGAAATTAATTGTACAAGACCCAACAACAATACAAGAAAAAAGATAACTTTAGGACCAGGGAGAGTACTTTATACAACAGGAGAAATAATAGGAGATATAAGACGAGCACATTGTAACCTTAGTAGAACAAGTTGGAATAACACTTTAAAACAGATAGTTGAAAAATTAAGAGAACAATTTAATAAAACAATAGTTTTTAAACAATCCTCAGGAGGGGACCCAGAAATTGTAATGCACAGTTTTAATTGTGGAGGGGAATTTTTCTACTGTAATTCAACACAGCTGTTTAATAGTACTGCTAATGGTACTAATATCACACTCCCATGCAGAATAAAACAAATTATAAACAGGTGGCAGGAAGTAGGAAAAGCAATGTATGCCCCACCCATCGAAGGACAAATTAGATGTTTATCAAATATTACAGGGTTACTATTAACAAGAGATGGTGGTAACCAGACCGAGATCTTCAGACCTGGAGGAGGAAATATGAAGGATAATTGGAGAAGTGAATTATATAAATATAAAGTAGTAAAAATTGAACCATTAGGAGTAGCACCCACCAAGGCAAAGAGAAGAGTGGTGCAGAGAGAAAAAAGAGCAGTGATGGGAGCTATGTTCCTTGGGTTCTTGGGAGCAGCAGGAAGCACTATGGGCGCAGCGTCAATGACGCTGACGGTACAGGCCAGACTATTATTGTCTGGTATAGTGCAACAGCAGAACAATCTGCTGAGGGCTATTGAGGCGCAACAGCATCTGTTGCAACTCACAGTCTGGGGCATCAAACAGCTCCAGGCAAGAGTCCTGGCTGTGGAAAGATACCTAAAGGATCAGCAGCTCCTGGGGATTTGGGGTTGCTCTGGAAAACTCATCTGCACCACTACTGTGCCTTGGAATGCTAGTTGGAGTAATAGATCTCAGGATTACATTTGGAATAACATGACCTGGATGGAGTGGGAGAGAGAAATTAACAATTACACAGGCTTAATATACAACTTAATTGAAGAATCGCAGAACCAACAAGAAAAAAATGAGCAAGAATTATTGGAATTGGATAAATGGGCAAGTTTGTGGACTTGGTTTGACATATCAAACTGGCTGTGGTATATAAAAATCTTCATAATGATAGTAGGAGGCTTGATAGGTTTAAGAATAGTTTTTACTGTACTTTCCATAGTAAATAGAGTTAGGCAGGGATACTCACCATTGTCATTTCAGACCCACCTCCCAGCCCCGAGGGGACCCGACAGGCCCGAAGGAATCGAAGAAGAAGGTGGAGAGAGAGACAGAGACAGATCCGGAAGATTAGTGGATGGATTCTTAACACTTATCTGGGTCGACCTACGGAGCCTGTGCCTCTTCCTCTACCACCGCTTGATCGACTTACTCTTGATTGCAAAGAGGATTGTGGAACTTCTGGGACGCAGGGGGTGGGAAGCTCTCAAATATTGTTGGAATCTCCTGCAGTATTGGAGCCAGGAACTAAAGAATAGTGCTGTTAGTTTGCTTAATGCCACAGCTATAGCAGTAGCTGAGGGGACAGATAGGGTTATAGAAATAGTGCAAAGAACTTGTAGAGCTATTCTCCACATACCTAGAAGAATAAGACAGGGCTTAGAAAGGGCTTTGCTA
>X2278_C2_B6
ATGAGAGTGAGGGGGATCAAGATGAATTGGCACAACTTGTGGAGGGGGGGCATCATGATCCTTGGGTTATTGATAATCTGTAGTGCTAACAATTTGTGGGTCACCGTCTATTATGGGGTACCTGTGTGGAAAGAAGCAACCACCACTCTATTTTGTGCATCAGAAGCTAAAGCATATGATACAGAGGTACATAATATTTGGGCCACACATGCTTGTGTACCCACAGACCCCAACCCACAAGAAATGGAATTGAAAAATGTAACAGAAAATTTTAACATGTGGAAAAATAACATGGTAGAACAAATGCATCAGGATATAATCAGTTTATGGGATCAAAGCCTAAAACCATGTGTAAAATTAACCCCACTCTGTGTTACTTTAGATTGCACAAATAATAGTACCATGGAAGAGACAATAAAAAACTGCTCTTTCAATGTCACCACAAACATCAGAGATAAGGTGAAAAAAGAAAATGCACTTTTTTATAGCCTTGATCTAGTATCAAATAGTAATACTAGCTATAGGTTGATAAGTTGTAACACCTCAATCATTACACAGGCCTGCCCAAAAGTATCTTTTGATCCAATTCCCATACATTATTGTGCTCCTGCTGGCTTTGCGATTCTAAAGTGCAGGGATAAAAAGTTTAATGGAACAGGACCATGTAGAAATGTCAGTTCAGTACAATGTACACATGGAATTAGGCCAGTAGTATCAACTCAACTGTTGTTAAATGGCAGTCTAGCAGAGGAAGAAATAGTAATTAGATCTGCCAATCTCACAGACAATGCTAAAACCATAATAATACAGTTAAATGAAACTATACAAATTAATTGTACAAGGCCCAACAACAATACAAGAAGAAGTATACCTATAGGACCAGGGAGAACATTTTATGCAACAGGAGACATAATAGGGGATATAAGAAAAGCATATTGTAACATTAGTGCAACAAAATGGAATAACACTTTAAGGCAGATAGCTGAAAAGTTAAGAGAGAAATTTAATAAAACAATAATCTTTAATCAATCCTCAGGAGGGGATCCAGAAGTTGTAAGGCACACTTTCAATTGTGGAGGGGAATTTTTCTACTGTAATTCATCACAACTGTTTAATAGTACTTTAAATAACAGTAACATTACACTTCCATGCAGAATAAAACAAATTATAAATCTGTGGCAGGAAGTAGGAAAAGCAATGTATGCCCCTCCCATCAAAGGAGTAATTAACTGTTTATCAAATATTACAGGGATAATATTAACAAGAGATGGTGGTAATGGCACCGAGACCTTCAGACCTGGAGGGGGAGATATGAGGGACAATTGGAGAAGTGAATTATATAAATATAAAGTAGTAAAAATTGAACCATTAGGAATAGCACCCACCAAGGCAAAAAGAAGAGTGGTGCAAAGAGAGAAAAGAGCAGTGTTAGGAGCTGTGTTCCTTGGGTTCTTGGGACTAGCCGGAAGCACTATGGGCGCAGCGTCAGTGACGTTGACGGTACAGGCCAGGCTATTATTGTCTGGTATAGTGCAACAGCAGAACAATTTGCTGAGGGCTATTGAGGCGCAGCAGCAGCTGCTGCAACTCACAGTCTGGGGCATCAAGCAGCTCCAGGCAAGAGTCCTGGCTCTGGAAAGATACCTAAAGGATCAACAGCTCCTGGGGATTTGGGGTTGCTCTGGAAAACTCATTTGTACCACTACTGTGCCTTGGAATGCTAGCTGGAGTAATAAATCTTATAATCAGATTTGGAATAACATGACCTGGATGGAGTGGGAAAGGGAAATTGACAATTACACAAACTTAATATACAACTTAATTGAAGAATCGCAGAGCCAACAGGAAAAGAATGAATTAGAGTTGTTACAATTGGATAAATGGGCAAGTCTGTGGAATTGGTTTAGCATAACAAACTGGCTATGGTATATAAAAATATTCATAATGATAGTAGGAGGCTTGGTAGGGTTAAGAATAGTTTTTACTGTACTTTCCATAGTGAATAGAGTTAGGAAGGGATACTCACCACTATCGTTCCAGACCCGCCTCCCAAACCCGAGGGGACCCGACAGGCCCGAAGGAATCGAAGAAGAGGGTGGAGAAAGAGACAGAGATGGATCCGTTCGATTAGTCGGTGGATTCTTGGCACTCATCTGGGACGACCTGCGGAGCCTGTGCCTCTTCAGCTACCACCGCTTGAGAGACTTACTCTTGATTGTAACAAGGATTGTGGAAATTCTGGGACGCAGGGGGTGGGAAGCCCTTAACTATTGCTGGAATCTCCTGCAATATTGGATTCAGGAATTAAAAAATAGTGCTGTTAGCTTGCTTAATACCACAGCCATAGTAGTAGCTGAGGGGACAGATAGGATTATAGAAGTAATACAAAGAGCTGGTAGAGCTATTCTCCACATACCTAGAAGAATAAGACAGGGCTTAGAAAGGCTTTTGCTA
>C2101.c01
ATGAGAGTGGAGGGGACACAGATGAATTGGCTAAACTTGTGGAGATGGGGGACTTTGATCATTGGGTTGGTGATAATGTGTAGTGCCGACAACTTGTGGGTTACAGTTTATTATGGGGTTCCTGTGTGGAGAGATGCAGATACCACCCTATTTTGTGCATCAGATGCCAAAACACATGTGACAGAAGTGCACAATGTCTGGGCCACACATGCCTGTGTACCCACAGACCCCAACCCGCAAGAAATACACCTGGGAAATGTAACAGAAAATTTTAACATGTGGAAAAATAAAATGGCAGAGCAAATGCAGGAGGATGTAATCAGTTTATGGGATCAAAGTCTAAAGCCATGTGTAAGGTTAACTCCTCTCTGCGTTACTTTAAATTGTACCAGTGCCAATTTGATAACAGATGAAGTAAGAAACTGTTCTTTTAATATGACCACAGAAATAAAAGATAAGAAGCAGAAGGTCTCTGCACTTTTTTATAAGCTTGATATAGTACAAAGTAAGAATAGTAGTTATAGGTTAATAAATTGTAATACTTCAGTCATCAAGCAGGCTTGTCCAAAGATATCCTTTGATCCAATTCCCATACATTATTGTACTCCAGCTGGTTATGCGATTTTAAAGTGTAATGATAAGAGTTTCAATGGGACAGGGCCATGTAAAAATGTCAGCTCAGTACAATGCACACATGGAATTAAGCCAGTGGTATCAACTCAATTTCTGTTAAATGGCAGTCTAGCAGAAGAAGAGATAATAATCAGATCTGAAAATCTCACGAACAATGCCAAAATCATAATAGTGCACCTTAATAAATCTGTAGAAATCAATTGTACAAGACCCTTCAATAATACAAGAACAAGTGTACATATAGGACCAGGACAAGTATTCTATAGAACAGGAGACATAATAGGAGATATAAGAGCAGTATATTGTGAGATTAATGAAACACAATGGAATGAAACTTTAAAACAGGTAACTAGAAAATTAGAAGAGCACTTTAATAAAACAATAATTTTTCAACCACCCTCAGGAGGAGATCTAGAAATTACAATGCATCATTTTAATTGTAGAGGGGAATTTTTCTATTGCAATACATCAAAATTGTTTAATACAACAGGGTCTAATGGCACCATCATACTTCCATGCAGGATAAAGCAAATTGTAAACATGTGGCAGGGAGCAGGACAAGCAATGTATGCTCCTCCCATCAGTGGAAGAATTAATTGTGTATCAAATATTACAGGAATACTATTAACAAGAGATGGTGGTAATAATACTGAGACCTTCAGACCTGCAGGAGGAAATATAAAGGACAATTGGAGAAGTGAATTATATAAATATAAAGTAGTACAAATTGAACCACTAGGAATAGCACCCACCAAGGCAAAGAGAAGAGTGGTGGAGAGAGAAAAAAGAGCAGTGATAGGAGCTATGATCTTTGGGTTCTTAGGAGCAGCAGGAAGCACTATGGGCGCGGCGTCAATAACGCTGACGGTACAGGCCAGACAATTATTGTCTGGTATAGTGCAACAGCAAAGCAATTTGCTGAGGGCTATAGAGGCGCAGCAGCATCTGTTGCAACTCACAGTCTGGGGCATTAAACAGCTCCAGGCAAGAGTCCTGGCTGTGGAAAGATACCTAAAAGATCAAAAGTTCCTAGGACTTTGGGGCTGCTCTGGAAAAATCATCTGCACCACTGCTGTGCCCTGGAACTCCACTTGGAGTAATAAATCTTATGAAGAGATTTGGAACAACATGACCTGGATAGAATGGGAGAGAGAAATTAGCAATTACACAAGCCAAATATATGAAATACTTACAGAATCGCAGAACCAGCAAGAAAGGAATGAAAAGGATTTGTTAGAGTTGGATAAATGGGCAAGTCTGTGGAATTGGTTTGACATATCAAGATGGCTGTGGTATATAAAAATATTTATAATAATAGTAGGAGGTTTAATAGGCTTAAGAATAATTTTTGCTGTGCTTTCTATAGTAAATAGAGTTAGGCAGGGATACTCACCTTTGTCTTTCCAGATCCCTTCCCATCATCAGAAGGAAGCCGACAGACCCGAAGGAATCGAAGAAGGAGATGGCGAGCAAGGCAGAGACAGATCCGTGAGATTAGTGAGCGGATTCTTAGCACTTGCTTGGGACGACCTACGGAGCCTGTGCCTCTTCAGCTACCGCCGCTTGAGAGACTTAATCTTGATTGCAACGAGGACTGTGGAACTTCTGGGAAGACAGGGGTGGGAAGGCCTCAAATATCTGGGGAATCTTCTGATATATTGGGGCCAGGAACTAAAAACTAGTGCTATCTCTTTGTTTGATGCCATAGCAATAGTAGTAGCAGGGTGGACAGATAGGGTTATAGAAGTAGCACAAGGAGCTTGGAGAGCTATTCTCCACATACCTAGAAGAATCAGACAGGGTTTAGAAAGGGCTTTGCTA
>BJOX015000.11.5
ATGAGAGTGAGGGGGATACAGATGAATTGGCCACACTTGTGGAAATGGGGGATTTTGATCATTGGGTTGGTGATAACTTGTAGTGCCAACAACTTGTGGGTTACAGTTTATTATGGGGTTCCTGTGTGGAGAGATGCAGATACCACCCTATTTTGTGCATCAGATGCCAAAGCACATATGACAGAAGTGCACAATGTCTGGGCTACACATGCCTGTGTACCCACAGACCCCAACCCACAAGAAATACCCCTGGAAAATGTAACAGAAAATTTTAACATGTGGAAAAATAACATGGTAGAGCAGATGCAAGAGGATGTAATCAGTTTATGGGATCAAAGTCTAAAGCCATGTGTAAAGTTAACTCCTCTTTGCGTTACTTTAAATTGTACCAATGCTAATTTGATAACAGATGAAGTGAAAAACTGTACTTTTAACATGACCACAGAGATAAGAGGTAAGCAGCAGAAGGTCCATGCACTTTTTTATGCGCTTGATATAGTACACGGAGAGAATGGTAGTTATAGGTTAATAAGTTGTAATACTTCAGTCATTAAGCAGGCTTGTCCAAAGATATCCTTTGATCCAATTCCTATACATTATTGTGCTCCAGCTGGTTATGCGATTTTAAAGTGTAATGATAAGAAGTTCAATGGGACAGGGCCATGTAAAAATGTCAGCACAGTACAATGCACACATGGAATTAAACCAGTGGTATCAACTCAATTGCTGTTAAATGGTAGTCTAGCAGAAGAAGAGATAATAATCAGATCTGAGAATCTCACAAACAATGTCAAAACCATAATAGTGCAATTTAATAAATCTGTAAGCATCAATTGTACCAGACCCTCCAACAATACAAGAACAAGTGTAAGAATAGGACCAGGCCAAATGTTCTATAGAACAGGAGACATAATAGGAGATATAAGGAAAGCATATTGTGAGATTAATGGAACAGAATGGAATGAAACTTTAAATCAGGTAACTGAAAAATTAAAAGAGCACTTTAATAAGACAATAGTCTTTCAACCACCCTCAGGAGGAGATCTAGAAACTACAATGCATCATTTTAATTGTAGAGGGGAATTTTTCTATTGCAATACAACAAAATTGTTTAATAGTACAGGGCGTAATACCACTATCATACTTCCATGCAAGATAAAGCAAATTGTAAATATGTGGCAGGGAGTAGGACAAACAATGTATGCTCCTCCCATCAGTGGAATAATTAGTTGTACATCAAATATTACAGGAATACTATTAACAAGAGATGGTGGTAATGCAACCGAAACCTTCAGACCGGGAGGAGGAAATATAAAGGACAATTGGAGAAGTGAATTATATAAATATAAAGTAGTACAAATTGAACCACTAGGAATAGCACCCACCAGGGCAAAGAGAAGAGTGGTGGATAGAGAAAAAAGAGCAGTGATAGGAGCTATGATCTTTGGGTTCTTAGGAGCAGCAGGAAGCACTATGGGCGCAGCGTCAATAACGCTGACGGTACAGGCCAGACAATTATTGTCTGGTATAGTGCAACAGCAAAGCAATTTGCTGAGAGCTATAGAGGCGCAGCAGCATCTGTTGCAACTCACAGTCTGGGGCATTAAACAGCTCCAGGCAAGAGTCCTGGCTGTGGAAAGATACCTAAAGGATCAAAAGTTCCTAGGACTTTGGGGCTGCTCTGGAAAAATCATCTGCACCACTAATGTGCCCTGGAACTCCACTTGGAGTAATAAATCTTATGAAGAGATTTGGAACAACATGACATGGATAGAGTGGGAGAAAGAAATTAGCAATTACACAAACAAAATCCATGACCTACTTACGGAATCGCAGAACCAGCAGGAAAGGAATGAAAAGGATTTGTTAGAGTTGGACAAATGGGCAAGTCTGTGGAATTGGTTTGACATAACAAAATGGCTGTGGTATATAAAAATATTTATAATGATAGTAGGAGGGTTAATAGGTTTAAGAATAATTTTTGCTGTGCTTTCTATAGTAAATAGAGTTAGGCAGGGATACTCACCTTTGTCTTTCCAGACCCCTTTCCATCAGCAGAGGGAACCCGACAGGCCCGAAGGAACCGAAGAAGAAGGTGGCGAGCAAGGCAGAGACAGATCAGTGCGATTAGTGAGCGGATTCTTAGCTCTTGCCTGGGACGATCTACGGAACCTGTGCCTCTTCAGCTACCACCGCTTGAGAGACTTCGTCTTGATTGCAACGAGGACTGTGGAACTTCTGGGCAGACGGGGGTGGGAGAGCCTCAAATATCTGGGGAATCTTCTGTTGTATTGGGGTCAGGAACTGAAAACTAGTGCTATCTCTTTGCTTGATGCTATAGCAATAACAACAGCGGGGTGGACAGATAGGGTTATAGAAGTTGCACAAGGAGCTTGGAGAGCTCTTCTCCACATACCTAGAAGAATCAGGCAGGGCTTGGAAAGGGCTTTACTA
>427299.c12
ATGAGAGTGAAGGAGACACAGAGGAGTTGGCCAAACTTGTGGAAATGGGGGACTTTGATCCTTGGGTTGGTGATAATGTGTAATGCCGACAACTTGTGGGTTACAGTTTATTATGGGGTTCCTGTGTGGAGAGATGCTGATACCACCCTATTCTGTGCATCAGATGCCCAGGCACATGTGACAGAAGTACACAATATCTGGGCCACACATGCCTGTGTACCCACAGATCCCAACCCACAAGAAATACACCTGGAAAATGTAACAGAGAATTTTAACATGTGGAAAAATAACATGGCAGAGCAGATGCAGGAGGATGTAATCAGTTTATGGGATCAAAGTCTAAAGCCATGTGTAAAGTTAACTCCTCTCTGCGTTACTTTAAAGTGTACCGCTAATATCACAATAACAGATGAACTAAGAAACTGTTCTTTTAATGTGACCACAGAATTAAGAGATAGGCAGCGGAAGGCCTATGCACTTTTTTACAAGCTTGATATAGTACCAGAAGCTAATAGTAGTTATAGGTTAATAAATTGTAATACTTCAGTCATTAAGCAGGCTTGCCCAAAGGTATCCTTTGATCCAATTCCCATACATTATTGTACTCCAGCTGGTTATGCGATTCTAAAATGTAATGATAAAAATTTTAATGGGACAGGGCCATGTAAAAATGTCAGCTCAGTGCAATGCACACATGGAATTAAGCCAGTGGTATCAACTCAGTTGCTGTTAAATGGCAGTCTAGCAGAAGATGAGATAATAATCAGATCTGAAAATCTCACAGACAATAGCAAAAACATAATAGTGCACCTTAATGAATCTGTAGTAATCAATTGTACCAGACCATCCAACAATACAGTAAAAAGTATACGTATAGGACCAGGACAAACATTCTATAGAACAGGGGACATAATAGGGGATATAAGACAAGCATACTGTAATGTTAATGGAACAAAATGGTATGAAGTTTTAAGAAATGTAACTAAAAAATTAAAGGAGCACTTTAATAAAACAATAGTATTCCAACCACCCCCAGGAGGAGATCTAGAAATTACAACGCACCATTTTAATTGTAGAGGGGAATTTTTCTATTGCAATACAACAGAACTGTTTAATAATACTAACAATGGCACAGAGATCATACTTCCATGCAGGATAAAGCAAATTATAAACTTGTGGCAGGAAGTAGGACAAGCAATGTATGCTCCTCCTGTCAGTGGACAAATTAGATGTATATCAAATATTACAGGAATAATATTGACAAGGGATGGTGGAAACGGGACCGAGACCTTCAGACCTGGAGGAGGAAATATGAAGGACAATTGGAGAAGTGAATTATATAAATACAAAGTAGTAGAAATTGAACCACTAGGAATAGCGCCTTCCAGGGCAAAGAGAAGAGTGGTGGAGAGAGAAAAAAGAGCAGTGATAGGGGCTATGATCTTTGGGTTCTTAGGAGCAGCAGGAAGCACTATGGGCGCGGCGTCATTGACGCTGACGGTACAAGCCAGACAATTATTGTCTGGTATAGTGCAACAGCAAAGCAATTTGCTGAGGGCTATAGAGGCGCAGCAGCATCTGTTGCAACTCACAGTCTGGGGCATTAAACAGCTCCAGGCAAGAGTCCTGGCTGTGGAAAGATACCTAAAGGATCAAAAGTTCCTAGGACTTTGGGGCTGCTCTGGAAAAATCATCTGCACCACTGCTGTGCCCTGGAACAGCAGTTGGAGTAATAAAACTTATGACGAAATTTGGGGCAACATGACATGGGTAGAATGGGAGAGAGAAATTAGCAATTACACAAACCAAATCTATCAAGTGCTTGCAGAATCACAGAACCAGCAGGACAGGAATGAAAAAGAATTGTTAGAATTGGATAAATGGGCAAGTCTGTGGAATTGGTTTGACATATCAAATTGGCTGTGGTATATAAAAATATTTATAATGATAGTAGGAGGTTTAATAGGTTTAAGAATAATTTTTGCTGTACTTTCTATAGTAAATAGAGTTAGGCAGGGATACTCACCTTTGTCTTTCCAGACCCCTACCCATCATCAGAGGGAAGCCGACAGACCCGAAAGAATCGAAGAAGGAGGTGGCGAGCAAGACAGAGACAGATCCGTGCGATTAGTCAGCGGCTTCTTAGCTCTTGCGTGGGACGATCTACGGAGCCTGTGCCTCTTCAGCTACCACCGCTTGAGAGACTTCATCTTGATTGCAGCGAGGACGGTGGAACTTCTGGGAAGACTGGGGTGGGAAGGTCTCAAATATCTGTGGAATCTTCTGTTATATTGGGGCAGGGAACTAAAAATTAGTGCTATCTCTTTATTTGATACTACAGCAATAACAGTAGCGGGGTGGACAGATAGGGTTATAGAAGTAGCACAAGGAGCTGGGAGAGCCATTCTCCACATACCCAGAAGAATCAGACAGGGCTTAGAAAGGGCTTTGCTA
>402288.c01
ATGAGAGTGAAGGAGACACAGATGAATTGGCCAAACTTGTGGAAATGGGGGACTTTGATCCTTGGGTTGGTGATAATTTGTAGTGCCGACAACTTGTGGGTTACAGTTTATTATGGGGTTCCTGTGTGGAGAGATGCAGACACCACCCTATTTTGTGCATCAGATGCCAAAGCACAGGAGACAGAAGCGCACAATATCTGGGCCACACATGCTTGTGTACCCACAGACCCCAACCCACAAGAAATACACCTGGAAAATGTAACAGAAAATTTTAACATGTGGAAAAATAACATGGTAGAGCAGATGCAGGAGGATGTAATCAGTTTATGGGATCAAAGCCTAAAACCATGTGTAAAGTTAACTCCTCTCTGTGTTACTTTAAATTGTACCACTGCTAAGGTGATAACTGATGAAGTAAGGAACTGTTCTTTTAATATGACCACAGAACTAAGAGATAGGAAGCAGAAGGCCTATGCACTTTTTTATAAGCTTGATATAGTACAAAATAAGAATAGTAGTTATAGGTTAATAAATTGTAATACCTCAGTCATTAAGCAGGCTTGTCCAAAGGTATCCTTTGATCCAATTCCTATACATTATTGTACTCCAGCTGGTTATGCGCTATTAAAGTGTAATGATAAGAATTTCAATGGGACAGGGCCATGCAACAATGTCAGCTCAGTACAATGCACACATGGAATTAAGCCAGTGGTATCAACTCAATTGCTGTTAAATGGCAGTCTAGCAGAAGAAGAGATAATAATCAGCTCTGAAAATCTCACAAACAATGCCAAAACCATAATAGTGCACCTTAATAAATCTGTAGAAATTAATTGTACCAGACCCTCTGTCAATACAAGAACAAGTATGCATATAGGACCAGGACAAGTGTTATATAGAACAGGAGACATAATAGGAGATATAAGAAATGCATATTGTGAGATTGATGGAACAAAATGGAGTGAAGCTTTAGAACTGGTAACTGAAAAATTAAAAAAGCACTTTATAAAA---------TTTCAACCACCCTCAGGAGGAGATCTAGAAATTACAATGCACCATTTTAATTGTAAAGGGGAATTTTTCTATTGCAATACATCACAGCTGTTTAATAATAATGAGTGTAATGGCACTATCACACTTCCATGCAGGATAAAGCAAATTATAAACATGTGGCAGGGAGCAGGACAAGCAATGTATGCTCCTCCCATCAGTGGAAAAATTAATTGTGTATCAAATATTACAGGAATACTATTGACAAGAGATGGTGGTAATAATACAGAGACATTCAGACCTGGAGGAGGAAATATAAAAGATAATTGGAGAAGTGAATTATATAAATATAAAGTAGTACAAATTGAACCACTAGGAATAGCACCCACCAGGGCAAAAAGAAGAGTGGTGGAGAGAGAAAAAAGAGCAGTGATAGGAGCTATGATCTTTGGGTTCTTAGGAGCAGCAGGAAGCACTATGGGCGCGGCGTCACTAACGCTGACGGTACAGGCCAGACAATTATTGTCTGGTATAGTGCAACAGCAAAGCAATTTGCTGAGGGCTATAGAGGCGCAGCAGCATCTGTTGCAACTCACAGTCTGGGGCATTAAACAGCTCCAGGCAAGAGTCCTGGCTGTGGAAAGATACCTAAAGGATCAAAAGCTCCTAGGACTTTGGGGCTGCTCTGGAAAAATCATCTGCACCACTGCTGTGCCCTGGAATTCCACTTGGAGTAATAAATCTTATAAAGAGATTTGGGACAACATGACATGGACACAATGGGAGAGAGAAATTAGCAATTACACAAACCAAATATATGACATACTTACAGAATCACAGAACCAGCAGGATAGGAATGAAAAGGATTTGTTAGAATTGGATAAATGGGCAAGTCTGTGGAATTGGTTTGACATAACAAATTGGCTGTGGTATATAAGAATATTTATAATGATAGTAGGAGGCTTAATAGGTTTAAGAATAATTTTTGCTGTGCTTTCTATAGTAAATAGAGTTAGGCAGGGATACTCACCTCTATCTTTCCAGATCCCTACCCATCACCAGAGGGAAGCCGACAGACCCGAAAGAATCGAAGAAGGAGATGGCGAGCAAGGCAGAGACAGATCCGTGACATTAGTGAGCGGATTCTTAGCACTTATCTGGGACGATCTACGGAGCCTGTGCCTCTTCAGCTACCATCGCTTGAGAGACTTCATATTGATTGCAACGAGGACTGTGGAACTTCTGGGAAGACGGGGGTGGGAAGGCCTTAAACATTTGGGGAATCTTCTGTTATATTGGGGGCAGGAACTAAAAATTAGTGCTATTTCTTTGCTTAATGCTACAGCAATAGCAGTAGCGGAGTGGACAGATAGGGTTATCGAAGTGGCACAAAGAGCTTGGAGAGCCTTTATCCACATACCTAGAAGAATCAGACAGGGCTTAGAAAGGCTTTTGCTA
>A07412M1.vrc12
------------------------------------------------------ATGCTCCTTGGGATGTTAATGATATGTAGTGCTGACCAGCTGTGGGTCACAGTGTATTATGGGGTACCTGTGTGGAAAGAAGCAACCACTACTCTATTTTGTGCATCAGATGCTAAAGCACATAAAGCAGAGGCACACAATATCTGGGCTACACATGCCTGTGTACCAACAGACCCCAATCCACGAGAAATGATACTAGGAAATGTCACAGAAAATTTTAACATGTGGAAGAATAACATGGTAGAGCAGATGCATGAGGATATAATCAGTTTATGGGATCAAAGTCTAAAACCATGTGTAAAATTAACCCCACTCTGTGTTACTTTAAACTGCGACATAATGACATGC------------------------TCTTTCAATATAACCACAGAAATAAGAGATAGAAAGAAGCAAGAAACTGCACTTTTTTATAAACTTGATGTGGTACCACTAGAGGATAAGAGCTATAGATTAATAAATTGCAATACCTCAGTCGTGACACAGGCGTGTCCAAAAGTAACCTTTGAGCCAATCCCCATACATTATTGTGCCCCAGCTGGATTTGCGATTCTGAAATGTAATAATAAGACGTTCAATGGAACGGGTCCATGCAAAAATGTCAGCACAGTACAGTGTACACATGGAATTAGGCCAGTAGTGTCAACTCAACTGTTGTTGAATGGCAGTCTAGCAGAAGAAGAGATAATAATTAGATCTGAAAATATTTCAAATAATGCAAAAACCATAATAGTACAGCTTAATGAGTCTGTAACGATTGATTGCATAAGGCCCAACAACAATACAAGAAAAAGTATACGCATAGGACCAGGGCAAGCACTCTAT---ACAACAGACATAATAGGGAATATAAGACAAGCACATTGTAATGTTAGTAAAGTAAAATGGGGAAGAATGTTAAAAAGGGTAGCTGAAAAATTAAAAGACCTCCTTACAAAGAACATAACTTTTGAACCATCCTCAGGAGGGGACCCAGAAATTACAACACACAGCTTTAATTGTGGAGGGGAATTTTTCTACTGCAATACATCAGGACTATTTAATGGGAGTAATTCAAATGATACTCTCACACTCCAATGCAGAATAAAACAAATTATAAACATGTGGCAAGGAGTAGGAAAAGCAATGTATGCCCCTCCCATTGCAGGACCAATCAGCTGTTCATCAAATATTACAGGACTATTGTTGACAAGAGATGGTGGTAATGATTCAGAGATCTTCAGACCTGGAGGGGGAGATATGAGAGACAATTGGAGAAGTGAATTATACAAATATAAAGTAGTAAGAATTGAACCAATGGGTCTAGCACCCACCAGGGCAAAAAGAAGAGTGGTGGAAAGAGAAAAAAGAGCAATACTGGGAGCTATGTTCCTTGGGTTCTTGGGAGCGGCAGGAAGCACGATGGGCGCAGCGTCACTGACGCTGACGGTACAGGCCAGACAGTTATTGTCTGGTATAGTGCAACAGCAAAACAATTTGCTGAGAGCTATAGAGGCGCAACAGCATCTGTTGCAACTCACAGTCTGGGGCATTAAACAGCTCCAGGCAAGAGTCCTGGCTATGGAAAGCTACCTAAAGGATCAACAGCTCCTAGGAATTTGGGGTTGCTCTGGAAAACACATTTGCACCACTACTGTGCCCTGGAACTCTACCTGGAGTAATAGATCTGTAGAGGAGATTTGGAATAACATGACCTGGATGCAGTGGGAAAGAGAAATTGAGAATTACACAGGTTTAATATACACCTTAATCGAAGAATCGCAAACCCAGCAAGAAAAGAATGAACAAGAACTATTGCAATTGGATAAATGGGCAAGTTTGTGGAATTGGTTTAGTATAACAAAATGGCTGTGGTATATAAAAATATTCATAATGATAGTAGGAGGCTTAATAGGTTTAAGAATAGTTTTTACTGTGCTTTCTTTAGTAAATAGAGTTAGGCAGGGATATTCACCTCTGTCTTTTCAGACCCTCCTCCCAGCCCCGAGGGGACCCGACAGGCCCGAAGGAATAGAAGAAGAAGGTGGAGAGCAAGGCAGAGGCAGATCAATTCGATTGGTGAACGGATTCTCAGCACTTATCTGGGACGATCTGAGGAACCTGTGCCTCTTCAGCTACCACCGCTTGAGAAACTTAATCTTAATTGTAACGAGGATTGTGGAACTTCTGGGACGCAGGGGGTGGGAAGCCATCAAATATCTGTGGAACCTCCTACAGTATTGGATCCAGGAACTAAAGAATAGTGCTATTAGCTTGCTTAATACCACAGCAATAGTAGTAGCTGAGGGGACAGATAGGGTTATAGAAATAGTACAAAGAGCTGTTAGAGCTGTTCTTAACATACCCAGACGTATAAGACAGGGCTTCGAAAGGGCTTTAATA
>3016.v5.c45
ATGAGAGTGAGGGAGATGAAGAGGAATTGGCAAAATTTATGGAAAGGGGGCATCTTGCTCCTTGGAATATTGATGATTTGTAGTGCTGACAATCTGTGGGTCACAGTTTATTATGGGGTACCGGTATGGAAGGAAGCAAAAACCACTCTATTTTGTGCATCAGATGCTAAATCATATAGAACAGAGGCACATAATATCTGGGCAACACATGCCTGTGTGCCTACGGACCCCAACCCACAAGAACTAGAATTGGAAAATGTGACAGAAAACTTTAACATGTGGAAAAATGATATGGTAAACCAGATGCATGAGGATATAATCAGTTTATGGGATCAAAGCCTAAAACCATGTGTAAAATTAACCCCACTCTGTGTCACCCTAAACTGTCAGGAGATGAACAGTATTAGTAAAAGAATG---AACTGCTCTTTCAATGTAACCACAGTAGTAAGAGATAGGAAGAAGCAGGTAGCTGCACTTTTCTATAGACTTGATTTAGTAGCAAATGATAATAGTACTTATAGGTTAATAAATTGTAATACCTCAGCCATTACGCAGGCTTGTCCAAAGGTATCCTTTGAGCCAATTCCCATACATTATTGTGCCCCAGCTGGTTTTGCAATTCTAAAATGTAGAGATAAGCAGTTCAATGGAACAGGCCCATGCACAAACGTCAGCACAGTACAATGTACACATGGAATTAGGCCAGTGGTGTCAACTCAACTATTGTTGAATGGCAGTCTAGCAGAAGAGGAGATCATGATTAGATCTGAAAACATTTCAAACAATGCTTACAATATAATAGTACAGCTTAATGAATCTGTAGCAATTGACTGTACAAGGCCCTACAACAATACAAGGCAAAGTATACATATAGGACCAGGGCAAGCAGTCTATGCAACCAGGAAAATAGTAGGGGACATAAGACAAGCATATTGTACTATTGATGGAACAGAATGGAAGAAAATGTTACAACGGGTAGCTGAAAAACTAGGAAGCCTTATTAACAAACCAATAAAGTTTAAACCATCCGCAGGAGGGGATGCAGAAATTACAACACACAGTTTTAATTGTGGAGGAGAATTCTTTTACTGTAATACATCAAACCTGTTCAATTATACATGGAATAATAGTACAATCACACTACCATGTAGAATAAAACAAATTATAAACATGTGGCAGGGAGTAGGAAAAGCAATGTATGCCCCTCCCATTGAAGGACAAATTAAATGTTCATCAAATATTACAGGGCTAATATTGACAAGAGATGGTGGTAATACAAGTGAGACCTTCAGACCTGGAGGAGGAAATATGAAGGACAATTGGAGAAGTGAATTATATAAATATAAGGTAGTAAGAATTGAACCAATAGGCCTAGCACCCACCAAGGCAAAGAGAAGAGTGGTGGAAAGAGAAAAAAGAGCAATACTAGGAGCTATGTTCCTTGGGTTCTTGGGAGCAGCAGGAAGCACGATGGGCTCAGCGTCAGTGGCGCTGACGGTACAGGCCAGACAGTTATTGTCTGGTATAGTGCAACAGCAAAACAATTTGCTGAGGGCTATAGAGGCGCAACAGCATCTGTTGCAACTCACGGTCTGGGGCATTAAACAGCTCCAGGCAAGAGTCCTGGCCGTGGAAAGATACCTAAAGGATCAACAGCTCCTAGGACTTTGGGGTTGCTCTGGAAAACACATTTGCACCACTAATGTACCCTGGAACTCTAGTTGGAGTAATAGATCTCTAGATAATATTTGGCATAACATGACCTGGATGGAGTGGGAAAGAGAAATAGACAATTACACAGGCTTAATATATAGCTTAATTGAAAATTCGCAGATCCAGCAAGAAAAGAATGAACAAGAATTATTGGAATTGGACAAGTGGGCAAGTTTGTGGAATTGGTTTGACATAACACGATGGCTGTGGTATATAAAGATATTCATAATGGTAGTAGGAGGTTTAATAGGTTTAAGAATAGTTTTTGTTGTGCTGTCTTTAGTAAATAGAGTTAGGCAGGGATATTCACCTCTATCATTTCAGACCCTCCTCCCAGCCCCGAGGGGACTCGGCAGGCCAGAAGAAATAGAAGAAGAAGGTGGAGAGCGAGGCAGAGACAGATCAATTCGATTGGTGAACGGATTCTCAGCACTTATCTGGGACGATCTGCGGAACCTGTGCCTCTTCAGCTACCACCGATTGAGAGACTTACTCTTAATTGCAGCGAGGATTGTGGAGCTTCTGGGACGCAGGGGGTGGGAAGCCCTCAAATATCTGTGGAATCTCCTGCAATATTGGAGTCAGGAACTGAAGACAAGTGCTGTTAGCTTGATTGATACCATAGCAATAGCAGTAGCTGAAGGGACAGATAGGGTTATAGAAATAATACAAAGAGCTTGCAGAACTGTTGTCAACATACCAGTAAGAATAAGACAAGGCTTAGAAAGGCTTTTGCTT
>X2252_c7
ATGAAAGCGAAGGAGACACAGAGGAATTGGCACTCCTTATGGAAATGGGGGACTTTGATCCTGGGGTTGGTGATAATTTGTAGTGCCAATAACTTGTGGGTCACAGTCTATTATGGGGTACCTGTGTGGAAGGAAGCAACCACCACTCTATTCTGTGCATCAGATGCTAAAGCATATGATACAGAGGTACATAATGTTTGGGCCACACATGCCTGTGTACCCACAGACCCCAACCCACAAGAAGTAGTATTGGGAAATGTGACAGAAAACTTTAACATGTGGAAAAATAACATGGTAGACCAGATGCAGGAGGATATAATCAGTTTATGGGATCAATTCATAAAACCATGTGTAAAACTAACCCCACTCTGTGTTACTTTAAAGTGCACTGACTTAAATGCTGAGAAAGGAGAAATAAAAAACTGCTCTTTCAATATCACCACAAGCCTAAGAGATAAGCAG---AAACAATATGCACTCTTTTATAACCTTGATGTAGTACAAAATGACAATAGTAGCTATAGGTTGACAAGTTGTAACACCTCAGTCATTACACAGGCTTGTCCAAAAGTATCCTTTGAGCCAATTCCCATACATTATTGTGCCCCGGCTGGTTTTGTGATTCTAAAGTGTAACAATAAGACGTTCAGTGGAACAGGACCATGTACAAATGTCAGCACAGTACAATGTACACATGGAATTAGGCCAGTAGTATCAACTCAACTGCTGTTAAATGGCAGTTTAGCAGAAGAAAAGATAGTAATTAGGTCTAAAAACTTCACGGACAATGCTAAAACCATAATAGTACAGCTGACAGACCCTATAGAAATTAATTGTACAAGACCCAACAACAATACAAGAAAAAGCATAAATATGGGACCAGGGAGAGTATTGTATACAACAGGAGAAATAATAGGAGATATAAGAAAAGCACATTGTAACATTAGCAAAACAAAATGGAATAACACTTTAGGACAGATAGTTGAAAAATTAAGAGAACAATTCAATAAAACAATAGAATTTAAGCGTCCCTCAGGAGGGGACCCAGAAATTGTAATGCACAATTTCAATTGTAGAGGAGAATTTTTTTACTGTAATACATCACAATTGTTTAACAGTACTAATAACACTGACCTAATCATACTCCCATGTAGAATAAAACAAATTGTAAACATGTGGCAGGAAGTAGGAAAAGCAATGTATGCCCCTCCTATCAGTGGACAAATTAGATGCTCATCAAATATTACAGGGCTGCTCTTAATAAGAGATGGTGGTAACGAGAGCGAGATCTTCAGGCCTGGAGGAGGAAATATGAAGGACAATTGGAGAAGTGAATTATATAAATATAAAATAGTAAAAATTGAACCATTAGGAGTAGCACCCACCAGGGCAAAGAGAAGAGTGGTGCAAAGAGAAAAAAGAGCAGTGATAGGAGCTTTGCTCTTTGGGTTCTTGGGAGCAGCAGGAAGCACTATGGGCGCAGCGTCACTGACGTTGACGGTACAGGCCAGACAACTACTGTCTGGTATAGTGCAGCAGCAGAACAATCTGCTGAGGGCTATTGAGGCGCAACAGCATATGTTGCAACTCACAGTCTGGGGCATAAAGCAGCTCCAGGCAAGAGTCCTGGCTGTGGAAAGATACCTAAAGGATCAACAGCTCCTGGGAATTTGGGGTTGCTCTGGAAAACTCATTTGCACCACTACTGTGCCTTGGAATACTAGTTGGAGTAATAAATCTCTGGATGACATTTGGAATAACATGACCTGGATGGAGTGGGAAAGAGAAATTGACAATTACACAGGCTTAATATACACCTTAATTGAACAATCACAGAACCAGCAAGAAAAGAATGAACAAGAATTATTGGAATTGGATAAATGGGCAAGTTTGTGGAATTGGTTTGATATAACAAAGTGGCTGTGGTATATAAAAATATTTATAATGATAATAGGAGGTTTAATAGGTTTAAGAATAATTTTTGCTGTGCTTTCTATAGTAAATAGAGTTAGGAAGGGATACTCACCATTGTCATTCCAGACCCTTACCCACCACCAGAGGGATCCCGACAGACCCGGAGAAATCGAAGAAGAAGGTGGAGAGCAAGACAGAGACAAATCCGTGCGATTAGTGAGCGGATTCTTAGCACTTGCGTGGGACGACCTGAGGAGCCTGTTCCTCTTCAGCTACCACCGCTTGAGAGACTTCATCTTGATTGCAACGAGGACAGTGGAACTCTTGGGAAGACTGGGGTGGGAGGGTCTCAAATATCTGTGGAATCTGCTGTCATATTGGGGTCAGGAACTAAAGAATAGTGCCATTAATTTGTTTGATACAGTAGCAATAGTAGTAGCTAACTGGACAGATAGAGCTATAGAAATAGTGCAACTAGTTGGTAGGGCTGTTCTCAACATACCTAGGAGAATAAGACAAGGCTTGGAAAGAGCTTTATTA
>CNE20
ATGAGAGTGACGGGGATCAGGAAGAATTGTCGGCATTTATGGAGATGGGGCACCATGCTTCTTGGGATGTTGATGATCTGTAGTGCTGGAAACCTGTGGGTTACAGTCTATTATGGGGTACCTGTATGGAAAGAGGCAACCACCACTTTATTTTGTGCATCAGATGCTAAAGCATATGATACAGAGGTACATAATGTTTGGGCTACACATGCCTGTGTACCCACAGACCCCAACCCACACGAATTGGTTCTGGAAAATGTAACAGAAAACTTTAACATGTGGAAAAATGAAATGGTAAATCAGATGCATGAAGATGTAATCAGTTTATGGGATCAAAGCCTAAAACCGTGTGTAAAGTTGACCCCACTCTGTGTCACTTTAGAATGTGGAAATATTACTACTAGCATGACGGAAATGAAAAATTGCTCTTTCAATGCAACCACAGTAGTAAAAGATAGGAAGCAGACAGTGTATGCACTTTTTTATAAACTTGATATAGTGCCAAGTGGG---------TATAGATTAATAAATTGTAATACCTCAGCCATAACACAAGCCTGTCCAAAGGTCAATTTTGATCCAATTCCTATACACTATTGCACTCCAGCTGGTTATGCGATTCTAAAGTGTAATGATAAGACATTCAATGGGACAGGACCGTGCCATAATGTTAGCACAGTACAATGTACACATGGGATTAAGCCAGTGATATCAACTCAACTACTGTTAAATGGTAGCCTAGCAGAAGGAGAAATCGTAATTAGGTCTGAAAATCTGACAAACAATGCCAAAATAATAATAGTACATCTTAATCAAACTGTAGAAATTGTATGTACAAGACCCGGCAATAATACAAGAAAAAGTATAAGGATAGGACCAGGACAAACATTCTATGCAACGGGAGAAATAATAGGAAACATAAGACAAGCACATTGTAACATTAGTGAAAATCAATGGCATAAAACTTTACAAAATGTAAGTAAAAAATTAGCAGAACACTTCAATAAAACAATAACATTTGCATCGTCCTCAGGAGGAGACCTAGAAATTACAACACATAGCTTTAATTGTAGAGGAGAATTTTTCTATTGTAATACATCAGGCCTGTTTAATGGTACAACAGGGAATTCAATCATCACAATCCCATGCAGAATAAAGCAGATTATAAACATGTGGCAGGAGGTAGGACGAGCAATATATGCCCCTCCCATTGAAGGAAACATAACATGTAAATCAAATATCACAGGACTACTGTTGGAACGTGATGGAGGAAATGATACAGAGATATTCAGACCTGGAGGAGGAGATATGAGGAACAATTGGAGAAGTGAATTATATAAATATAAAGTTGTAGAAATTAAGCCATTGGGAGTAGCACCCACTAGAGCAAAAAGAAGAGTGGTGGAGAGAGAAAAAAGAACAGTGATAGGAGCTGTGTTCCTTGGGATCTTGGGAGCAGCAGGAAGCACTATGGGCGCGGCGTCAATAACGCTGACGGTACAGGCCAGGCAACTGCTGTCTGGTATAGTGCAACAGCAAAGCAATTTGCTGAGGGCTATAGAGGCGCAACAACATCTGTTGCAACTCACGGTCTGGGGCATTAAGCAGCTCCAGACAAGAGTCCTGGCTATAGAAAGATACCTACAGGATCAACAGCTCCTAGGGATTTGGGGATGCTCTGGAAAACTCATCTGTACTACTGCTGTACCTTGGAACTCCAGTTGGAGTAACAAATCTCAAAAAGCGATTTGGGATAACATGACCTGGATGCAATGGGATAAAGAAATTAGTAATTACACAGGCATAATATACGGGTTGCTTGAAGACTCGCAAATCCAGCAGGAAAAAAATGAAAAGGATCTATTAGCATTGGACAGTTGGAAAAATCTATGGAGTTGGTTTGACATAACAAATTGGCTGTGGTATATAAAAATATTCATAATAATAGTAGGAGGCTTGATAGGTTTAAGAATAATTTTTGCCGTGCTCTCTATAGTGAATAGAGTTAGGCAGGGATACTCACCTTTGTCGTTTCAGACCCTTACCCCGAACCCAGGGGGACCCGACAGGCTCGGAAGAATCGAAGAAGAAGGTGGAGAGCAAGACAAAAACAGATCAGTGCGATTAGTGAACGGATTCTTAACGCTTGCCTGGGACGACCTGCGGAACCTGTGCCTCTTCAGCTACCACCGATTGAGAGACTTCATATTAGTGACTGCGAGAGTAGTGGAACTTCTGGGACAGAGGGGGTGGGAAGCCCTTAAATATCTGGGAAGTCTTGTGCAGTACTGGGGTCAGGAGCTAAAAAAGAGTACTATTAGTCTGGTTGATACCATAGCAATAGCAGTAGCTGAAGGAACAGATAGGATTATAGAATTAGCACAAGGACTTGGTAGAGCTATCTACAACATACCTAGAAGAATAAGACAGGGCTTTGAAGCAGCTTTGCAA
>CNE21
ATGAAAGTGACGGGGATCAGGAAGAATTATCGGCATTTATGGAGATGGGGCATCATGCTCCTTGGGATGTTGATGATCTGTAGGGCTGAAAACTTGTGGGTCACAGCCTATTATGGGGTACCGGTATGGAAAGAGGCAACCACCACTTTATTTTGTGCATCAGATGCTAAAGCATATGATACAGAGGTACATAATGTTTGGGCTACTCATGCCTGTGTACCCACAGACCCCAACCCACAAGAAGTGTTTTTGAAAAATGTAACAGAAAATTTTAACATGTGGAAAAATGGAATGGTAGATCAGATGCATGAAGATGTAATTAGTTTATGGGATCAAAGCCTAAAGCCATGTGTAAAGTTGACCCCACTCTGTGTCACTTTAGAATGTAAAAATGTTAGCAACAGTAAGGAGGAAATGAAAAATTGCTCTTTCAATGCAACCACAGAATTAAGAGATAAGAAGCAGACAGTGTATGCGCTTTTCTATAAACTTGATATAGTACCAAGTAAGAACTCTAGTTATAGATTAATAAATTGTAATACCTCAGCCATAACACAAGCCTGTCCAAAGGCCACTTTTGATCCAATTCCTATACACTATTGCACTCCAGCTGGTTATGCAATTCTAAAGTGTAATGATAAGAGGTTCAATGGGACAGGACCATGCAATAATGTTAGCACAGTACAATGCACACATGGGATTAAGCCAGTGGTATCAACTCAATTGCTGTTAAATGGTAGCCTAGCAGAAGGAGAAATAATAATTAGATCTGAAAATCTGACAAACAATGTCAAAACAATAATAGTACATCTTAATCAATCTGTAGAAATTGTGTGTACAAGACCCGGCAATAATACAAGAAAAAGTATAAGGATAGGACCAGGACAAACATTCTATGCAACAGGAGACATAATAGGAGACATAAGACAAGCACATTGTAACATTAGTGAAACTGAATGGAATAATACTTTACAAAGGGTAAGTAAAAAATTAGCAGAACACTTCAATAAAACGATACAATTTGAGTCATCCTCAGGAGGGGACCTAGAAATTACAACACATAGCTTTAATTGTAGAGGAGAATTTTTCTATTGTAATACATCAGGCCTGTTTAATGGTACAACAAGTAATTCAATCATTACAATCCCATGCAGAATAAAGCAAATTATAAATATGTGGCAGGAGGTAGGACGAGCAATGTATGCCCCTCCCATTGAAGGAAACATAACATGTAACTCAAGTATCACAGGACTACTATTGGAACGCGATGGGGGAAATGAGACAGAAACATTCAGACCTGGAGGAGGAGATATGAGGAACAATTGGAGAAGTGAATTATATAAATATAAAGTGGTAGAAATTAAGCCATTGGGAGTAGCACCCACTGCAGCAAAAAGGAGAGTGGTGGAGAGAGAAAAAAGAGCAGTGATAGGAGCTGTGTTCTTTGGGTTCTTGGGAGTAGCAGGAAGCACTATGGGCGCGGCGTCAATGACGCTGACGGTACAGGCCAGACAATTGTTGTCTGGTATAGTGCAACAGCAAAGCAATTTGCTGAGGGCTATAGAGGCGCAACAGCATTTGTTGCAACTCACGGTCTGGGGCATTAAGCAGCTCCAGACAAGAGTCCTGGCTATAGAAAGATACCTAAAGGAACAACAGCTCCTAGGGATTTGGGGCTGCTCTGGAAAACTCATCTGCACTACTACTGTACCTTGGAACTCCAGTTGGAGTAACAAATCTCAAGAAGAAATTTGGAATAACATGACCTGGATGCAATGGGAAAAAGAAATTGGTAATTACACAAACACAATATATGAGTTACTTGAAGAATCGCAAAACCAGCAGGAAAGGAATGAAAAAGATCTATTAGCATTGGACAGTTGGAAAAATTTATGGAATTGGTTTGACATAACAAACTGGCTGTGGTATATAAAAATATTCATAATGATAATAGGAGGCTTGATAGGTTTAAGAATAATTTTTGCTGTGCTTTCTATAGTGAATAGAGTTAGGCAGGGATACTCACCTTTGTCGTTTCAGACCCTTACCCCAAACCCAGGGGGACTCGACAGGCTCGGAAGAATCGAAGAAGAAGGTGGAGAGCAAGGCAACAACAGATCAATTCGCTTAGTGAACGGATTCTTAGCGCTTGCCTGGGACGACCTGCGGAACCTGTGCCTCTTCAGCTACCACCGATTGAGAGACTTCATATCAGTGACAGCGAGAGCGGTGGAACTTCTGGGGCAGAGGGGGTGGGAAGCCCTTAAATATCTGGGAAGTCTTGTGCAGTACTGGGGTCAGGAGCTAAAAAAGAGGACTATTAATCTGATTGATATCATAGCAATAGCAGTAGCTGAAGGAACAGATAGGGTTATAGAAATAGTACAAGGATTTTGTAGAGCTATCTGCCACATACCTAGAAGAATAAGACAGGGCTTTGAAGCAGCGTTGCAA
>CNE67
ATGAGAGTGAGGGGGACACGGAGGAATTATCCACAATGGTGGATATGGGGCATCTTAGGCTTTTGGATGTTAATGAATTATAATGTGGGAAACTTGTGGGTTACAGTTTATTATGGGGTACCTGTGTGGAAAGAAGCAAAAACTACTCTATTTTGTGCATCAGATGCTAAAGCATATGAAACAGAGGCACATAATGTCTGGGCTACACATGCCTGTGTACCCACAGACCCCAACCCACAAGAAATGTTTTTGGAAAATGTAACAGAAAATTTTAACATGTGGAAAAATGACATGGTGGAACAGATGCATGAGGATGTAATCAGTTTATGGGATCAAAGCCTAAAGCCATGTGTAAAGTTAACCCCACTCTGTGTCACTTTAGAATGTACCAACAATGTAACCAATGAGACGGAAATGAAAAATTGCTCTTTCAATGCAACCACAGTAGTAAAAGATAGGAAGCAGGCAATGTATGCACTTTTTTATAAACTTGATATAGTACCAAATGAGAAAAGCCCTTATAGATTAATAAATTGTAATACCTCAGCCATAACACAAGCCTGTCCAAAGGTCTCTTTTGATCCAATTCCTATACACTATTGCACTCCAGCTGGTTATGCGATTCTAAAGTGTAATAATAAGACATTCAATGGGACAGGACCATGCTCTAATGTTAGCACAGTACAATGCACACATGGAATTAAGCCAGTGGTATCAACTCAACTACTGTTAAATGGTAGCCTAGCAGAAGAAGAAATAATAATTAGATCTGAGAATGTGACAAACAATGTCAAAACAATAATAGTGCATCTTAATCAATCTGTAGAAATTGTATGTACAAGACCCAACAATAATACAAGAAAAAGTATAAGGATAGGACCAGGACAAACATTCTATACAACAGGAGACATAATAGGAGACATAAGACAAGCACATTGTAACATTAGTAAAAATAGATGGAATGAAACTTTACAAAGGGTAAGTAGAAAATTAGCAGAACACTTCAATAGAACAATACAATTTGCACCATCCTCAGGAGGGGACCTAGAAATTACAACACATAGCTTTAATTGTAGAGAAGAATTCTTCTATTGTAATACATCAAAACTGTTTAATAGTACAAATTCAAGCTTAGACATCACAATCCCATGCAGAATAAAGCAAATTATAAACATGTGGCAGGAGGTAGGACGAGCAATGTATGCCCCTCCCATTGCAGGAAACATAACATGTAAATCAAATATCACAGGACTACTATTGGTACGTGATGGAGGAAATGAGACAGAGATATTCAGACCTGGAGGAGGAGATATGAGGGACAATTGGAGAAGTGAATTATATAAATATAAAGTAGTACAAATTGAACCAATAGGAGTAGCACCCACCAAGGCAAAGAGAAGAGTGGTGCAGAGAGAAAAAAGAGCAGTGATAGGAGCTATGTTCCTTGGGTTCTTGGGAGCAGCAGGAAGCACCATGGGCGCAGCGGCAACGACGCTGACGGTACAGGCCAGACAATTGCTATCTGGTATAGTGCAACAGCAAAGAAGTTTGCTGAGGGCTATTGAGGCGCAACAGCATATGTTGCAACTCACAGTCTGGGGCATCAAGCAGCTCCAGGCAAGAGTCCTGGCTGTGGAAAGATACCTAAAGGATCAACAGCTCCTAGGGATTTGGGGTTGCTCTGGAAAACTCATCTGCACCACTGCTGTGCCTTGGAATGCTAGTTGGAGTAATAAATCTCTGGAGAAGATTTGGGATAAAATGACTTGGATGGAGTGGGAAAGAGAGATTGACAATTACACAAAAGAAATATACAACTTAATTGAAGAATCGCAGAACCAACAAGAAAAGAATGAACTAGACTTATTGGAATTGGATAAGTGGGCAAGTTTGTGGAATTGGTTTGACATAACACGATGGCTGTGGTATATAAAAATATTCATAATGATAGTAGGAGGCTTGATAGGTTTAAGAATAGTTTTTGCTGTACTTTCTATAGTAAATAGGGTTAGGCAGGGATACTCACCTTTGTCATTGCAGACCCGCCTCCCAGCCCAGAGGGGACCCGGCAGGCCCGAAGGAATCGAAGAAGAAGGTGGAGAGAGAGACAGAGACAGATCCGAGCTATTAGCGACCGGATTCTTGACACTTATCTGGGAAGACCTCAGGAGCCTGTGCCTCTTCAGCTACCACCGATTGAGAGACTTACTCTTGATTGTAGCAAGGATTGTGGAACTTCTGGGACGCAGGGGGAGGGAAGCCCTCAGATATTGGTGGAATCTCCTACAGTATTGGATTCAGGAACTAAAGAATAGTGCTGTTAGCTTGTTCAACGCCACAGCAATAGCAGTAGCAGAGGGGACAGATAGGGTTATAGAAGCAGTACAAAGAACCTTTAGAGCTATTATCCACATACCTAGAAGAATCAGACAGGGCCTTGAAAGAGCTTTGTTA
>BJOX019000.02.1
ATGAGAGTGACGGGGATCAAGAAGAATTGG---CATTTATGGAGATGGGGCACCATGCTCCTTGGAATGTTGATGATCTGTAGTGCTGGAAACTTGTGGGTCACAGTCTATTATGGGGTACCTGTATGGAAAGAGGCAACCACAACTTTATTCTGTGCATCAGATGCTAAAGCATATGAGACAGAGGTACATAATGTTTGGGCTACACATGCCTGTGTACCCACAGACCCCAACCCACAAGAAATGGTCTTGGAAAATGTAACAGAAAATTTTAACATGTGGAAAAATAAAATGGTAAATCAGATGCATGAAGATGTAATCAGTTTATGGGATCAAAGCCTAAAGCCATGTGTAAAGTTGACCCCACTCTGTGTCACTTTAAACTGTACAAATGTTAACAGTAACATGCAGGAAATGAAAAATTGCTCTTTCAATACAACCACAGAGTTAAGAGATAAGAAGCAGAAAGTGTATGCACTTTTTTATAGACTTGATATAGTACCAAGTGAGAACTCTAGTTATAGATTAATAAATTGTAATACCTCAGCCATAACACAAGCCTGCCCAAAGGCCTCGTTTGATCCAATTCCTATACACTATTGCACTCCTGCTGGTTTTGCGATTCTTAAGTGTAATGATAAGAGGTTCAATGGGACAGGACCATGCCATAATGTTAGTTCAGTACAATGTACACATGGGATTAAGCCAGTAGTCTCAACTCAACTATTGTTAAATGGTAGCCTAGCAGAAGAGGAAATAATAGTTAGATCTGAAAATCTGACAAACAATGTCAAAACAATAATAGTACATCTTAATAAATCAGTAGAAATTGTATGTACAAGACCTGGCAATAATACAAGAAAAAGTATAAGGATTGGACCAGGACAAACATTTTATGCAACAGGAGACATAATAGGAGACATAAGACAAGCACATTGTAACATTAGTAGAAGAGATTGGGAGGAAACTTTACATAATGTAAGTAAAAAATTAGCAGAACACTTCAATAAAACAATACAATTTGCATCATCCTCAGGAGGAGACCTAGAAATTACAACACATAGCTTTAATTGTAGAGGGGAATTTTTCTATTGCAATACATCAGGCCTGTTTAATAATACAACAAGTAATTCGACCATCACAATCCCATGCAGAATAAAGCAAATTATAAATATGTGGCAGGAGGTGGGACGAGCAATGTATGCTCCTCCCATTGCAGGAAACATAACATGTAAGTCAAATATCACAGGACTACTATTAGTACGTGATGGAGGAAATGCTACAGAGATATTCAGGCCTGGAGGAGGAGATATGAGGGATAATTGGAGAAGTGAATTATATAAATATAAAGTGGTAGAAATTAAGCCATTGGGAGTAGCACCCACTGAAGCAAAAAGGAGAGTGGTGGAGAGAGAAAAAAGAGCAGTGATAGGAGCTGTGTTCCTTGGGTTCTTGGGAGTAGCAGGAAGTACTATGGGCGCGGCGTCAGTGACGCTGACGGTACAGGCCAGACAATTGCTGTCTGGTATAGTGCAACAGCAAAACAATTTGCTGAGGGCTATAGAGGCGCAACAGCACATGTTGCAACTCACGGTCTGGGGCATTAAACAGCTCCAAACAAGAGTCCTGGCTATAGAAAGATACCTAAAGGATCAACAGCTCCTGGGGATTTGGGGCTGCTCTGGAAAACTCATCTGCACCACTGCTGTACCTTGGAACTCCAGTTGGAGTAACAAATCTCAAACAGAGATTTGGAATAACATGACCTGGATGCAATGGGAGAAAGAAATTAGTAATTACACAGGCACAATATACAGGTTGCTTGAAGACTCGCAAAACCAGCAGGAAAGGAATGAGAAAGATCTATTAGCATTGGACAGTTGGAAAAATCTATGGAATTGGTTTGACATAACAAATTGGCTGTGGTATATAAAAATATTCATAATGATAGTAGGAGGCTTGATAGGTTTAAGAATAATTTTTGCTGTGCTCTCTATAGTGAATAGAGTTAGGCAGGGATACTCACCTTTGTCGTTGCAGACCCTTATCCCGAACCCAGGGGGACCCGACAGGCTCGGAAGAATCGAAGAAGAAGGTGGAGAGCAAGGCAGAGACAGATCCATTCGCTTAGTGAACGGATTCTTAGCACTTGCCTGGGACGATCTGCGGAACCTGTGCCTCTTCAGCTACCACCGTTTGAGAGACTTTGTATTAGTGACAACGAGAGTGGTGGAACTTCTGGGACAGAGGGGGTGGGAAGCCCTTAAATACCTGGGAAGTCTTGTGCAGTACTGGGGTCAGGAGCTAAAAAAGAGTACTATTAGTCTGTTTGATACCATAGCAATAGCAGTAGCTGAAGGAACAGATAGGATTATAGAAGTAGGACAAAGAATTTGTAGAGCTATCTACAACATACCTAGAAGAATAAGACAGGGCTTTGAAGTAATTTTGCAA
>CH181.12
ATGAGAGTGACGGGGATCAGGAAGAATTATCGGCATTTATGGAGATGGGGCACCATGCTCCTTGGGATGTTGATGATCTGTAGTGCTGCAAATTTGTGGGTCACAGTCTATTATGGGGTACCTGTATGGAAAGAGGCAACCACCATTTTATTTTGTGCATCAGATGCTAAAGCATATGATACAGAGGCACATAATGTTTGGGCCACACATGCCTGTGTACCCACAGATCCCAACCCACAAGAAATATTTTTGGTAAATGTAACAGAAAATTTTAACATGTGGAAAAATGAAATGGTAAATCAGATGCATGAAGATGTAATCAGCTTATGGGATCAAAGTCTAAAGCCATGTGTAAAGTTGACCCCACTCTGTGTCACTTTAAAATGTAAAAATGTTACCACCTACCGTGAGGAAATGAAAAATTGCTCTTTCAATGCAACCACAGCATTAAGGGATAGGAAGCAGACAGTGTATGCACTCTTTTATAGACTTGATATAGTACCAAGTGAGAACTCTAGGTATAGATTAATAAATTGTAATACCTCAGCCATTACACAAGCCTGTCCAAAGGTCACTTTTGACCCAATTCCTATACACTATTGCTCTCCAGCTGGTTATGCACTTCTAAAGTGTAATGATAAGATGTTCAATGGGACAGGACCATGCTCTAATGTTAGCACAGTACAATGTACACATGGGATTAAGCCAGTGGTATCAACTCAACTACTGTTAAATGGTAGCCTAGCAGAAGAAGAAATAATAATTAGATCTGAAAATCTGACAAACAATGTCAAAACAATAATAGTGCATCTTAATCAATCTGTAGAAATTATATGTACAAGACCTGGCAATAATACAAGAAAAAGTATAAGGATAGGACCAGGACAAACATTCTATGCAACAGGAGACATAATAGGAGACATAAGACAAGCACATTGTAACATTAGTAGAGATAAATGGAATGAAACTTTACAAAGGGTAAGTAAAAAATTAGCAGAACACTTCAATAAAACAATAAAATTTGCATCATCCTCAGGAGGGGACCTAGAAATTACAACACATAGCTTTAATTGTAGAGGAGAATTTTTCTATTGTAATACATCAGGCCTGTTTAATGGTACAACAAGTAATTCATCAATCACAATCCCATGCAGAATAAAGCAAATTATAAATATGTGGCAGGAGGTAGGACGAGCAATGTATGCCCCTCCCATTGCAGGAAACATAACATGTAAATCAAATATCACAGGACTACTATTAGTACGTGATGGAGGGAATCAGACAGAGACATTCAGACCTGGAGGAGGAGATATGAGGGACAATTGGAGAAGTGAATTATATAAATACAAAGTGGTAGAAATTAAGCCATTGGGAGTAGCACCCACTAAAGCAAAAAGGAGAGTGGTGGAGAGAGAAAAAAGAGCAGTGATAGGAGCTGTGTTCCTTGGGTTCTTGGGAGTAGCAGGAAGCACTATGGGCGCGGCGTCAATAACGCTGACGGTACAGGTCAGACAATTGCTGTCTGGCATAGTGCAACAGCAAAGCAATTTGCTGAGGGCTATAGAGGCGCAACAGCATCTGTTGCAACTCACGGTCTGGGGCATTAAGCAGCTCCAGACAAGAGTCCTGGCTATAGAAAGATACCTAAAGGATCAACAGCTCCTAGGGATTTGGGGCTGCTCTGGAAAACTCATCTGCCCTACTGCTGTACCTTGGAACTCCAGTTGGAGTAACAAATCCCTAACAGATATTTGGGAGAACATGACCTGGATGCAATGGGATAAAGAAATTAGTAATTACACAAACATAATATACAGGTTGCTTGAAGACTCGCAAAACCAGCAGGAAGAGAATGAAAAAGATCTATTAGCATTGGACAGTTGGAAAAATCTATGGAGTTGGTTTGACATATCAAAATGGCTGTGGTATATAAAAATATTCATAATGATAGTAGGAGGCTTGATAGGTTTAAGAATAATTTTTGCTGTGCTTTCTATAGTGAATAGAGTTAGGCAGGGATACTCACCTTTGTTGTTTCAGACCCCTACCCCGAACCCTGGGGGACCCGACAGGCTCGGAAGAATCGAAGAAGAAGGTGGAGAGCGAGACAAAGACAGATCCATTCGATTAGTGAACGGATTCTTAGCGCTTGCCTGGGACGACCTGCGGAACCTGTGCCTCTTCAGCTACCACCGCTTGAGAGACTTCATATTAGTGGCAGCGAGGGTGGTGGAACTTCTGGGACAGAGGGGGTGGGAAGCCCTTAAATATCTGGGAAGTCTTGTGCAGTACTGGGGTCAGGAGCTAAAAAAGAGTGCTACTAGTCTGTTTGATAACTTAGCAATAGCAGTAGCTGGGGGAACAGATAGGATTATAGAATTAGTACAAGGACTTTGTAGAGCTATCTACAACATACCCAGAAGAATAAGACAGGGCTTTGAAGCAGCTTTGCAA
>CNE16
ATGAGAGTGAAGGGGACATTGAGGAATTATCAACAATGGTGGACATGGGGCGTATTAGGCTTTTGGATGTTAATGATTTGTAATGGGGGAAACTTTTGGGTCACAGTCTATTATGGGGTACCAGTATGGAAAGAAGCAACCACCACTCTATTTTGTGCATCAGATGCTAAAGCATATGAGACAGAGGTACATAATGTTTGGGCCACGCATGCCTGTGTACCCACAGACCCCAACCCACAAGAAATGGTTTTGGGAAATGTGACAGAAAATTTTAACATGTGGAAAAATGACATGGTAGAACAGATGCAGGAAGATATAATCAGTTTGTGGGATGAAAGCCTAAAGCCATGTGTAAAGTTGACACCACTCTGTGTCACTTTAAATTGTAATGTTACACACAGTGGTATGAAGGAAGTAAAAAATTGTTCTTTCAATGCGACCACAGAAATGAAAGATAGGAAGCAGAAAGTGTATGCACTTTTTTATAGACTTGATATAGTACCACTTAATAACAATAGTTATAGATTAATAAATTGTAATACCTCAGCCATAGCACAAGCCTGTCCAAAGGTTACTTTTGATCCAATTCCTATACACTATTGTACTCCAGCTGGTTATGCGCTTCTAAAGTGTAATAATAAGACATTCAATGGGACAGGACCATGCCATAATGTTAGCACAGTACAATGTACACATGGAATTAAGCCAGTAGTGTCAACTCAACTACTGTTAAATGGTAGCCTAGCAGAAGAAGAAATAATAATCAGATCTGAAAATATAACAGACAATGTCAAAACAATAATAGTACAGCTTAATCAATCTGTAGAAATTGTATGTACAAGACCCAACGATAATAGAAGAAAAAGTATAAGGATAGGACCAGGACAAGCATTCTATGCAACAGGAGAAATAATAGGAGACATAAGACAAGCATATTGTAACATTAGTAAAGCTCAATGGCATGGAACTTTACAAAATGTAAGTAAAAAATTAGCAGAGTACTTCCCTAAAACAATACAATTTGAACCATCCTCAGGAGGGGACCTAGAAGTTACAACACATAGCTTTAATTGTGGAGGAGAATTTTTCTATTGTAATACATCAGGCCTGTTTAATGGTACACATTCAAATTCAATCATCAGGCTCCCATGCAGAATAAAACAAATTATAAACATGTGGCAGAAGGTAGGCCGAGCAATGTATGCCCCTCCCATTGAAGGAAACATAACATGTAAATCAAACATCACAGGACTACTATTGGTACGTGATGGAGGAAATAATATAGAGATATTCAGACCTGGAGGAGGAGATATGAGGGACAATTGGAGAAGTGAATTATATAAATATAAAGTAGTGAAAATTGAACCATTAGGAGTAGCACCCACCAAGGCAAAAAGAAGAGTGATGCAGAAAGAAAAAAGAGCAGTGATAGGAGCTGTGTTCCTTGGGTTCTTGGGAGCAGCAGGGAGCACTATGGGCGCGGCGTCAGTAACGCTGACGGTACAAGCCAGACAATTGTTGTCTGGTATAGTGCAACAGCAAAGCAATTTGCTGAGGGCTATAGAGGCGCAACAGCATATGTTGCAACTCACAGTCTGGGGCATCAAGCAGCTCCAGGCAAGAGTCCTTGCTATAGAAAGATACCTAAAGGATCAACAGCTCCTAGGGATTTGGGGTTGCTCTGGAAAACTCATCTGCACTACTTCTGTACCTTGGAACTCCAGTTGGAGTAACAAAACCCAAGAAGAGATTTGGGATAACATGACCTGGATGCAGTGGGATAAGGAAATTAGTAATTACACAGACACAATATACAGGTTGCTTGAAGACTCGCAAAACCAGCAGGAAACAAATGAAAAGGCTTTATTAGAATTGGACAGTTGGAAAAATCTATGGAATTGGTTTGACATATCAAATTGGCTGTGGTATATAAGAATATTCATAATGATAGTAGGAAGCTTGATAGGTTTAAGAATAATTTTTGCTGTGCTCTCTGTAGTGAATAGAGTTAGGCAGGGATACTCACCTTTGTCGTTTCAGACCCCTACCCCGAACCCAGGGGGACCCGACAGGCTCGGAAGAATCGAAGAAGAAGGTGGAGAGCAAGACAGAGACAGATCCATTCGATTAGTGAGCGGATTCTTAGCACTTGCCTGGGACGATCTGCGGAGCCTGTGCCTCTTCAGCTACCACCGCTTGAGAGACTTACTCTTGATTGTAGCAAGGATTGTGGAACTTCTGGGACGCAGGGGGTGGGAAGCCCTCAAATATTGGGGGAATCTCCTGCAGTATTGGAGTCAGGAACTAAAGAATAGGGCTGTTAGCTTGCTCGATGCCACAGCAATAGCAGTAGCTGAGGGAACAGATAGGATTATAGAGGTAATACAAGGAATTTGTAGAGCTATCTGCAACATACCTAGAAGAATAAGACAGGGCTTTGAAGCTGCTTTGCAA
>CNE18
ATGAGAGTGAAGGGGATCATGAAGAATTATTGGCCTTTATGGAAATGGGGCACGATGCTCCTGGGGATGTTAATGATCTGTAAGGCTGAAAACTTGTGGGTCACAGTCTATTATGGGGTACCTGTATGGAAAGAAGCAACTACCACTCTGTTTTGCGCATCAGATGCTAAAGCATATGAGACAGAGGTACATAATGTTTGGGCCACACATGCCTGTGTACCCACAGACCCCAACCCACAAGAAGTAGTCTTGGGAAATGTGACAGAAACTTTTAACATGTGGAAAAATAGCATGGTAGAACAAATGCAAGAAGATATAATCAGTTTATGGGATCAAAGCCTAAAGCCATGTGTAAAGTTGACCCCACTCTGTGTCACTTTAGAATGTAGAAATGTTAATAATAGTGAAATGGGAGTAAAAAATTGCTCTTTCAATGCGACCACAGCAGTAAGAGATAAGAAGCAAAAAGTGTATGCATTTTTTTATAGACTTGATATAGTACCAAATAAGGAGTCCAGTTATAGATTAATAAATTGTAATACCTCAGCCATAACACAAGCTTGTCCAAAGGTTACTTTTGACCCAATTCCTATACACTATTGCGCTCCAGCTGGTTATGCGATTCTAAAGTGTAATAATAAGACATTCAATGGGACAGGACCATGCAATAATGTTAGCACAGTACAATGTACACATGGAATTAAGCCAGTGGTATCAACTCAATTATTGTTAAATGGTAGCCTGGCAGAAGAAGAAATAATAATTAGATCTGAAAATCTGACAGATAGTGCCAAAACAATAATAGTACATCTTAATCAATCTGTAGAAATTGTATGCACAAGACCCAACAACAACACAAGAAAAAGTATAAGGATAGGACCAGGACAAACATTCTATGCAACAGGAGACATAACAGGAGACATAAGACAAGCACATTGTAACATTACTAAA------TGGAATGAAACTTTACAAAGGGTAAGTGCAAAATTAGAAGAACACTTCAATAAAACAATACAATTTAAACCATCCTCAGGAGGGGACCTAGAAATTACAACACATAGCTTTAATTGTGGAGGAGAATTTTTCTATTGTAATACAACAGACCTGTTTAATAGTATCAATCCAAACAACAACAACACCATCCCATGTAGGATAAAGCAAATTATAAACATGTGGCAGGAGGTAGGACGAGCAATGTATGCCCCTCCCATTGAAGGAAACATAACATGTAAATCAAATATCACAGGACTACTATTGGTACGTGATGGAGCAGATGAAGCAGAGATATTCAGACCTGGAGGAGGAGATATGAGAGACAATTGGAGAAGTGAATTATATAAATATAAAGTAGTAAAAATTGAACCATTAGGAGTAGCACCCACCAAGGCAAAGAGAAGAGTGGTGCAGAGAGAAAAAAGAGCAGTGCTAGGAGCTATGTTCCTTGGGTTCTTGGGAGCAGCAGGAAGCACTATGGGCGCAGCGTCCATAACGCTGACGGTACAAGCTAGACAATTATTGTCTGGTATAGTGCAGCAGCAGAGAAATTTGCTGAGGGCTATTGAGGCGCAACAGCATATGTTGCAACTCACAGTCTGGGGCATCAAGCAGCTCCAGGCAAGAGTCTTAGCTGTGGAAAGATACCTAAAGGATCAACAGCTCCTAGGGATTTGGGGTTGCTCTGGGAAACTCATTTGCACCACTGCTGTGCCTTGGAATGCTAGTTGGAGTAATAAATCTCTGAATGAGATTTGGGATAATATGACTTGGATGGAGTGGGAAAAAGAAATTGGTAATTACACAAGAGAAATATACACTTTAATTGAAGAATTGCAGAACCAACAAGAAAAGAATGAACTAGAATTATTGGAATTGGACAAGTGGGCAAGTTTGTGGAATTGGTTTGACATAACAAACTGGCTGTGGTATATAAAAATATTCATAATGATAGTAGGAGGCTTGGTAGGTTTAAGAATAGTTTTTGCTGTGCTTTCTATAATAAATAGGGTTAGGCAGGGATACTCACCATTGTCATTGCAGACCCGCTTCCCAGCCCAGAGGGGACCCAACAGGCCCGAAGGAATCGAAGAAGAAGGTGGAGAGCGAGACAGAGACAGATCCGAGAGATTAGTGAACGGATTCTTGACACTTATCTGGGAGGACCTAAGGAGCCTGTGCCTCTTCAGCTACCGCCGATTGAGAGACTTACTCTTGATTGTAGCGAGGATTGTGGAACTTCTGGGACGCAGGGGGTGGGAAGCCCTCAAATATTGGTGGAGTCTCCTACAGTACTGGACTCAGGAACTAAAGAATAGTGCTGTTAGCTTGCTCAATGTCACAGCGATAGCAGTAGCTGAGGGGACAGATAGGGTTATAGAAATAGTACAAAGAGCCTGTAGAGCTATTATCCACATACCTAGAAGAATAAGACAGGGCCTTGAAAGGGCTTTG---
>CNE19
ATGAGAGTGACGGGGATCAGGAAGAATTGTCGGCATTTATGGAGATGGGGCACCATGCTCCTTGGAATGTTGATGATCTGTAGTGCTGAAAACTTGTGGGTTACAGTCTATTATGGGGTACCTGTATGGAAAGAGGCAACCACCACTTTATTTTGTGCATCAGATGCGAAAGCATATGATACAGAAGTACATAATGTTTGGGCTACACATGCCTGTGTACCCACAGACCCCAGCCCACGAGAAATAGTTTTGGACAATGTAACAGAAAATTTTAACATGTGGAAAAATGAAATGGTAAATCAGATGCATGAAGATGTAATCAGTTTATGGGATCAAAGCCTAAAGCCATGTGTAAAGTTGACCCCACTCTGTGTCACTTTAAAATGTAAAAATGCTACTACCAGTATGGAGGAAATAAAAAATTGCTCTTTCAATGCAACCACAGAAGTAAAAGATAGGAAGCAGACAGTGTATGCACTTTTTTATAGACTTGATATAGTACCAAGTGGGAACTCTAGTTATAGATTAATAAATTGTAATACCTCAGCCGTAACACAAGCTTGTCCAAAGATCACTTTTGATCCAATTCCTATACACTATTGCACTCCAGCTGGTTATGCACTTCTAAAGTGTAAAGATAAGAGGTTCAATGGGACAGGACCATGCTCTAATGTTAGCACAGTACAATGTACACATGGGATTAAGCCAGTGGTATCAACTCAACTACTGTTAAATGGTAGCCTAGCAGAAGAAGAAATAATAATTAGATCTGAAAATCTGACAAACAATGTCAAAACAATAATAGTACACCTTAATAAATCTGTAGAAATTATATGTACAAGACCCAACAATAATACAAGAAAAAGTATAAGGATAGGACCAGGACAAACATTCTATGCAACAGGAAGCATAATAGGAGACATAAGACAAGCATATTGTAACATTAGTAAAGATGACTGGAATAGAACTTTACAAGGGGTAGGTAAAAAATTAGCAGAACACTTCAATAAAACAATAAAATTTGCAGCATCCTCAGGAGGGGACCTAGAAATTACAACACATAGTTTTAATTGTGGAGGAGAATTTTTCTATTGTAATACATCAGGCCTGTTTAATAGTACAACAAGTAAGTCAACCATCACAATCCCATGCAGAATAAAGCAAATTATAAATATGTGGCAGGAGGTAGGACGAGCAATGTATGCTCCTCCTATTGCAGGAAGCATAACATGTAAATCAGAGATCACAGGACTACTATTGGTACGTGATGGAGGAAATGATACAGAGACATTCAGACCTGGAGGAGGAGATATGAGGGACAATTGGAGAAGTGAATTATATAAATATAAAGTAGTAGAAATTAAGCCATTGGGAGTAGCACCCACTGGAGCAAAAAGGAGAGTGGTGGAAAGAGAAAAAAGAGCAGTGATAGGAGCTGTGTTCCTTGGGTTCTTGGGAGTAGCAGGAAGCACTATGGGCGCGGCGTCAATGACGCTGACGGTACAGGCCAGACAATTGCTGTCTGGTATAGTGCAACAGCAAAGCAATTTGCTGAGGGCTATAGAGGCGCAACAGCATCTGTTGCAACTCACGGTCTGGGGCATTAAGCAGCTCCAGACAAGAGTCCTGGCTATAGAAAGATACCTAAAGGATCAACAGCTCCTAGGGATTTGGGGCTGCTCTGGAAAACTCATCTGCACCACTGCTGTACCTTGGAACTCTAGTTGGAGTAACAAATCTCAAACAGAGATTTGGGATAACATGACCTGGATGCAATGGGATAAAGAAATTAGTAATTACACAAACACAATATACAGGTTGCTTGAAGACTCACAAAACCAGCAAGAAAGGAATGAAAAAGATCTGTTAGCATTGGACAGTTGGAAAAATCTATGGAGTTGGTTTGACATAACCAATTGGCTGTGGTATATAAAAATATTCATAATAATAGTAGGAGGCTTGATAGGTTTAAGAATAATTTTTGCTGTGCTCTCTATAGTAAATAGAGTTAGGCAGGGATACTCACCTTTGTCGTTTCAGATCCCTACCCCGAACCCAAGGGGACCAGACAGGCTCGGAAGAATCGAAGAAGAAGGTGGAGAGCAAGACAAAGACAGATCCATTCGATTAGTGAGCGGATTCTTAGCGCTTGCCTGGGACGACCTGCGGAACCTGTGCCTCTTCAGCTACCACCGCTTGAGAGACTTCATATTAGTGACAGCGAGAGTGGTGGGACTTCTGGGACAGAAGGGGTGGGAAGCCCTTAAATATCTGGGAAGTCTTGTGCAGTACTGGGGTCAGGAGCTAAAAAAGAGTGCTATTAGTTTGTATGATACCATAGCAATAGCAGTAGCTGAAGGAACAGATAGGATTATAGAAGTAGTACAAAGATTTTGTAGAGCTATCTATAACATACCTAGAAGAATAAGACAGGGCTTTGAAGCAGCTTTG---
>6785.v5.c14
ATGAGAGTGAGGGGGATATCGAGGAATTGGCAACAATGGTGGATATGGGGCATCTTAGGCTTTTGG------ATGATTTATAGTGGGGGGAACTTGTGGGTCACAGTCTATTATGGGGTACCTGTGTGGAAAGAAGCAAAGACTACTCTATTCTGTGCATCAGATGCTAAAGCATATGAGAGAGAAGTGCATAATGTCTGGGCTACACATGCCTGTGTACCCACAGACCCCAACCCACAAGAAATGTTTTTGGTAAATGTAACAGAAAATTTT---AGGTGGGAAAATGACATGGTAGATCAGATGCATGAAAATATAATCAGTTTATGGGATCAAAGCCTAAAGCCATGTGTAAAGTTGACTCCACTCTGTGTCACTTTAACTTGTAGCAGTGTTAATGTTATGAAGGGAGAAATAAAAAACTGCTCTTTCAATATAACCACAGAAATAAGAGATAAGAAAAAGAAAGTACATGCACTTTTTTATAAACTTGATGTAGTACCAGGTAGTAACTCTAGTTATAGATTGATAAATTGTAATACCTCAGCCATAACACAAGCCTGTCCAAAGGTCTCTTTTGACCCAATTCCTATACATTTTTGTGCTCCAGCTGGTTATGCGATTCTAAAGTGTAATGATAAGACATTCAATGGAACAGGACCATGCAATAATGTCAGCACAGTACAATGTACACATGGAATTAAGCCAGTGATATCAACTCAACTACTGTTGAATGGTAGCCTAGCAGAAGGAGAGATAATAATTAGATCTAAAAATCTGACAGACAATGTCCAAACAATAACAGTACATCTTAATGAATCTATAAGCATTAATTGTACAAGACCCAATAATAATACAAGAAAAAGTATAAGGATAGGTCCAGGACAAATATTCTATGCAACAGGAGACATAATAGGAGACATAAGAGAGGCACATTGTAACATTAGTGCAAGACAATGGAATGCAGCTTTAAAAAGTATAAAGGCAAAATTAAAAGAACACTTCAATAAAACGATAAACTTTACAACATCCTCAGGAGGGGACCTAGAGATTACAACACATAGCTTCAATTGTAGGGGAGAATTTTTCTATTGCAATACATCAGGCTTGTTTAATGAAACAAGTACCAATGATAACATCACACTCCCATGCAGAATAAAACAAATTATAAACATGTGGCAGGAGGTAGGACGAGCAATCTATGCCCCTCCCATTGCAGGAAACATAGCCTGTAACTCAAATATCACAGGACTACTATTAACACGGGATGGAGGCAGCAACACAGAAATATTCAGACCTGGAGGAGGAAACATGAAGGACAATTGGAGAAGTGAATTATATAAATATAAAGTGGTAGAAATTAAGCCATTGGGAATAGCACCCACTGAGGCAAAAAGGAGAGTGGTGGAGAGAGAAAAAAGAGCAGTATTCGGAGCTATGATCCTTGGGTTCTTGGGAGCAGCTGGAAGCACTATGGGCGCGGCGTCAATAACGCTGACGGCACAAGCCAGACAAGTGTTGTCTGGTATAGTGCAACAGCAAAGCAATTTGCTGAGGGCTATAGAGGCGCAACAGCATATGTTGCAACTCACGGTTTGGGGCATCAAGCAGCTCCAAGCAAGAGTCCTGGCTATAGAAAGATACCTAAAGGATCAACAGCTCCTAGGGCTTTGGGGCTGCTCTGGAAAACTCATCTGCACCACTGCTGTACATTGGAACGACAGTTGGAGTAATAAATCTGTAAAAGATATTTGGGAAAACATGACCTGGATGCAGTGGGATAAAGAAATTAGTAATTACACAAACATAATATACACGTTGCTTGAAGACTCGCAAACCCAGCAGGAGAAAAATGAAAAAGATTTATTAGCATTGGACAGCTGGAACAGTCTGTGGAGTTGGTTTGACATATCAAAGTGGCTGTGGTATATAAAAATATTCATAATAATAATAGGAAGCTTGATAGGTTTAAGAATAATTTTTGCTGTGCTCTCTATAGTGAATAGAGTTAGGCAGGGATACTCACCTTTGTCGTTTCAGGCCCTTACCCCGAACCCAAGGGGACCCGACAGGCTCGGAAGAATCGAAGAAGAAGGTGGAGAGCAAGACAGAGGCAGATCCATTCGATTAGTGAACGGATTATTAGCACTTGTCTGGGTCGACCTGCGGAGCCTGTGCCTCTTCCTCTACCACCGATTGAGAGACTTCACATTGATTGCAGCGAGAGCGGTGGAACTTCTGGGACAGAGGGGGTGGGAAGCCCTTAAGTACCTGGGAAGTCTTGTGCAGTATTGGGGTGGGGAGTTAAAACAGAGTGCTGTTAGTCTGTTTGATACCATAGCAATAGCAGTAGCTGAAGGAACAGATAGGATTATAGAATTAATACAAAACTTTTGTAGAGCTATCCGCCTCATACCTACAAGAATAAGACAAGGCTTTGAAGCAGCTTTGCAA
>BF942.218d
ATGAGAGTGAGGGGGATACTGAGGAATTATCAACAATGGTGGATATGGGGCATCTTAGGCTTTTGGATGGTAATT------AGTGTGGGGAACTTGTGGGTCACAGTCTATTATGGGGTACCTGTGTGGAGAGAGGCAAAAACTACTCTATTCTGTGCATCAGATGCTAAAGCATATGAGAAAGAAGTGCATAATGTATGGGCTACCCATGCCTGTGTACCCACAGACCCCAACCCACAAGAAATGGTTTTGGAAAATGTAACAGAAAATTTTAACATGTGGAAAAATGACATGGTAGATCAGATGCATGAGGATATAATCAATTTATGGGATCAATTCCTCAAACCATGTGTAAAGTTGACCCCACTCTGTGTCACTTTAAACTGTGGCAATATAACTACAACAAATAGCATAATGCAAAATTGCTCTTTCAATATAACCACAGAATTAAGAGATAAGAAAAAGAAAGTAAGTGCACTTTTTTATAAACTTGATATAGTACCAAGTGCCAACTCTGGTTATAGATTAATAAATTGCAATACCTCAACCATAACACAAGCCTGTCCAAAGGTCTCTTTTGAACCAATTCCTATACATTATTGTGCTCCAGCTGGTTATGCGATTCTAAAGTGCAATAATAAGGCATTCAATGGAATAGGACCATGTAGTAATGTTAGCACAGTACAATGTACACATGGAATTAAGCCAGTGGTGTCAACTCAACTACTGTTAAATGGTAGCCTAGCAGAAGAAGAGATAATAATTAGATCTGAAAATCTGACAAGAAGTGAAAAAACAATAATAGTACATCTCAATGAATCTGTAGAGATTAATTGTACAAGACCCGGTAATAATACAAGAACAAGTATGAGAATAGGACCAGGACAAGCATTCTATGCAACAGGAGATGTAATAAGGGATATAAGACAAGCATATTGTAACATTAGTAAAGAAGAATGGAACAAAACTTTACAACAGGTAGGGAAAAAATTAGCAGAACACTACAATAAAACAATAGAATTTAAACCACACACAGGAGGGGATCTAGAAGTTACAACACATACCTTTAATTGTAGAGGAGAATTTTTCTATTGCAATACATCAGGACTGTTTAATAGTACAGGAAATGATTCAATCATCAGACTCCCATGCAGAATAAAACAAATTATAAACATGTGGCAGGGGGTAGGACGAGCAATGTATGCCCCTCCCATTGCAGGAAACATAACATGTAGATCAAATATCACAGGAATACTATTGACACGTGATGGAGGAAATGGTACAGAGATATTCAGACCTGGAGGAGGAAATATGAAGGACAATTGGAGAAGTGAGTTATATAAATATAAAGTGGTAGAAATCAAGCCATTGGGAATAGCACCCACTGGGGCAAAAAGGAGAGTGGTGGAGAGAGAAAAAAGAGCAGTGATAGGAGCTGTGTTCCTTGGGTTCTTGGGAGCAGCAGGAAGCACTATGGGCGCGGCGTCAATAACGCTGACGGTACAGGCCAGACAACTGTTGTCTGGTATAGTGCAACAGCAAAGCAATTTGCTGAGAGCTATAGAGGCGCAACAGCATATGTTGCAACTCACGGTCTGGGGCATTAAGCAGCTCCAGGCAAGAGTCCTGGCTATAGAAAGATACCTAAAGGATCAACAGCTCCTAGGATTATGGGGCTGCTCTGGAAAGCTCGTCTGCACCACTAATGTGCCTTGGAACTCCAGTTGGAGTAATAAATCTCAAGATGATATTTGGAAGAACATGACCTGGATGCAGTGGGATAGAGAGATTAATAATTACACATACACAATATACAATTTGCTTGAGGAATCACAAAGCCAGCAGGAGAAAAATGAAAAGGATTTATTAGCACTGGACAGTTGGAACAGTCTGTGGAATTGGTTTGACATAACAAGGTGGCTGTGGTATATAAAAATATTCATAATGATAGTAGGAGGCTTGATAGGTTTGAGAATAATTTTTGCTGTGCTTTCTATAGTGAATAGAGTTAGGCAGGGATACTCACCTTTGTCGTTTCAGACCCTTACCCCAAACCCGAGGGGACCCGACAGGCTCGGAAGAATCGAAGAAGAAGGTGGAGAGCAAGACAGAGACAGATCCGTGCGCTTAGTGAGCGGATTCTTAGCTCTTGCGTGGGACGACTTGAGGAGCCTGTGCCTCTTCAGCTACCACCAATTGAGAGACTTCATATTGGTGACAGCGAGAGCAGTGCAACTTCTGGGACAGAGGGGTTGGGAAGCCCTTAAATATCTGGGAAGTCTTGTGCAGTATTGGGGTCTGGAACTAAAAAAGAGTGCTATTAGTCTGCTTGATACCATAGCAATAGCAGTAGCTGAAGGAACAGATAGGATTATAGAAGTACTACAAGGACTTTGTAGAGCTATCCGCAACATACCTAGAAGAATAAGACAGGGCTTTGAAACAGCTTTGCTA
>T278-50*
ATGAGAGTGATGGGGATACAGAAGAGCTATCCTCTCTTATGGAGCTGGGGTATAATA---TTTTGGATAATGATGATTGGTAATGCTAACCAAATGTGGGTCACGGTCTACTATGGGGTACCAGTGTGGAGAGACGCAGAAACCACCCTATTTTGTGCATCAGATGCTAAAGCATATGATACAGAAGCACATAATGTTTGGGCTACACATGCCTGTGTACCCACAGACCCTAACCCACAAGAAATACATTTGAAAAATGTAACAGAAAATTTTAACATGTGGAAAAATGCCATGGTAGAACAGATGAATGAAGATATAATTAGTTTATGGGACCAAAGCCTAAAGCCATGTGTAAAGTTAACCCCTCTCTGCGTTACTTTACATTGTTTCACCAGCAGCAGCATGCGAGGAGAAATACAAAACTGCTCTTTCAATACAACCACATTACTAAAAGATAAGAAAAAGAAAGAGTATGCACTTTTTTATAGACAGGATATAGTAAACGATACAAATGGAACTTATATGTTAATAAATTGTAATACCTCAACCATTGCACAGGCTTGTCCAAAGATAACCTTTGAGCCAATTCCCATACACTATTGTGCCCCAGCTGGTTTTGCAATTCTAAAATGTAGGGATAAGGAGTTCAATGGAACAGGGACATGCAAAAATGTCAGCACAGTACAATGTACACATGGAATCAAACCAGTAGTATCAACTCAACTGCTGCTAAATGGCAGTACAGCAGAAGAAGGGATAGTAATTAGATCTAAAAACATTTCAGCCAATGCCAAAACCATAATAGTACAGTTAGATGAACCTGTAAGAATTAATTGTACCAGACCTGGCAACAATACAAGAAAAAGTGTGCATCTAGGACCAGGACAAGCATTCTATGCAACAGGTGACATAATAGGGGATATAAGACAAGCATATTGTAATGTCAGCGGGACAGAATGGAATAAAACTTTACACAGGGTGGCTACAAAATTAAAGGGGTACTTTAGTACAACAATAATCTTTACTAAACCCTCAGGAGGGGATTTGGAAATTACAACACATAGTTTTAATTGTGGAGGAGAATTTTTCTATTGCAATACCTCAAACCTGTTTAATGGCACTACCTGGGAGAGCTCAATAACTATCAAGTGCAGAATAAAGCAAATCATAAATATGTGGCAGACAGTAGGACAAGCAATGTATGCCCCTCCCATCCCAGGAGAAATAAGGTGTGAATCAAACATTACAGGATTGCTATTAACAAGAGATGGAGAGGATGAAAAAGAGACCTTCAGGCCTATAGGAGGAAATATGAGAGACAATTGGAGAAGTGAATTATACAAATATAAAGTAGTAAAAATTGAACCACTAGGTGTAGCACCCACACCTGCAAAAAGAAGAGTGGTGGAGAGAGAAAAAAGAGCAGTGCTGGGAGCTGTCTTCCTTGGGTTCTTAGGAGCAGCAGGAAGCACTATGGGCGCAGCGTCAATAACGCTGACGGTACAGGCTAGACAATTATTGTCTGGTATAGTGCAACAGCAAAGCAATTTGCTGAAGGCTATAGAGGCTCAACAACATCTGTTGAAACTCACGGTCTGGGGCATTAAACAGCTCCAGGCAAGAGTCCTGGCTCTGGAAAGATACCTAACGGATCAACAGCTCCTAGGAATTTGGGGTTGCTCTGGAAAACTCATCTGCACCACTACTGTACCTTGGAACTCTAGTTGGAGTAATAAAACTTATAATGACATATGGGATAACATGACCTGGCTGCAATGGGATAAAGAAATTAGTAATTACACAGACACAATATATAAGTTACTTGAAGAATCGCAGAACCAGCAGGAAAAGAATGAGAAAGATTTATTGGCATTGGACAAGTGGGCAAACCTGTGGAATTGGTTTAACATATCAAATTGGCTATGGTATATAAAAATATTCATAATGATAGTAGGAGGTTTGATAGGTTTACGAATAGTTTTTGCTGTACTTACTATAATAAATAGAGTTAGGCAGGGATACTCACCTTTGTCGTTCCAGACCCTTTCCCACCACCAGAGGGAACCCGACAGGCCCGAAGGAATCGAAGAAGGAGGTGGCGAGCAAGGCAGAGACAGATCCGTGCGATTAGTGAGCGGATTCTTAGCACTTGCCTGGGACGATCTGCGGAGCCTGTGCCTCTTCAGCTACCACCGATTGAGAGACTTTGTCTTGATTGCAGCGAGGACTGTGGAACTTCTGGGAAGACTGGTGTGGGAAGCCCTCAAATATCTGTGGAATCTTCTAACATACTGGAGTCAGGAACTAAAGAATAGTGCTGTTAATTTGTTTAACACAATAGCAATAGAAGTAGCTAACTGGACAGACAGAGTTATAGAAATAGGACAAAGAGCTTGTAGAGCTATTCGCAACGTACCTGTAAGAATCAGACAGGGCCTAGAAAGAGCTTTGCTA
>T280-5
ATGAAAGTGATGGGGACACAGAGGAATTGGCCACACTTGTGGAAAGGGGGAACTTTGATCCTTGGGTTGGTGATAATTTGTAGTGCCACCAACTTGTGGGTTACAGTCTATTATGGGGTTCCTGTGTGGAAAGATGCAGATACCACCCTATTTTGTGCATCAGATGCCAAAGCATATGATAAAGAAGTGCATAATGTCTGGGCCACGCATGCCTGTGTACCCACAGACCCTAACCCACAAGAAATAAAATTGACCAATGTGACAGAAAATTTTAACATGTGGAAGAATCACATGGTAGAGCAGATGCATACAGATATAATCAGCTTATGGGATCAAAGTCTAAAGCCATGTGTAAAGTTAACTCCTCTCTGTGTTACTTTAAATTGTACCAATGCTACCACTATAGAAGACGGAGCAAAAAACTGCTCGTTTAATATGACCACAGAACTAAGAGATAAGCAAAAAAAGGTATATTCACTTTTTTATAAGCTTGATATAGTAAAAAGTGATAATTATACTTATAGATTAATAAATTGTAATACCTCAACCATTACACAGGCTTGTCCAAAGGTGACCTTTGAGCCAATTCCCATACATTATTGTGCCCCAGCTGGTTTTGCGATTCTAAAGTGTACAGATAAAAAGTTCAATGGAACAGGGCCATGTAGTAATGTCAGCTCAGTACAATGTACACATGGAATTAAGCCAGTGGTATCAACTCAATTGCTGTTAAATGGCAGTCTAGCAGAAGAAGGAATAATAATCAGATCTGAAGATATCACTAACAATGCAAAAACCATAATAGTACAGTTGACCAAGCCTGTAAATATTACTTGTGTCAGACCTAACAACAATACAAGAAGAGGTATACATATAGGACCAGGACAAGCCTTCTATGCAAGAGATAGCATAATAGGAGATATAAGACAAGCATATTGCAATGTCAGTAAAGCAGAATGGAATGAAACTTTACAACAGGTAGCAAAGAAATTAAGAGACAACTATAACAAAACAATAATCTTCACTAGCTCCTCAGGAGGGGATTTAGAAATTACAACACATAGTTTTAATTGTGGAGGAGAATTTTTCTATTGCAATACATCAAGCCTGTTTAATAGCACTCAGTCAAATGGCACTATAACACTCCCATGCAGAATAAAACAAATTGTAAATATGTGGCAGAGAGCAGGACAAGCAATGTATGCCCCTCCCATCCCAGGAATAATAAAGTGTGAGTCAAACATTACAGGACTACTATTGGTAAGAGATGGTGGGAATAATAGTGAAACCTTCAGACCTACAGGAGGAGATATGAGAGACAATTGGAGAAGTGAACTATATAAATATAAAGTAGTAGAAATTGAACCACTAGGAGTAGCACCCACCAGGGCAAAAAGAAGAGTGGTGGAGAGAGAAAAAAGAGCAGTTTTGGGAGCTGTCTTCCTTGGGTTCTTAGGAGCAGCAGGAAGCACTATGGGCGCGGCGTCAATAACGCTGACGGTACAGGCCAGACAATTATTGTCTGGCATAGTGCAACAGCAAAGCAATTTGCTGAGGGCTATAGAGGCTCAACAACATCTGTTGAAACTCACGGTCTGGGGCATTAAACAGCTCCAGGCAAGAGTCCTGGCTGTGGAAAGATACCTAAAGGATCAACAGCTTCTAGGAATTTGGGGCTGCTCTGGAAAACTCATCTGCACCACTAATGTGCCCTGGAACTCTAGTTGGAGTAACAAATCTCAGGAAGAGATATGGGGAAACATGACCTGGCTACAATGGGATAAAGAAATTAGCAATTACACAAGCATAATATATAGCCTAATTGAAGAATCGCAGAACCAGCAGGAAAAAAATGAACAAGAATTATTAGCGTTGGACAAGTGGGCAAGTCTGTGGAATTGGTTTGACATATCAAATTGGCTGTGGTATATTAAAATATTTATAATGATAGTAGGAGGCTTGATAGGATTAAGAATAGTTTTTACTATACTTTCTATAGTAAATAGAGTTAGGCAGGGATACTCACCTTTGTCATTTCAGACCCTTACCCACCACCGGAGGGAACCCGACAGGCCCGAAGGAATCGAAGAAGGAGGTGGAGAGCAAGACAGAGACAGATCCGTGAGATTAGTGAACGGATTCTTAGCGCTTGCCTGGGAAGACCTACGGAACCTGTGCCTCTTCAGTTACCACCGCTTGAGAGACTTTGTCTTGATTGCTGTGAGGGGAGTGGAACTTCTGGGAAGACTAGGGTGGGAAGCCCTCAAACTTCTGGGGAACCTTCTATCATACTGGGGTCAGGAACTAAAGAATAGTGCTATTAATTTGCTTGATACCTTAGCAATAGCAGTAGCTAACTGGACAGATAGAGTTCTAGAAGTAGGACAAAGAACTGGTAGAGCTATTCGTAATATACCTAGAAGAATCAGACAGGGCTTAGAAAGGGTTTTGTTA
>BJOX010000_06_2
ATGAGAGTGAGGGGGATACAGATGAATTGGCCACACTTGTGGAAATGGGGGACTTTGATCATTGGGTTGGTGATAATTTGTAGTGCCGACAACTTGTGGGTTACAGTTTATTATGGGGTTCCTGTGTGGAGAGATGCAGATACCACCCTATTTTGTGCATCAGATGCCAAAGCACATGAGACAGAAGTGCACAATGTCTGGGCCACACATGCCTGTGTACCCACAGACCCCAACCCACAAGAAATACACCTGGAAAATGTAACAGAAAATTTTAACATGTGGAAAAATAACATGGTAGAGCAGATGCAAGAGGATGTAATCAGCTTATGGGATCAAAGTCTAAAGCCATGTGTAAAGTTAACTCCTCTTTGCGTGACTTTAAATTGTACCAATGCTAATTGGAATATAGGAGAAGTAAAAAACTGTACTTTCAACATGACCACAGAGATAAGAGGTAAACAGCAGAAGGTCCATGCACTTTTTTATACGCTTGATATAGTACAAGGAGGGAATGGTAGTTATAGGTTAATAAATTGTAATACTTCAGTTATCAAGCAGGCTTGCCCAAAGATATCCTTTGATCCAATTCCTATACATTATTGTACTCCAGCTGGTTATGCGATTTTAAAGTGTAATGATAAGAAGTTCAATGGAACAGGGCCATGTAAAAATGTCAGCACAGTACAATGCACACATGGGATTAAACCAGTGGTATCAACTCAATTGCTATTAAATGGCAGTCTAGCAGAAGAAGAGATAATAATCAGATCTGAGAATCTCACAGACAATGCCAAAAACATAATAGTGCACCTTAATAAAACTGTAAAAATCAATTGTATCAGACCCTCCAACAATACAAGAACAAGTACAAGAATAGGACCAGGCCAAGTGTTCTATAGAACAGGAGAAATAATAGGAGATATAAGGAAAGCATATTGTAAGATTAATGCAACAGAATGGAATGAAACTTTAAAACAGGTAGCTAAGAAATTAAAAGAACACTTTAATAAGACAATAATCTTTCAACCATCCTCAGGAGGAGATCTAGAAACTACAACGCATCATTTTAATTGTAGAGGGGAATTTTTCTATTGCAATACAACAAAATTGTTTAATAGTACAGGGGTTAATACCACTATCATACTTCCATGCAGGATAAAGCAAATTGTAAATATGTGGCAGGGAGTAGGACAAGCAATGTATGCTCCTCCCATCAGTGGAACAATTAATTGTACATCAAATATTACAGGAATACTATTAACAAGAGATGGTGGTAGTGCAACTGAAACCTTCAGACCGGCAGGAGGAAATATAAAGGACAATTGGAGAAGTGAATTATATAAATATAAAATAGTACAAATTGAACCACTAGGAATAGCACCCACCAGGGCAAAGAGAAGAGTGGTGGATAGAGAAAAAAGAGCAGTGATAGGAGCTATGATCTTTGGGTTCTTAGGAGCAGCAGGAAGCACTATGGGCGCAGCGTCATTAACGCTGACGGTACAGGCCAGGCAATTATTGTCTGGTATAGTGCAACAGCAAAGCAATTTGCTGAGAGCTATAGAGGCGCAGCAGCATCTGTTGCAACTCACAGTCTGGGGCATTAAACAGCTCCAGGCAAGAGTCCTGGCTGTGGAAAGATACCTAAAGGATCAAAAGTTCCTAGGACTTTGGGGCTGCTCTGGAAAAACCATCTGCACCACTAATGTGCCCTGGAACTCCACCTGGAGTAATAAATCTTATGAAGAGATTTGGAACAACATGACATGGATAGAATGGGAAAAAGAAATTAGCAATTACACAAACAAAATCTATGGACTACTTACGGAATCGCAGAACCAGCAGGAAATAAATGAAAAGGATTTGTTAGAGTTAGACAAATGGGCAAGTCTGTGGAATTGGTTTGACATAACAAAATGGCTGTGGTATATAAAAATATTTATAATAATAGTAGGAGGGTTAATAGGTTTAAGAATAATTTTTGCTGTGCTTTCTATAGTAAATAGAGTTAGGCAGGGATACTCACCTTTGTCTCTCCAGACCCCTTTCCATCATCAGAGGGAACCCGACAGGCCCGAAGGAATCGAAGAAGAAGGTGGCGAGCAAGGCAGAGACAGATCCGTGAGATTAGTGGGCGGATTCTTAGCTCTTGCCTGGGACGATCTACGGAGCCTGTGCCTCTTCAGCTACCGCCGCTTGAGAGACTTAATCTTGATTGCAACGAGGACTGTGGAACTTCTGGGCATACGGGGGTGGGAAGGCCTCAAATATCTGGGGAATCTTCTGTTATATTGGGGTCAGGAACTGAAAACTAGTGCTATCTCTTTGCTTGATACTGCAGCAATAACAATAGCGGGGTGGACAGATAGGGTTATAGAAGTTGCACAAAGAGCTTGGAGAGCTCTTCTCCACATACCTAGAAGAATCAGACAGGGCTTCGAAAGGGCTTTGCTA
>569-F1_37_10
ATGAGAGCGATGGAGATACTGAGGAATTGTCCACGATGGTGGATATGGGGAATCTTAGGCTTTTGGATGTTAATGATTTGTAGT---GGGAACTTGTGGGTCACAGTTTATTATGGGGTACCTGTGTGGAGGGAAGCAAAAACTACTCTATTCTGTGCATCAGATGCTAAAGCATATGATAAGGAAGTGCATAATGTCTGGGCTACACATGCCTGTGTTCCCACAGACCCCAACCCACAAGAAATGGTTATGGAAAATGTAACAGAAAATTTTAACATGTGGAAAAATGACATGGTGGATCAGATGCATGAGGATATAATCAGTTTATGGGATCAAAGCCTAAAGCCATGTGTAAAGTTGACCCCACTCTGTGTTACCTTACGCTGTACTAATACCAGGAATGCGGATGCAGAAATGAAAGATTGCTCTTTCAATGTAACCACAGAAATAAGGGATAAAACAAAGAAAGTGCGTTCACTTTTTTATAGAGTAGATTTAGTATCAAATAGTAATGATAATTATATATTAATAAATTGTAATACCTCAACCATAACACAAGCCTGTCCAAAGGTCACTTTTGACCCAATTCCTATACATTATTGTGCTCCAGCTGGGTATGCGATTCTAAAGTGCAACAATAAGACATTCAATGGGACAGGACCATGCAATAATGTCAGCACAGTACAATGTACACATGGAATTAAGCCAGTGGTATCAACTCAACTACTGTTAAATGGTAGTCTAGCAGAAAGAGAGATAATAATTAGATCTGAAAATCTGACCAACAATGCCAAAACAATAATAGTACAGTTTAATCAATCTGTAGAAATTGTGTGTATAAGACCTGCCAATAATACAAGGAAGAGTACCAGAATAGGACCAGGACAAGTATTCTAT---ACAAATGATATAATAGGAGATATAAGACGAGCACATTGTAACATTAGTAGAGGGAATTGGAGTAAAACTTTACAAGAGGTAGGTAAGAAATTAAAAGAATATTTCAATATAACA------TTTGCACCACACTCAGGAGGGGACCTAGAAATTACAACACATAGCTTTAATTGTGGAGGAGAATTTTTTTATTGCAATACATCCAACCTGTTTAATAGTACAATAAACAGCACAAACATCACAATCCCATGCAGAATAAAACAAATAATAAACATGTGGCAGAGGGTAGGACAAGCAATGTATGCCCCTCCCATTGCAGGAAACATAACATGTAACTCAAGTATCACAGGACTAATATTGACACGGGATGGAGGAAACAACACAGAAACATTCAGACCTGGAGGAGGAGATATGAGGGACAATTGGAGAAGTGAATTATATAAATATAAGGTGGTAGAAATTCAACCATTGGGAATAGCACCCACCAAGGCAAAAAGGAGAGTGGTGGAGAGAGAAAAAAGAGCAGTTCTAGGAGCTTTGTTCCTTGGGTTCTTGGGAGCAGCAGGAAGCACTATGGGCGCGGCGGCAATAACGCTGACGGCACAGGCCAGACAAGTGTTGTCTGGCATAGTGCAACAGCAGAGCAATTTGCTGAGAGCTATAGAGGCGCAACAGCATATGTTGCAACTCACGGTCTGGGGCATTAAGCAGCTCCAGGCAAGAGTCCTGGCTATAGAAAGATACCTAAAGGATCAACAGCTCCTAGGGATTTGGGGCTGCTCTGGAAAACACATCTGCACCACTGCTGTGCCTTGGAACACCACTTGGAGTAATAAGACTGAAGAAGAAATTTGGGGTAACATGACCTGGATGCAGTGGGATAGAGAAATTAGTAATCACACACACACAATCTACAGGTTGCTTAAAGATTCGCAAACCCAGCAAGAACAAAATGAGAAAGATTTATTAGCATTGGACAGTTGGCAAAGTCTGTGGAATTGGTTTAGCATAACAAAATGGCTGTGGTATATAAAAATATTCATAATGATAGTAGGAGGCTTGATAGGGTTAAGAATAATTTTTGCTATGCTATCTATAGTAAATAGAGTTAGGCAGGGATACTCACCTTTGTCATTTCAGACCCTCATCCCAAACCCGAGGGGACCAGACAGGCTCGGAGGAATCGAAGAAGAAGGTGGAGAGCAAGACAAAGACAGATCAATTCGATTACTGAACGGATTCTTAGCGATTGCCTGGGACGATCTGCGGAGCCTGTGCCTTTTCTGCTACCACCGCTTGAGGGACTTCATATTGGTGACAGCGAGAGCGGTGGAACTTCTGGGACAGAGGGGGTGGGAAGCCCTTAAGTATCTGGGAAGTCTTGTGCAGTATTGGGGCCAGGAGCTAAAAAAGAGTGCTATTAGTCTATTTGATACCATAGCAATAGCAGTAGCTGAAGGAACAGATAGGATTATAGAAGTAATACAAAGAATTTGTAGAGCTATCTACAACATACCTAGAAGAATAAGACAGGGCTTTGAAGCAGCTTTGCTA
>ZM247v1(Rev-)
ATGAGAGCGATGGGGATCAAGAGGAATTGTCAACGATGGTTGATATGGGGCATATTAGGCTTTTGGGTGCTATTGACTTATAATGTAGGAAACTTATGGGTCACAGTCTATTATGGGGTACCTGTGTGGAAAGAAGCAAAAACTACTCTATTTTGTGCATCAGATGCTAGAGCATATGAGAGAGAGGTGCATAATGTCTGGGCTACACATGCCTGTGTACCCACAGACCCCGACCCACAAGAAATGGAGTTGGTAAATGTAACAGAAAATTTTAACATGTGGAAAAATGACATGGTGGAGCAGATGCATGAGGATATAATCAGTTTATGGGACCAAAGCCTAAAGCCATGTGTAAAGTTGACCCCACTCTGTGTCACTTTAAACTGCACTAATGTTACTGTTTATACCAAGGAAATGAGAAATTGCTCTTTTAATATAACCACAGAGTTAAGAGATAAGAGAAGAAATGAATATGCACTTTTTTATAGACTAGATATAGTACCAGATGAGAATTATAGTTATAGATTAATAAACTGTAATACCTCAACCATAACACAAGCCTGTCCAAAGGTCTCATTTGACCCAATTCCTATACATTATTGTGCTCCAGCTGGTTATGCGATTCTAAAGTGTAAGGATGAGACATTCAATGGAACAGGACCATGTTCTAATGTTAGCACTGTCCAATGCACACATGGAATTAAGCCAGTGGTATCAACTCAACTACTGTTAAATGGTAGCCTAGCAGAAAAAGAGATAATAATTAGATCTGAAAATATAACAAACAATATCAAAACAATAATAGTACAGCTTAAGGAACCTGTAGAAATTAGGTGTATAAGGCCAGGCAATAATACAAGAAAAAGTATGAGAATAGGACCAGGACAAACATTCTATGCAACAGGAGAGATAATAGGAGATATAAGGGAAGCACACTGCAACATTACTAAACATAAGTGGAATGAAACTTTAGTAAATGTAAGTAGAGCATTAAAAGAACACTTCAATAAATCAATAAACTTTACCTCATCCTCAGGAGGGGACTTAGAAATTACAACACATAGTTTTAATTGTAGGGGAGAGTTTTTCTATTGTGATACATCAGAACTGTGGAATTCA---------ACATCAGCAATCACACTCCACTGCAGAATAAAGCAAATTATAAACATGTGGCAGGGGGTAGGACGAGCAATATATGCCCCTCCCATTGAAGGAAACATAACATGTACATCAAATATCACAGGACTAATATTGACACGTGATGGAGGAAATAAAACAGAGACATTCAGACCTATAGGAGGAGATATGAGGGACAATTGGAGAAGTGAATTATATAAATATAAAGTGGTAGAAATTAAACCATTAGGACTAGCACCCACTACGGCAAAACGGAGAGTGGTGGAGAGAGAAAAAAGAGCAGTGATGGGAGCTGTGCTCTTTGGGTTCTTGGGAGCAGCTGGAAGCACTATGGGCGCGGCATCAATAACGCTGACGGTACAGGCCAGACAACTGTTGTCTGGTATAGTGCAACAGCAAAGCAATTTGCTGAAGGCTATAGAGGCGCAACAGCATATGTTGCAACTCACGGTCTGGGGCATTAAGCAGCTCCAGGCAAGAGTCTTGGCTATAGAAAGATACCTAAGAGATCAACAGCTCCTAGGAATGTGGGGATGCTCTGGAAAACTCATCTGCACCACTACCGTGGCTTGGAACAGTAGTTGGAGTAATAAATCTAAAGATGATATTTGGGAAAACATGACCTGGATGCAGTGGGATAGAGAAATTAGTAATTACACAGACACAATCTACAAGTTACTTGAAGAATCGCAAAACCAGCAGGAAAAGAATGAACAGGATTTACTGGCATTGGACAGTTGGAGTAATCTGTGGAATTGGTTTAGCATAACAAAATGGTTGTGGTATATAAAATTATTCATAATGATAGTAGGAGGCTTGATAGGTTTAAGAATAATTTTTGCTGTGCTTTCTATAGTAAGAAGAGTTAGGCAGGGATACTCACCTTTGTCATTTCAGACCCTTATCCCAAACTCGAGGGAACCCGACAGGCTCGGAAGAATCGAAGAAGAAGGTGGAGAGCAAGACAGAGACAGATCCATTCGATTAGTGAGCGGATTCTTAGCACTTGCCTGGGACGACCTGCGGAACCTGTGCCTTTTCAGCTACCACCGATTGAGAGACTTCATATTGGTGACAGCGAGAGCAGTGGAACTTCTGGGACAGAAGGGGTGGCAAATCCTTAAGTATCTGGGAGGGCTTGGACAGTATTGGGGTCTAGAAATAAAAAAGAGTGCTATTAGCCTGTTAGATACAGTAGCAATAGTAGTAGCAGAGGGAACAGATAGAATTATAGAATTGATACAAAGAACTTGTAGAGCTATCTGCAACATACCTACAAGAATAAGACAGGGCTTGGAAGCAGCTTTGCAA
>Q259.d2.17*
ATGAGAGTGAAGGGGATACAGATGAACTCTCAAAACTCATTGAGATGGGGAATTACGATCTTGGGAATGATAATAATCTGTAGTGCTGAAAACTTGTGGGTTACTGTCTACTATGGGGTACCTGTGTGGAAAGACGCAGAGACCACCCTATTTTGTGCATCAAATGCCAAAGCATATGGTACAGAAGTACATAATATCTGGGCTACACATGCCTGTGTACCTACAGACCCCAACCCACAAGAAATAAATTTGGAAAATGTGACAGAAGAATTTAACATGTGGAAAAATAACATGGTAGAGCAGATGCACACAGATATAATCAGTCTATGGGACCAAGGTCTAAAGCCATGTGTAAAGTTAACCCCTCTCTGCGTTACTTTAGATTGCTATAATGTCACCAAAATGCAAGAAGAAATAAAAAACTGCTCTTTCAATATAACCACAGAACTAAGGGATAAGAAACAGAAAGTACATTCACTTTTTTACAGACTTGATGTAGTGCCAATGGGGAATGATAGTTATAGATTAATAAATTGTAACACCTCAGCCATTACCCAGGCTTGTCCAAAGGTAACCTTTGAGCCAATTCCCATACATTATTGTGCTCCAGCTGGTTTTGCGATTCTAAAGTGTAATGATAAGGAGTTCAGTGGAACAGGGCCATGCAAGAATGTTAGCTCAGTACAATGCACACATGGAATCAGGCCAGTAGTATCAACTCAACTGCTGTTAAATGGCAGTCTAGCAGAAGAAAAGGTAAGAATTAGATCTGAAGATATCACAAACAATGGCAAAAACATAATAGTACAACTTAAAACACCTGTAAACATTAGTTGTACCAGACCTAACAACAATACAAGAAAAAGTGTACGTATAGGACCAGGACAAGCATTCTATGCAACAGATGACATAATAGGGAATATAAGACAAGCATATTGTACTGTTAATAGAACACAATGGGATTACACTTTGCAAGAGGTAGCCAACCAATTAAGAATATACTTTAACAAAACAATAATTTTTAATAACTCAGCAGGAGGGGATCTAGAAATTACAACACATAGTTTTAATTGTGGAGGAGAATTTTTCTATTGCGACACATCAGGCCTGTTCAACAGCACTTGGGGCTCCGACAATATAACGCTCCAATGCAGAATTAAGCAAATTATAAATATGTGGCAGAGAGCAGGACAAGCAATATATGCCCCTCCCATACAAGGAGTAATAAGGTGTGACTCAAATATTACAGGACTAATATTAACAAGAGATGGTGGGAATAGTCCAGAAATCTTCAGACCTGGAGGAGGAGATATGAGGGACAATTGGAGAAGTGAATTATATAAGTATAAAGTAGTAAAAATTGAACCACTAGGAGTAGCACCCACCAGGGCAAAGAGAAGAGTGGTGGAGAGAGAAAAAAGAGCAGTTATAGGAGCTGTCTTCATTGGGTTCTTAGGAGCAGCAGGAAGCACTATGGGCGCGGCGTCAATAACGCTGACGGCACAGGCCAGAAAATTATTGTCTGGCATAGTGCAACAGCAAAGCAATTTGCTGAGGGCTATAGAGGCTCAACAACATCTGTTGAAACTCACGGTCTGGGGCATTAAACAGCTCCAGGCAAGAGTCCTGGCTGTGGAAAGATACCTAAAGGATCAACAGCTCCTAGGAATTTGGGGCTGCTCTGGAAAACTCATCTGCACCACTAATGTGCCCTGGAACTCTAGTTGGAGTAATAAATCCCAGAGTGAGATATGGGAAAACATGACCTGGCTACAATGGGATAAAGAAATTAACAATTACACACAACTAATATATAGTCTAATTGAAAAATCGCAGACCCAGCAGGAAATAAATGAACAAGACTTATTAGCATTGGACAAGTGGGCAAATCTGTGGAATTGGTTTGACATATCAAACTGGCTGTGGTATATAAGGATATTTATAATGATAGTAGGAGGCTTAATAGGATTAAGAATAGTTTTTGCAGTGCTTTCTATAATAAATAGAGTTAGGCAGGGATACTCACCTCTATCATTTCAGACCCATACCCCAAGCCCAAGGGAACTCGACAGGCCCGGAAGAATCGAAGAAGAAGGTGGAGAGCCAGACAGAGGCAGATCGATTCGATTAGTGAGCGGATTCTTAGCACTTGCCTGGGACGACCTACGGAGCCTGTGCCTTTTCAGCTACCACCGCTTGAGAGACTTCATCTCGATTGCCGCGAGGACTGTGGAACTTCTGGGAAGACTGGGGTGGGAAGGCCTCAAGTATCTTGGGAATCTCCTGGTATATTGGGGTCGGGAACTAAGACTTAGTGCTATTAATTTGCTTGATACCATAGCAATAGCAACAGCTGACTGGACAGACAGGGTTATAGAATTAGGACAAAGACTTTGTAGAGCTATTTTACACATACCTAGAAGAATCAGACAAGGCTTCGAAAGGGCTTTGCTA
>Q769.d22*
ATGAGAGCGATGGGGATACAGAGGAATTGGCAAAACTTGTGGAGATGGGGAACAATGATCTTGGGGATGATAATTTGTTGTAGTGCTGGAAACTTGTGGGTTACTGTCTACTATGGGGTACCTGTGTGGAGAGACGCAGAGACCACCTTATTTTGTGCATCAGATGCGAAAGCATATGATAGAGAAGCGCATAATGTCTGGGCTACACATGCCTGTGTACCTACAGACCCTAGCCCACAAGAAGTACCTTTGGGAAATGTGACAGAAGAGTTTAACATGTGGAAAAATAACATGGTAGAGCAGATGCATACAGATATAATCAGTCTATGGGACCAAAGCCTACAGCCATGTGTAAAGTTAACCCCTCTCTGTGTTACTTTAAATTGTAGTAACAGTAACAATATGAAAGAAGAAATAAAAAACTGCTCTTTCAATATGACCACAGAATTAAAGGATAAGAAACAGAATGTATATTCACTTTTTTATAGACTGGATGTAGTACCAAAAACAAATAATAGCTATAGATTAATAAATTGCAATACCTCAGCCATTACACAAGCTTGTCCAAAGGTATCCTTTGAACCAATTCCCATACATTATTGTGCTCCAGCTGGTTTTGCGATTCTAAAGTGTAATGATAAGGGGTTCAATGGAACAGGGTTATGCAAAAATGTCAGCACAGTACAATGCACACATGGAATCAAGCCAGTAGTGTCAACTCAACTACTGTTAAATGGCAGTCTAGCAGAAGGAAAGGTAATGGTCAGATCTGAAAATATCACAAACAATGCCAAGAACATAATAATACAATTTAACAATTCTGTACAAATTAATTGTACCAGACCTGGCAACAATACAAGAAAAAGTATACATCTAGGACCAGGAAAAGTATTCTATGCAACA---GATATAATAGGGGACATAAGAAAAGCACATTGTAATGTCAATAGACAACAATGGAATAAAACTTTGCAAGATGTAGCCACACAATTAAGAACACACTTTAACAGAACAATAATCTTTAATAACTCCTTAGGAGGGGATCTAGAAATAACAACACATAGTTTTAATTGTAGAGGAGAATTTTTCTATTGTAACACATCAGGCCTGTTTAATGGCATTACGTCAAACGATACTATAACACTCCAATGCAGAATAAAGCAAATTATAAATATGTGGCAAAGAGTAGGACAAGCAATATATGCCCCTCCCATTCAAGGAGAAATAAGGTGTGAGTCAAACATTACAGGACTAATATTAACAAGAGATGGTGGGATTAACACAGAGACCTTCAGACCTGGAGGAGGAGATATGAGGGACAATTGGAGAAGTGAATTATATAAGTATAAAGTAGTAAAGATTGAACCATTAGGAGTAGCACCCACCAAGGCAAAGAGAAGAGTGGTGGAGAGGGAAAAAAGAGCAGTTTTCGGAGCCTTCTTCCTTGGGTTCTTAGGAGCAGCAGGAAGCACTATGGGCGCGGCGTCAATAACGCTGACGGTACAGGCTAGACAATTATTGTCTGGCATAGTGCAACAGCAAAACAATTTGCTGAGGGCTATAGAGGCTCAACAGCATCTGTTGAAACTCACGGTCTGGGGCATTAAACAGCTCCAGGCAAGAGTCCTGGCTGTGGAAAGATACCTAAAGGATCAACAGCTCCTAGGAATCTGGGGCTGCTCTGGAAAATTCATCTGCACCACTACTGTGCCCTGGAACTCTAGTTGGAGTAATAAATCCCAAAGTGAGATATGGGACAATATGACCTGGATGCAATGGGATAAAGAAATTAACAATTACACACAGATAATATATGATCTAATTGAAGAATCGCAGAGACAGCAGGAAAAGAATGAACAAGACTTATTGGCATTGGACAAGTGGGCAAATCTGTGGAATTGGTTTGACATATCAAATTGGCTGTGGTATATAAAAATATTCATAATGATAGTAGGAGGCCTAATAGGATTAAGAATAGCTTTTGCTGTGCTTTCTGTAATAAATAGAGTTAGGCAGGGATACTCACCTCTATCGTTCCAGACCCATACCCCAAACCCAAGGGATCTCGACAGGCCCGGAAGAATCGAAGAAGAAGGTGGAGAGCAAGACAGAGACAGATCGATTCGATTAGTGAGCGGATTCTTAGCACTTGCCTGGGACGATCTGCGGAGCCTGTGCCTCTTCAGCTACCACCGATTGAGAGACTTCATCTTGGTTGCAGCGAGGACTGTGGAACTTCTGGGAAGACGGGGGTGGGAAGGCCTCAAGTATCTGGGGAACCTTCTGTCATATTGGGGTCGGGAACTAAAAATTAGTGCTATTAATTTGCTTGATACCATAGCGATAGTAGTAGCTGAATGGACAGATAGGATTATAGAAATAGGACAAAGACTTTGTAGAGCTATTATCAACATACCTAGAAGAATCAGACAGGGCTTCGAAAGGGCTTTGCTA
>191084
ATGAGAGTGATGGAGAGACTGAGGAATTATCCAAACTTG---------GGTACTATAATCTTGGGAATGATATTGATCTGTAGTGCTGAAAACTTGTGGGTGACTGTCTACTATGGGGTACCTGTGTGGAGAGATGCAGAGACCACCTTATTTTGTGCATCAGATGCTAAAGCATACGACACAGAAATGCATAATGTCTGGGCTACACATGCCTGTGTGCCCACAGACCCCAACCCACAAGAAATAGATTTGGAAAATGTGACAGAAAAGTTTAACATGTGGAAAAATAATATGGTAGAGCAGATGCATACAGATATAATCAGTCTATGGGACCAAAGCCTAAAGCCATGTGTAAAATTAACCCCTCTCTGTGTTACTTTAAACTGTACTGCCATAACA---AATGACACTGAAATGACAAACTGCTCTTTCAATATGACCACAGAATTAAGGGATAGGAAAAAGAAAGTAAATGCACTTTTTTATAAACTTGATATAGTACAAGGTGAAAACAGTAGTTATAGATTAATAAATTGTAATACCTCAGTCATTACACAAGCTTGTCCAAAGGTAACCTTTGAGCCAATTCCTATACATTATTGTGCCCCAGCTGGTTTTGCGATCCTAAAGTGTAAGGATAAGGAGTTCAATGGAACAGGGACATGCAGGAATGTCAGCTCAGTACAATGCACACATGGAATCAAGCCAGTAGTATCAACTCAACTGCTGTTAAATGGCAGTCTGGCAGAAGGACAGGTAAAAATTAGATCTGAAAATATTTCAGACAATGCTAAAACCATAATAGTACAACTTAATGAGTCTGTACCAATTAATTGTACCAGACCTAACAACAATACAAGACGAGGTATACATTTAGGACCAGGACAGACATTCTTTGCAACA---GACATAATAGGGGATATAAGGCAAGCACATTGTAATGTCAGTGAGTCAAAATGGAATAAAGCTTTACAAGAGGTAGTTAAACAATTAAGACAACACTGGAACAAAACAATAATCTTTAAAAGCTCCTCAGGAGGGGATCTAGAAATTACAACACATAGTTTTAATTGTGGAGGAGAATTTTTCTACTGTAATACATCAGGCCTGTTTAATAGCACTAAGTCAAATGAAACTATAACTCTCCCATGCAGAATAAAGCAAATTGTAAATGTGTGGCAGAGAGTAGGACAAGCAATATATGCCCCTCCCATCGCAGGAGTAATAAGATGTAACTCAAACATTACAGGATTACTATTAGTAAGAGATGGTGGAAACAATACTGAAACCTTCAGGCCTGGAGGAGGAAATATGAGGGACAATTGGAGAAGTGAATTATATAAGTATAAAGTAGTAAAAATTGAACCACTAGGAGTAGCACCCACCAGGGCAAGGAGAAGAGTGGTGGAGAGAGAAAAAAGAGCAGTTCTGGGAGCTGTATTCATTGGGTTCTTAGGAGCAGCAGGAAGCACTATGGGCGCGGCGTCAGTGACGCTGACGGTACAGGCCAGACAATTATTGTCTGGCATAGTGCAACAGCAAAGCAATTTGCTGAGGGCTATAGAGGCTCAACAGCATCTGTTGAAGCTCACGGTCTGGGGCATTAAACAGCTCCAGGCAAGAGTCCTGGCTGTGGAAAGATACCTAAAGGATCAACAGCTCCTAGGAATTTGGGGCTGCTCTGGAAAACTCATCTGCCCCACTACTGTGCCCTGGAACTCTAGTTGGAGTAATAAATCTCAGAATGAGATATGGGATAACATGACCTGGTTGCAATGGGATAAAGAAATTAGCAATTACACACAATTAATATATAGCCTAATTGAAGAATCACAGAACCAGCAGGAAAAGAATGAACAAGAGTTATTGGCATTGGACAAGTGGGCAAGTCTATGGAATTGGTTTGACATATCAAAATGGCTGTGGTATATAAGGATATTTATAATGATAGTAGGAGGCTTAATAGGATTAAGAATAGTTTTTACTGTGCTTTCTATAATAAATAGAGTTAGGCAGGGATACTCACCTTTGTCGTTTCAGACCCATCCCCCAAGCCCAACGGGTCCCGACAGACCCGGAAGAATCGAAGAAGAAGGTGGAGAGCAAGGCAGAGACAGATCGACGCGATTAGTGAGCGGATTCTTAGCACTTGCCTGGGACGACCTGAGGAGCCTGTTCCTCTTCAGCTACCACCACTTGAGAGACTTAATCTTGATTGTTGCGAGGGCTGTGGAACTTCTGGGAAAA------------------------CTGTGGAATCTTCTGCTGTACTGGAGTCGGGAACTAAAAATTAGTGCTCTTAATTTGCTTGACACTATAGCAATAGCAGTAGCTGGCTGGACAGATAGGGTCATAGAAATAGGACAAAGAATTTGCAGAGCTATTCGCAACATACCTAGAAGAATTAGACAGGGCGCCGAAAGGGCTTTTCTA
>191955_A11
ATGAGAGCGAGGGGGACACAGAAGAATTGTCAAGACTTGTGGATATGGGGGACTATGATCTTGGGGATGTTAATAATTTGTAGTGCTGGAAACTTGTGGGTTACAGTCTACTATGGGGTACCTGTGTGGAAAGATGCAGAGACCACCTTATTTTGTGCATCAGATGCTAAAGCATATAGTACAGAAAAGCATAATATCTGGGCTACACATGCCTGTGTACCCACAGACCCCAACCCACAAGAAATAGATTTGGAAAATGTGACAGAAAAGTTTAACATGTGGAAAAATGGCATGGTAGAGCAGATGCATACAGATATAATTAGTATATGGGACCAAAGCCTACAGCCATGTGTAAAGTTAACCCCTCTCTGTGTTACTTTAATTTGTATCGATATTGCCAATGACAAAAGAGAAATACAAAACTGCTCTTACAATGTGACCACAGAAGTAAGAGATAAAAAACAGAAAGTATATTCACTTTTTTATAAAGTTGATATAGTGCAAAGTAATAATAGCAGTTATAGATTAATAAATTGTAATACCTCAGTCATTAAACAAGCTTGTCCAAAGGTAACCTTTGAGCCAATTCCCATACATTATTGTGCTCCAGCTGGTTATGCGATCCTAAAGTGTAAGGATGATAAGTTCAATGGAACAGGGCTATGCAAAAATGTCAGCACAGTACAATGCACACATGGAATCAAACCAGTAGTGTCAACCCAACTGCTGTTAAATGGCAGCCTAGCAGAAGAAGAGGTAATCATTAGATCTGAAAATATTAACAACAATGCCAAAACGATAATAGTGCAACTATACCAGCCTGTAAAAATTAATTGTACTAGACCTGGCAATAATACAAGGAAAAGTGTACATATAGGAACAGGACAAGCATACTTTGCAACAGGTGACATAATAGGGGATATAAGACAAGCATATTGTAAGGTTAATAAATCAGAATGGAATAACACTTTACAACAGGTAGTTGCACAATTAAGAAAACATTGGAACAAAACTATAATCTTTAATAGCTCCTCAGGAGGAGATTTAGAAATTACAACACATCGCTTTAATTGTGGAGGAGAATTTTTCTATTGTAATACATCAAGCCTATTTAATAGTACTGACAGTAATGACACTATAACTCTCCAATGCAGAATAAAGCAAATTATAAATATGTGGCAGAGAGTAGGACAAGCAATGTATGCCCCTCCCATCCAAGGAGTAATAAGGTGTGAGTCAAACATCACAGGAATACTATTAACAAGAGATGGTGGGAATGAAAGTGAAACCTTCAGACCTGTAGGAGGAGATATGAGGGACAATTGGAGAAGTGAATTATATAAATATAAAGTAGTAAAAATTGAACCATTAGGAGTAGCACCCACAGAGGCAAGGAGAAGAGTGGTGGGAAGAGGAAAAAGAGCAGTTATGGGAGCTATGTTCCTTGGGTTTTTGGGAGCAGCTGGGAGCACTATGGGCGCGGCGTCAATAACGCTGACGGTACAGGCCAGACAATTATTGTCTGGCATAGTGCAACAGCAAAGCAATTTGCTGAGGGCTATAGAGGCTCAACAGCATCTGTTGAAACTCACTGTCTGGGGCATTAAACAGCTCCAGGCAAGAATCCTGGCTGTGGAAAATTACCTAAAGGACCAACAGCTCCTAGGAATTTGGGGCTGCTCTGGAAGACTCATCTGCACCACTAATGTGAAATGGAACTCTACTTGGAGTAATAAATCCAAGAGTGAGATATGGGATAAAATGACCTGGCTGGAATGGGATAGAGAAATTAGCAATTACACAGACATAATATATCAGCTAATTGAAGAATCGCAAAACCAGCAGGAAAAGAATGAACAAGATTTATTGGCATTGGACAAGTGGGCAAATCTATGGAATTGGTTTGACATATCAAATTGGCTGTGGTATATAAAAATATTTATAATGATAGTAGGAGGCTTAATAGGATTAAGAATAGTTTTTGCAGTGCTCTCTGTAATAAATAGAGTTAGGCAGGGATACTCACCTCTGTCGTTTCAGACCCATACCCCAAGCCCAAGGGATCTCGACAGGCCCGGAAGAATCGAAGAAGAAGGTGGAGAGCAAGGCAGAGACAGATCGATTCGATTAGTGAGCGGGTTCTTAGCACTTGCCTGGGACGACCTGCGGAGCCTGTGCATTTTCAGCTACCACCGATTGAGAGACTTACTCTTGATTGCAGCAAGGACTGTGGAACTTCTGGGAAGACTGGGGCGGGAAAAACTCAAGTATCTGGGGAATCTCCTGTTGTATTGGGGTCGGGAACTCAGAATTAGTATTATCAACTTATATGATACCATAGCAATAGCAGTAGCTGGCTGGACAGATAGGATTATAGAAATAGGACAAAGAATTGGTAGAGCTATTCTCAACATACCAAGGAGAATCAGGCAGGGTTTTGAAAGGGCTTTACTA
>398-F1_F6_20
ATGAGAGCGAGGGGGATACAGAGGAATTGGCAACAATGGTGGATATGGGGCATCTTAGGCTTTTGGACGGTAATGATTTGTAATGTGGGAAATTTGTGGGTCACAGTATATTATGGGGTGCCTGTGTGGAAAGACGCAGAGACCACCCTATTTTGTGCATCAGATGCGAAAGCATATCATACAGAAGTGCATAATGTCTGGGCTACGCATGCCTGTGTACCCACAGACCCCAACCCACAAGAAATAAATTTGGAAAATGTGACAGAAGAGTTTAACATGTGGAAAAATAAAATGGTAGAGCAGATGCATACAGATATAATCAGTTTATGGGATCAAAGCCTAAAGCCATGTGTACAGTTAACCCCTCTCTGTGTTACTTTAGATTGTCAATATAATACCAATGACATGAGAGAAATAAACAACTGCTCTTACAATATAACCACAGAATTAAGGGATAGGGAACAGAAAGTATATTCACTTTTTTATAGATCTGATATAGTACAAAGTGATAATAGTAGTTATAGATTAATAAATTGTAATACCTCAGCCATTAAACAGGCTTGTCCAAAGGTAACCTTTGAGCCAATTCCCATACATTATTGTGCTCCAGCTGGTTTTGCAATTCTAAAGTGTAAAGATAAAGAGTTCAATGGAACAGGACCATGCAAGAATGTCAGCACAGTACAATGCACACATGGAATCAAGCCAGTAGTATCAACTCAACTGCTGTTAAATGGCAGTCTAGCAGAAGAGAAGGTAATGATTAGATCTGAAAATATCACAGACAATGCCAAAAACATCATAGTACAATTTAAGGAGCCTGTAAAAATTAATTGTACCAGACCTAACAATAATACAAGAAAAAGTGTACGTATAGGACCAGGACAAACATTCTATGCAACAGGTGAAATAATAGGAGATATAAGACAAGCACACTGCAATGTCAGTAAAGCACACTGGGAGAACACGTTGCAAGAGGTAGCCAACCAATTAAAAATACACTCTAACAAAACAATAATCTTTGCTAACTCCTCAGGAGGGGATCTAGAAATTACAACACATAGTTTTAATTGTGGAGGAGAGTTTTTCTATTGCTACACATCAGGCCTGTTTAATTATACCAAGTCAAATGACACTATAACTCTCCAATGCAGAATAAAGCAAATTATAAATATGTGGCAGAGAGCAGGACAAGCAGTATATGCCCCTCCCATACCAGGGATAATAAGGTGTGAATCAAACATTACAGGACTAATATTAACAAGAGATGGTGGGAATAATAGTGAAACCTTCAGACCTGGAGGAGGAGATATGAGGGACAATTGGAGAAGTGAATTATATCGGTATAAAGTAGTAAAAATTGAACCAATAGGAGTAGCACCTACCACGGCAAAGAGAAGAGTGGTGGAGAGAGAAAAAAGAGCAGTTATAGGAGCTGTCTTCCTTGGGTTCTTAGGAGCAGCAGGAAGCACTATGGGCGCGGCGTCAATAACGCTGACGGTACAGGCCAGACAATTATTGTCTGGCATAGTGCAACAGCAAAGCAATTTGCTGAGGGCTATAGAGGCTCAACAGCATCTGTTGAAACTCACGGTCTGGGGCATTAAACAGCTCAAGGCACGAGTCCTGGCTGTGGAAAGATACCTAAAGGATCAACAGCTCCTAGGAATTTGGGGCTGCTCTGGAAAACTCATATGCACCACTAATGTGCCCTGGAACTCTAGTTGGAGTAATAAATCCCTGGGGGAAATATGGGACAACATGACCTGGTTGCAATGGGATAAAGAAATCGAGAATTACACACAGATAATATATGAGCTAATTGAAGAATCGCAGAACCAGCAGGAAAAGAATGAACAAGATTTATTGGCATTGGACAAGTGGGCAAGTCTGTGGAATTGGTTTGAAATATCAAGGTGGCTGTGGTATATAAAAATATTTATAATGGTAGTAGGA------------------------------------------------------------------------------------------------------------------------------------------------------------------------------------------------------------------------------------------------------------------------------------------------------------------------------------------------------------------------------------------------------------------------------------------------------------------------------------------------------------------
>9004SS_A3_4
ATGAGAGTGAGGGGGATACAGAGGAATTGTCAAAACTTATGGAGATGGGGGGCCATGGTTTTGGGGATGATAATAATTTGTAGTGCTGACAACTTGTGGGTTACTGTCTACTATGGGGTACCTGTGTGGAGAGACGCAGAAACCACCTTATTTTGTGCATCAGATGCAAAAGCATATGAAAAAGAAGTGCATAATATCTGGGCTACGCATGCCTGTGTACCTACAGACCCCAACCCACAAGAAATACATTTGGAAAATGTGACAGAAGAGTTTAACATGTGGAAAAATAACATGGTAGAGCAGATGCATACAGATATAATCAGTCTATGGGACCAAAGCCTAAAGCCATGTGTAAAGTTAACCCCTCTCTGCGTTACTTTAAATTGTCATAATGTC------------AGTAGCATGAAAATCTGCTCTTTCAATACAACTACAGAAGTAAGGGATAAGAAACAGAAAGTATATTCACTTTTTTATAAGTTGGATGTAGTACCAATCAGTAATGACAGTTATAGATTAATAAATTGTAATACCTCAGCCATTACACAGGCTTGTCCAAAGGTAACCTTTGAGCCAATTCCTATACATTATTGTGCCCCTGCTGGTTTTGCGATTTTAAAGTGTAAGGATAAGGAGTTCAATGGAACAGGGCTATGCAAGAATGTCAGCACAGTACAATGCACACATGGAATCAAGCCAGTAGTATCAACTCAACTGCTGTTAAATGGCAGTCTAGCAGAAGGAACGGTAAGGATTAGATCTGAAAATATCACAAACAATGCCAAAAACATACTAGTACAACTTACCAGGCCTGTAAACATTAATTGTACCAGACCTAACAACAATACAAGAAAAAGTGTACATATAGGACCAGGACAAGCATTCTATGCAATAGGAGCTATAATAGGAAATATAAGACAAGCACATTGTAATGTCAGTAAAGCAAGTTGGAATAGCGCTTTGCAAGAGGTAGCCCAACAGTTAAAAACACACTTTAACAAAACAATAATCTTTGCTAACTCCACAGGGGGGGATCCAGAAATAACAACACATAGTTTTAATTGTGGAGGAGAATTTTTCTATTGTAACACATCAAGCCTATTTAATAGCATTACGCCAGATAGCACCATAACTCTCCAATGCAGAATAAAGCAAATTATAAATATGTGGCAGAGAGTAGGACAAGCAATGTATGCCCCTCCCATCCAAGGAGTAATAAGGTGTGAGTCAAACATTACAGGGCTAATATTAACAAGAGATGGTGGGAATAGCAGTGAAACCTTCAGACCTGGAGGAGGAGATATGAGAGACAATTGGAGAAGTGAATTATATAAGTACAAAGTAGTAAAAATTGAACCACTAGGAGTAGCACCCACCAAGGCAAAGAGAAGAGTGGTGGAAAGAGAAAAAAGAGCAGTTATAGGAGCTGTTTTCCTTGGGTTCTTAGGAGCAGCAGGAAGCACTATGGGCGCAGCGTCAATAACGCTGACGGTACAGGCCAGACAATTATTGTTTGGCATAGTGCAACAGCAAAGTAATTTGCTGAGGGCTATAGAGGCTCAACAGCATCTGTTGAAACTCACGGTCTGGGGCATTAAACAGCTCCAGGCAAGAGTCCTGGCTGTGGAAAGATACCTAAGAGATCAACAGCTCCTAGGAATTTGGGGCTGCTCTGGAAAACTCATCTGCACCACTAATGTGCCCTGGAACTCTAGTTGGAGTAATAAAACTCAGAGTGAGATATGGGACAACATGACCTGGATGCAATGGGATAAAGAAATTAACAATTACACACAGTTAATATATGGTCTACTTGAAGAGTCGCAGAACCAGCAGGAAAAGAATGAACAAGACTTGTTGGCATTGGACAAGTGGGCAGATCTGTGGAATTGGTTTGACATATCAAAATGGCTGTGGTATATAAAAATATTTATAATGATAGTAGCAGGCTTAATAGGATTAAGAATAGTTTTTGCTGTGCTTGCTATAATAAATAGAGTTAGGCAGGGATACTCACCCTTGTCGTTCCAGACCCATACCCCGAACCCAGAGGGACTCGACAGGCCCGGAAGAATCGAAGAAGAAGGTGGAGAGCAAGGCAGAGACAAATCCATTCGATTAGTGAACGGATTCTTAGCGCTTGCCTGGGACGACCTGCGGAGCCTGTGCCTTTTCTGCTACCACCGATTGAGAGACTTCATCTTGATTGCAGCGAGGGCTGTGGAACTTCTGGGAAGACTGGTGTGGGAAGGCCTAAAATACCTGAAGAATCTTCTAGCCTATTGGAGTCAGGAACTAAAAAATAGTGCTATTAACTTGCTTGATACCATAGCAATAGTAGTAGCTGGGTGGACAGACAGGGTCATAGAAGTAGGACAAAGACTTTGTAGAGTTATTTTACACATACCTAGAAGAATCAGACAGGGCTTAGAAAGGGCTTTGCTA
>21020_13
ATGAGAGTGATGGGGATACAGAGGAATTGGCAGCACTTATTGAGTTGGGGGACTATGGTCTTGGGGATGATAATAATCTGTAGTGCTGACAACCTGTGGGTTACTGTCTATTATGGGGTACCTGTGTGGAAAGATGCAGAAACCACCTTATTTTGTGCATCAGATGCTAAAGCATATGAGACAGAGCAGCATAATGTATGGGCTACACATGCCTGTGTACCCACAGACCCCAACCCACAGGAAATGCCTTTGAAAAATGTGACAGAACAGTTTAACATGTGGAAAAATAACATGGTAGAGCAGATGCATACAGATATAATTAGTCTATGGGACCAAAGCCTAAAGCCATGTGTGGAGTTAACCCCTCTCTGCGTCACGTTAAATTGTAGTACCATC------------ACCCTCATGAGAAACTGCTCTTTCAATGTGACCACAGAATTAAGGGATAAGACAAAGAGAGTGTATTCACTTTTTTATAGACTTGATATAGTACAAGATGGAAATAATAGCTATAGATTAATAAACTGTAACACCTCAGCCATTACACAGGCTTGTCCAAAGGTATCCTTTGAGCCAATTCCCATACATTATTGTGCCCCAGCTGGCTTTGCGATTCTAAAGTGTAATGAAAAAGAGTTTAATGGAACAGGGCCATGCAAGAATGTCGCCACAGTACAATGCACACATGGAATCAAGCCAGTAGTATCAACTCAACTACTGTTAAATGGCAGTCTAGCAGAAGGAAAAGTAATGATCAGGTCTGAAAATATCACAGACAATAGCAAAAATATCATAGTACAATTTAACAAGACTGTGACAATTAATTGTACCAGACCTAATAACAAGACAAAAAGAAGTATACATATAGGACCAGGACGAGTATTCCAGGCAACACAA------ACAGGGGATATGAGAAAAGCATTTTGTACAGTCAATAAAACAGAATGGGATAAAACTTTGGAAGAAGTAGCCAAGCAATTAAGAGCACACTTTAACAAGACAATAATCTTTAAGAGCTCCTCGGGAGGGGATATAGAAATCACAACACACAGTTTTAATTGTGGAGGAGAATTTTTCTATTGTAATACATCAGGTCTGTTCAATAGCACTACTAATACCAGCACGATAACTCTCCCATGCAAAATAAAGCAACTTGTAAGAATGTGGCAGAGGACAGGACAAGCATTGTATGCCCCTCCCATCGAAGGAGTAATAAAATGTGTATCAAACATTACAGGACTAATATTAACAAGAGATGGTGGGAACAGTACAGAAACCTTCAGACCTGGAGGAGGAGATATGAGGGACAATTGGAGAAGTGAATTATATAAGTATAAAGTAGTACAAATTGAACCACTAGGAGTTGCACCCACCGAGGCAAGGAGAAGAGTGGTGAAGAGAGAAAAAAGAGCAGTTCCTGGACTGTTTTTCCTTGGGTTCTTAGCAGCAGCAGGAAGCACTATGGGCGCGGCGTCAATAACGCTGACGGTACAGGCCAGACAATTATTGTCTGGCATAGTGCAACAGCAAAGCAATTTGCTGAGGGCTATAGAGGCTCAACAGCATCTGTTGAAACTCACGGTCTGGGGCATTAAACAGCTCCAGGCAAGAGTCCTGACTGTGGAAAGATACCTAAGGGATCAACAGCTCCTAGGAATTTGGGGCTGCTCTGGAAAACTCATCTGCACCACTAATGTGCCCTGGAATTCTAGTTGGAGTAATAAATCCCAGACGGAGATATGGGATAACATGACCTGGCTACAATGGGATAAAGAAATTAGCAATTACACACAGCAAATATATAAACTACTTGAGGAATCGCAGAACCAGCAGGAACAGAATGAACAAGACTTATTGGCATTAGACAAGTGGGCAAGTCTGTGGAATTGGTTTGAAATATCAAACTGGCTGTGGTATATAAAAATATTTATAATGATAGTAGGAGGCTTGATAGGATTAAGAATAGTTTTTGCTGTGCTTTCTATAATAAATAGAGTTAGGCAGGGATACTCACCTCTGTCGTTCCAGACCCAGTTCCCAAACCCAGCGGGACCCGGCAGGCCAGGAAGAATCGAAGAAGAAAGTGGAGAGCAAGACAGAGACAGATCGATTCGATTAGTGAGCGGATTCTTAGCACTTGCTTGGGACGACCTGCGGAGCCTGTGCCTCTTCAGCTACCACCGATTGAGAGACTTCATCTTGATTGTAGCGAGGACTGTGGAACTTCTGGGAAGACTGGGGTGGGAAGGCCTCAAGTATCTGGGGAACCTTCTAATATATTGGGGTCGGGAACTGAAACTTAGTGCCATTAATTTGTTTGATACCATAGCAATAGTAGTAGCTGGCTGGACAGATAGGGTTATAGAATTAGGACAAAGAATTGTTAGAGGTTTTCTACACATACCTAGAAGAATTAGACAGGGCCTTGAAAGAGCTTTGCTG
>MS208.A1
ATGAGAGTGATGGGGATACAGAGGAATTATCCTTGCTGGTTGAGATGGGGAATTATAATCTTGGGGATGATAATAATTTGTAATACTGACAACTTGTGGGTTACTGTCTACTATGGGGTACCTGTGTGGAAAGATGCAGAGACCACCCTATTTTGCGCATCAGATGCTAAAGCATATGAGACAGAAAAGCATAATGTCTGGGCTACACATGCCTGTGTACCCACAGACCCCAACCCACAAGAAATGGATTTGGAAAATGTGATAGAAGAGTTTAATATGTGGAAAAATAACATGGTAGAGCAAATGCATACAGATATAATCAGTCTATGGGACCAAAGCCTAAAGCCATGTGTAAAGTTAACCCCTCTCTGCGTTACTTTAGATTGTCATAGAATCAATAACGACATGGACGAAATAAAAAACTGCTCTTTCAATATGACCACAGAACTAAGAGATAAGAAACAGAAAGTATATTCACTTTTTTATAAACTTGATGTAGTAGAAAATAACAATAATAGTTATAGACTAGTAAATTGTAATACCTCAGCCATTACACAGGCCTGTCCAAAGGTAACCTTTGAGCCAATTCCAATACATTATTGTGCCCCAGCTGGTTTTGCGATTCTAAAGTGTAAGGATAAGGAGTTCAGTGGAACAGGGCCATGCGAGAATGTCAGTACAGTACAATGTACACATGGAATCAAGCCAGTAGTGTCAACTCAACTGCTATTAAATGGCAGTCTAGCAGAAGAACATGTAATGATTAGATCTGAAAATATCACAAACAATGCCAAAAATATACTAGTACAACTTAACGAGTCTGTAGAAATTTATTGTATTAGACCTAGTAACAATACAAGAAAAAGTGTACGTATAGGACCAGGACAAACATTCTATGCAACAGGTGAAATAATGGGGGATATTAGACAAGCACATTGTAATGTCAGTGGGTCAGAATGGAATAAAACTTTACAACAGGTAGCCGACCAATTAAGAAAACACTTTAACACCACAATAATCTTTGCTAACCCCTCAGGAGGGGATCTAGAAATTACAACACATAGTTTTAATTGTGGAGGAGAATTTTTCTATTGTAATACATCAGGCCTGTTTAATAGCACTGAGTCAAGTGACCCTATAACTCTCCAATGCAGAATAAAGCAAATTATAAATATGTGGCAGAGAGTAGGACAAGCAATGTATGTTCCTCCCATCCAAGGAGAAATAAGGTGTAACTCAAGCATTACAGGAATAATATTAACAAGAGATGGTGGGCCTACTACAGAAACCTTCAGGCCTGGAGGAGGAGACATGAGGGACAATTGGAGAAGTGAGTTATATAAGTATAAAGTAGTAAAAATTGAACCACTAGGAGTAGCACCCACCAAGGCAAGGAGAAGAGTGGTGGAGAGAGAGAAAAGAGCAGTTATGGGAGCTGTTTTCCTTGGGTTCTTGGGAGCAGCAGGAAGCACTATGGGCGCAGCGTCACTAACGCTGACGGTACAGGCCAGACTATTATTGTCTGGCATAGTGCAACAGCAAAGCAATTTGCTGAGGGCTATAGAGGCTCAACAACATCTGTTGAAACTCACGGTCTGGGGCATTAAACAGCTCCAGGCAAGAGTCCTGGCTGTGGAAAGATACCTAAGGGATCAACAGCTCCTAGGAATTTGGGGCTGCTCTGGAAAACTCATCTGCACCACTAATGTGCCTTGGAACTCCAGTTGGAGTAATAAATCTTATAGTGAGATATGGGACAACATGACCTGGCTGCAATGGGACAAAGAAGTTAGCAATTACACAGACATAATATATAAACTACTTGAAGACTCACAGAACCAGCAGGAAAAGAATGAACAAGACTTATTAGCATTGGACAAGTGGGCAAACCTGTGGAATTGGTTTGGCATATCAAATTGGCTGTGGTATATAAAAATATTTATAATGATAGTAGGAGGCTTAATAGGATTAAGAATAGTTTTTGCTGTGCTTTCTTTAGTAAATAGAGTTAGGCAGGGATATTCACCTCTATCATTTCAGACCCTTACCCCAGTCCCGAGGGGACCCGACAGGCCCGAAGGAACAGAAGAAGGAGGTGGAGAGCAAGACAGAAACAGATCGATTCGCTTAGTGAGCGGATTCTTAGCACTTGCCTGGGACGACCTGCGGAGCCTGTGCCTCTTCAGCTACCACCGCTTGAGAGACTTAATCTTAATTGCAACGAGGATTGTGGAACTTCTGGGACACAGGGGGCGGGAAGCCATCAAGTACCTGTGGAATCTCCTGCTGTATTGGGGTCGGGAACTAAAAATTAGTGCTATTAATTTGATTAATACTATAGCAATAGTAGTAGCTGGCTGGACAGATAGGGTTATAGAAATAGGACAAGGAATTGGTAGAGCTATTCTTCACATACCTAGAAGAATCAGACAGGGCTTGGAAAGGTCTTTGCTA
>QH0515.1
ATGAGAGTGAAGGAGATCAGGAGGAATTGTCAGCGCTTGCGGAGATGGGGCACCATGCTCCTTGGGATGTTGATGATCTGTAGTGCTGAACAATTGTGGGTCACAGTCTATTATGGGGTACCTGTGTGGAAAGAAGCAACCACCACTCTATTTTGTGCATCAGATGCTAAAGCATATGTTACAGAAAAACATAATGTTTGGGCCACACATGCCTGTGTACCCACAGACCCCAACCCACAAGAAGTAGTATTGGAAAATGTGACAGAAAATTTTAACATGTGGAAAAATAACATGGTAGAACAGATGCATGAGGATATAATCAGTTTATGGGAACAAAGCCTAAAGCCATGTGTAAAATTAACCCCACTTTGTGTTACCTTAAATTGCACTGATTTGAGAAATGAAAAGGGAGAAATAAAAAACTGCTCTTTCAATATCACCACAGGCATAAGAGGTAGGGTA---CAAGAATACTCACTTTTTTATAAACTTGATGTAATACCAGATAGTAATAATTCTTATAGATTAATAAGTTGTAATACCTCAGTCATTACACAGGCCTGTCCAAAGATATCCTTTGAACCAATTCCCATACATTATTGTGCCCCGGCTGGTTTTGCGATTCTAAAATGTAATGATAAGAAGTTCAATGGAACAGGACCATGTAAGAATGTCAGCACAGTACAATGTACACATGGAATTAAACCAGTAGTGTCAACTCAACTACTATTAAATGGCAGTCTAGCAGAAGAAGAGGTAGTAATTAGATCTGAAAATTTCACGAACAATGTAAAAAGCATAATAGTACAGTTGAATAAATCTGTAGTAATTAATTGTACAAGACCCAACAACAATACAAGAAAAAGTATACATATAGGAGCAGGGAAAGCATTATAT---ACAGGGGAAATAATAGGAGATATAAGACAAGCACATTGTAACCTTAGTAGAGCACAATGGAATAACACCTTAAAACAGATAGTTATAAAATTAAGAGAACAATTTAATAAAACAATAGTCTTTAATCAATCCTCAGGAGGGGACGTAGAAATTGTAATGCACAGTTTTAATTGTGGAGGGGAATTTTTCTACTGTAATTCAACACAACTGTTCAATAGTACTACTACTACAAATAATATCACACTCCCATGCAGAATAAAACAAATTGTAAACATGTGGCAGAAAGTAGGCAAAGCAATGTATGCCCCTCCCATCAGAGGACAAATTAGATGTTCATCAAAAATTACAGGGCTGATATTAACAAGGGATGGTGGTAACGGGACCGAGACCTTCAGACCTGGAGGAGGAAATATGAAGGACAATTGGAGAAGTGAATTATATAAATATAAAGTAGTAAAAATTGAACCATTAGGAATAGCACCCACCAAGGCAAAGAGAAGAGTGGTGCAGAGAGAAAAAAGAGCAGTGATAGGAGCTATGTTCCTTGGGTTCTTGGGAGCAGCAGGAAGCACTATGGGCGCAGCGTCACTGACGCTGACGGTACAGGCCAGACTATTATTGTCTGGTATAGTGCAACAGCAGAACAATCTGCTGAGGGCTATTGAAGCGCAACAGCATCTGTTGCAACTCACGGTCTGGGGCATCAAACAGCTCCAAGCAAGAGTCCTGGCTGTAGAAAGATACCTAAGGGATCAACAGCTCCTGGGGATTTGGGGTTGCTCTGGAAGACTCATTTGCACCACTAATGTGCCTTGGAACACTAGTTGGAGTAATAGATCTCTTAATTATATTTGGGATAACATGACCTGGATGCAGTGGGATAGAGAAATTAACAATTACACAGACTACATATACACCTTACTTGAAGATGCGCAAAACCAGCAAGAAAAGAATGAACAAGAATTATTAGAATTGGATAAGTGGGCAAGTTTGTGGAATTGGTTTGACATAACAAATTGGCTGTGGTATATAAAAATATTCATAATGATAGTAGGTGGCCTGATAGGTTTAAGAATAGTTTTTGCTGTGCTTTCTATAGTGAATAGAGTTAGGCAGGGATACTCACCATTGTCATTACAGACCCACCTCCCAGCCAGGAGGGGACCCGACAGGCCCGAAGGAATCGGAGAAGAAGGTGGAGAGAGAGACAGAGACAGATCAGTTCGATTAGTGCATGGATTCTTAGCACTCGTCTGGGAAGATCTGCGGAGCCTGTGCCTCTTCAGCTACCACCGCTTGAGAGACTTACTCTTGATTGTAGCAAGGACTGTGGAAATTCTGGGACAGAGGGGGTGGGAAGCCCTCAAGTATTGGTGGAATCTCCTGCTGTATTGGAGTCTGGAACTAAAGAATAGTGCTGTTAGCTTGGTTGATACCATAGCTATAGCAGTAGCTGAGGGGACAGATAGGATTATAGAAATAGCAAGAAGAATTTTTAGAGCTTTCCTTCACATACCTACAAGAATAAGACAGGGCTTGGAAAGGGCTTTGCTA
>RPW-0510.2
ATGAGAGTGAAGGGGATCAGGAAGAATTGTCAGCGCTTGTGGAGATGGGGCATCATGCTCCTTGGGATGTTAATGATCAGTAATGCTGAACAATTGTGGGTCACAATCTATTATGGAGTACCTGTGTGGAAAGAAGCAACCACTACTCTATTTTGTGCATCAGATGCTAAAGCATATGAGACAGAGGTACATAATGTTTGGGCCACACATGCCTGTGTACCCACAGATCCCAACCCACAAGAAGTAGTACTGGGAAATGTGACAGAAGATTTTAACATGTGGAAAAATAACATGGTAGAACAAATGAATGAGGATGTAATTAGCTTATGGGATCAAAGCCTAAAGCCATGTGTAAAATTAACCCCACTTTGTGTTACTTTAAATTGCAGTAAGGTGAAC---AATACTGCAGGATTAAAAAACTGCTCTTTCAATATCACCACAAACATGAAAGATAAGGTGCAGAAGGAACGTGCACTTTTTTATGATCTTGATATAATAGCAAATAGTAATAGTAGTTATAGGTTAAGAAGTTGTAATACCTCAGTCATTACACAGGCCTGTCCAAAGGTATCCTTTGAGCCAATTCCCATACATTATTGTACCCCAGCTGGTTTTGCGATTCTAAAGTGTAATGATAAGAAGTTCAATGGAACAGGACCATGTACAAATGTCAGCACAGTACAGTGTACACATGGAATTAGGCCAGTAGTGTCAACTCAACTACTGTTAAATGGCAGTCTAGCAGAAAAAGACATAATAATTAGATCCGAAAATATCACGAGTAACAGTAGAAATATAATAGTACAGCTGAACGAAACTGTAAAAATTAATTGTACAAGACCCAACAACAATACAAGAAAAAGTATATCTATAGGACCAGGGAGAGCATGGTATGCAACAGGAGATATAGTAGGAGATATAAGACAAGCACATTGTAACATTAGTGAAGCAGAATGGGAGAAAACTTTAAAGAGGGTAGCTGAAAAATTAAAAGAACAATTTAATACAACAATATTCTTTAATCAATCCGCAGGAGGGGACCCCGAAATTGCAATGCACAATTTTAATTGCAGAGGGGAATTTTTCTACTGTAATACATCACAACTGTTTAATAGCACTAATTCAACTGGAACTATCATACTCCCATGCAGAATAAAACAATTTATAAACATGTGGCAGGAAGTAGGAAAAGCAATGTATGCCCCTCCCATCAGCGGAAATATTAGCTGTTCATCAAATATTACAGGGCTGCTATTAACAAGAGATGGTGGTAAAAACACCGAAACCTTCAGACCTGGAGGAGGAGATATGAGGGACAATTGGAGAAGTGAATTATATAAATACAAAGTAGTAAGAATTGAACCACTAGGAATAGCACCCACCAAGGCAAGGAGAAGAGTGGTGCAGAGAGAAAAAAGAGCGGTAATAGGAGCTATGTTCCTTGGGTTCTTGGGAGCAGCAGGAAGCACTATGGGCGCAGCGTCAGTGACGCTGACGGTACAGGCCAGACTATTATTGTCTGGTATAGTGCAACAGCAGAACAATCTGCTGAGAGCTATTGAGGCGCAACAGCATATGTTGCAACTCACAGTCTGGGGCATCAAGCAGCTCCAGGCAAGAGTCCTGGCTTTGGAAAGATACCTAAGGGATCAACAGCTCCTAGGAATTTGGGGTTGCTCTGGAAAACTCATCTGCACCACTAATGTGCCTTGGAATACTAGTTGGAGCAATAAAAGTCTAAGTGAGATTTGGGACAACATGACCTGGATGCAGTGGGAGAGAGAAATTGACAATTACACAGGCTTAATATACAACTTACTTGAAAAATCGCAAAACCAACAAGAAAAGAATGAACAAGATTTATTGGCATTAGATAAATGGGCAAATTTGTGGAGTTGGTTTGACATATCAAATTGGCTGTGGTACATAAAAATATTCATAATGATAGTAGGAGGCTTGGTAGGTTTAAGAATAGTTTTTGTTATACTTTCTATAGTAAATAGAGTTAGGCAGGGATACTCACCCTTATCGTTCCAGACCCGCCTCCCAGCCCAGAGGGGACCAGACAGGCCCGAAGGAATCGAAGAAGAAGGTAGAGAGAGAGACAGAGACACATCCGGACACTCAGTGGATGGATTCTTAGCAATTATCTGGGTCGACCTGCGGAGCCTGTTCCTCTTCAGCTACCACCGCTTGAGAGACTGCCTCTCGATTGTAACGAGGATTGTGGAACTTCTGGGACGCAGGGGGTGGGAAGCCCTCAAGTATTGGGAGAATCTCCTGCAGTACTGGAGTCAGGAACTAAAGAATAGTGCTATTAGTTTGCTTAACGCCGCGGCTATAGCAGTAGCTGAGGGGACAGATAGGATTGTAGAAGTATTACAAAGAATTGGTAGAGCTATTATCCACATACCTAGAAGAATAAGACAGGGCTTCGAAAGGGCTTTG---
>TRO.11*
ATGAGAGCGAAGGGGATCAGGAAGAATTGTCAGCACTTGTGGATATGGGGCACGATGCTCCTTGGGATGTTAATGATCTATAGTGCTGGACAATTGTGGGTCACAGTCTATTATGGGGTACCTGTGTGGAAAGACGCAAGCACCACTCTATTTTGTGCATCAGATGCTAAAGCATATGATACAGAGGTACATAATGTTTGGGCCACACATGCCTGTGTACCCACAGACCCCAACCCACAAGAAGTAGTATTGGGAAATGTGACAGAAAATTTTAACATGTGGAAAAATAACATGGTAGATCAGATGCATGAGGATATAATCAGTTTATGGGATCAAAGCCTAAAGCCATGTGTGAAACTAACCCCACTCTGTGTTACTTTAAATTGTACTGATAATTCTTATTTGGAAGGAGAAATGAAAAACTGCTCTTTCAATATCACCGCAGGAATAAGGGATAAGGTAAAGAAAGAATATGCACTTTTTTATAAACTTGATGTAGTACCCGATAAGGATACTACCTATAGGTTGAGAAGTTGTAATACCTCAGTCATTACACAGGCCTGTCCAAAGGTAACCTTTGAGCCAATTCCCATACATTATTGTGCCCCGGCTGGTTTCGCAATTCTAAAGTGTAATGATAAGAAATTCAATGGAACAGGGCCATGTACAAATGTCAGCACAGTACAATGTACACATGGAATTAGGCCAGTAGTGTCAACTCAACTGCTGTTAAATGGCAGTCTAGCAGAAGAAGAGGTAGTAATTAGATCTGAAAATTTCACGAACAATGCTAAAACCATAATAGTACAGCTTAATGAATCTATAGCAATTAATTGTACAAGACCCAATAACAATACAAGAAGAAGTATACATATAGGACCAGGGAGAGCATTTTATGCAACAGGAGACATAATAGGAGATATAAGGCAAGCACATTGTAACATTAGTAGAACAGAATGGAATAGCACTTTAAGACAGATAGTTACAAAATTAAGAGAACAATTGAATAAAACAATAATCTTTAATCAATCCTCAGGAGGGGACACAGAAATTACAATGCACAGTTTTAATTGTGGAGGGGAATTTTTCTACTGTAATACAACAAAACTGTTTAATAGTACCTCAGATAGCACAAATATCACACTCCCATGCAGAATAAAACAGATTATAAACCTGTGGCAAGAAGTAGGAAAAGCAATGTATGCCCCTCCTATCAAAGGACAAATTAGTTGTTCATCAAATATTACAGGGCTACTATTAACAAGAGATGGTGGAAACAATAGCGAGACCTTTAGACCTGGAGGAGGAAATATGAAGGACAATTGGAGAAGTGAATTATATAAATATAAAGTAATAAAAATTGAACCATTAGGAGTAGCACCCACCAGGGCAAAGAGAAGAGTGGTGCAAAGAGAAAAAAGAGCAGTGCTAGGAGCTATGTTCCTTGGTTTCTTGGGAGCAGCAGGAAGCACTATGGGCGCAGCGTCAGTGACGCTGACGGTACAAGCCAGACTACTGTTGTCTGGTATAGTGCAGCAGCAGAACAATTTGCTGAGAGCTATTGAGGCGCAACAGCATATGTTGCAACTCACAGTCTGGGGCATTAAGCAACTCCAGGCAAGAGTCCTGGCTGTGGAAAGATACCTAAGGGATCAACAGCTCCTAGGGATCTGGGGTTGCTCTGGAAAACTCATTTGCACCACTAATGTGCCTTGGAATGCTAGTTGGAGTAATAAATCTCTTAATAACATTTGGGAAAACATGACATGGATGGAGTGGGAAAGAGAAATTGACAATTACACAGACTTAATATACATCTTACTTGAAAAATCACAGATACAACAAGAAAAGAATGAACAAGAATTATTGGAATTAGATAGTTGGGCAAGTTTGTGGAATTGGTTTGACATATCAAAGTGGCTGTGGTATATAAAAATATTCATAATGATAGTAGGAGGCCTGGTAGGTTTAAGAATAGTTTTTGCTGTGCTTTCTATAGCAAATAGAGTTAGGCAGGGATACTCACCATTGTCATTTCAGACCCGCCTCCCAACCCCGAGGGGACCCGACAGGCCCGAAGGAATCGAAAAAGAAGGTGGAGGGAGAGACAGAGACGGATCCAGGCCATTAGTGCATGGATTATTAGCACTCATCTGGGACGATCTACGGAGCCTGTGCCTCTTCAGCTACCACCGCTTGAGAGACTTACTCTTGATTGTAACGAGGACTGTGGAACTTCTGGGACGCAGGGGGTGGGAACTCCTCAAATATTGGTGGAATCTCCTGCAGTATTGGAGTCAGGAACTAAAGAATAGTGCTGTTAGTTTACTCAATACCACAGCTATAGCAGTAGCTGAGGGGACAGATAGGGTTATAGAAGTAGTACAAAGAGCTTTTAGAGCTATTCTCCACATACCTGCAAGAATAAGACAGGGCTTAGAAAGGGCTTTGCTG
>WITO4160.33*
ATGAAAGTGATGGGGACCAAGAAGAATTATCAGCACTTGTGGAGATGGGGCATCATGCTCCTTGGGATGTTAATGATGAGTAGTGCTGAACAATTGTGGGTTACAGTCTATTATGGGGTGCCTGTGTGGAGGGAAGCAAACACCACTCTATTTTGTGCATCAGATGCTAAAGCATATGATACAGAGGTACATAATGTTTGGGCCACACATGCCTGTGTACCCACAGACCCCAACCCACAAGAAGTAGTAATGGGAAATGTGACAGAAGATTTTAACATGTGGAAAAATAACATGGTAGAACAGATGCATGAGGATATAATCAGTTTATGGGATCAAAGCCTAAAGCCATGTGTAAAATTAACCCCGCTCTGTGTTACTTTACATTGCACTAATAGTAGTACTATGAGGGAAGAAATGAAAAATTGCTCTTTTAATACTACCACAGTCATAAGAGATAAGATACAGAAAGAATATGCACTTTTTTATAAACTTGATATAGTACCAATAGAAAATACCAATTATAGGTTGATAAATTGTAACACCTCAGTCATTACACAAGCCTGTCCAAAGGTATCCTTTGAACCAATTCCCATACATTATTGTGCCCCGGCTGGTTTTGCGATTCTAAAGTGTAATAATAAGACATTCAATGGAAAGGGACCATGTAGAAATGTCAGTACAGTACAATGTACACATGGAATTAAGCCAGTAGTATCAACTCAACTATTGCTAAATGGCAGTCTAGCAGAAGAAGACATAATAATCAGATCTGAAAATTTCACAAACAATGGTAAAAACATAATAGTACAGCTGAAGGAACCTGTAAAAATCAATTGTACAAGACCCGGCAACAATACAAGGAGAAGTATAAATATAGGACCAGGGAGAGCATTTTATGCAACAGGGGCCATAATAGGAGATATAAGAAAAGCACATTGTAACATAAGCACAGAACAATGGAATAACACTTTAACACAAATAGTTGACAAGTTAAGAGAACAATTTAATAAAACAATAATCTTTAACCAATCCTCAGGAGGGGATCCAGAAGTTGTAATGCACACTTTTAATTGTGGAGGGGAATTTTTCTACTGTAATTCAACACAACTGTTTAATAGTACTAATAGTACTGACAATATCACACTCCCATGTAGAATAAAACAAGTTATAAACATGTGGCAGGAAGTAGGAAAAGCAATGTATGCCCCTCCCATCAGAGGACAAATTGATTGTTCATCAAATATTACAGGGTTGATATTAACAAGAGATGGTGGTAACAGTAGCGAAACCTTCAGACCTGGAGGAGGAAATATGAAGGACAATTGGAGAAGTGAATTATATAAATATAAAGTAGTAAAAATTGAACCATTAGGAATAGCACCCACCAGGGCAAAGAGAAGAGTGGTGCAGAGAGAAAAAAGAGCAGTGCTGGGAGCTGTGTTCCTTGGGTTCTTGGGAGCTGCAGGAAGCACTATGGGCGCAGCGTCACTGACGCTGACGGTACAGGCCAGACTATTATTGTCTGGTATAGTGCAACAGCAGAGCAATCTGCTGAGAGCTATTGAGGCGCAACAACATATGTTGCAACTCACAGTCTGGGGCATTAAACAGCTCCAGGCAAGAGTCCTGGCTATAGAAAGATACTTAAAGGATCAACAGCTCCTAGGAATTTGGGGTTGCTCTGGAAAACTCATCTGCACCACTACTGTGCCTTGGAATACTAGTTGGAGTAATAAATCTTATGATTACATTTGGAATAACATGACCTGGATGCAGTGGGAAAGAGAAATTGACAATTACACAGGCTTCATATACACCTTAATTGAAGAATCGCAGAACCAACAAGAAAAAAATGAACTAGAATTATTGGAACTAGATAAGTGGGCAAGTTTGTGGAATTGGTTTAACATAACAAATTGGCTGTGGTATATAAAATTATTCATAATGATAATAGGAGGCTTGGTAGGTTTAAGAATAGTTTGTGCTGTACTTTCTATAGTGAATAGAGTTAGGCAGGGATACTCACCATTATCATTTCAGACCCGCCTCCCAAACCCGAGGGGACCCGACAGGCCAGAAGAAACAGAAGGAGAAGGTGGAGAGAGAGACAGAGACAGATCCGCACGATTAGTGAACGGATTCTTAGCAATCATCTGGGACGATCTGCGGAGCCTGTGCCTCTTCAGCTACCACCGCTTGAGAGACTTACTCTTGATTGTAGCGAGGGTTGTGGAGATTCTGGGACGCAGGGGGTGGGAAATCCTCAAATATTGGTGGAATCTCCTGAAGTATTGGAGTCAGGAACTAAAGAATAGTGCTGTCAGCTTGCTTAACGTCACAGCTATAGCAGTAGCTGAGGGAACAGATAGAGTTATAGAAATAGTGCAAAGAGCTGTTAGAGCTATTCTCCACATACCTACAAGAATAAGACAGGGCTTCGAAAGGGCTTTACTA
>THRO4156.18*
ATGAGAGTGAAGGGGATCAAGAAGAGCTTTCAGCACTGGTGGAAATGGGGCACCATGCTCCTTGGGATATTGATGATATGTAGTGCTGACAAATTGTGGGTCACAGTTTATTATGGGGTACCTGTGTGGAAAGAAGCAGTCACCACTCTGTTTTGTGCATCAGATGCTAAAGCATATGATACAGAAGTACATAATGTTTGGGCCACACATGCCTGTGTACCCACAGACCCCGACCCACAAGAAGTAGTACTGGAAAATGTGACAGAAAATTTTAACATGTGGAAAAACAACATGGTAGAACAGATGCATGAGGATATAATTAGTTTATGGGATCAAAGCCTAAAGCCATGTGTAAAATTAACCCCACTCTGTGTTACTTTAAATTGCACTGATTATAACAATAGTAAGGAGGAAATGAAAAATTGCTCTTTTAATATCACCACAAACGTGAGAGATAAAGTAAAGAGAGAATATGCCTTGTTTTATAACCTTGATGTAGTAAAAGAGGGTGAAACCAGCTATAGGTTGGTAAGTTGTAACACCTCAGTCGTTACACAGGCCTGTCCAAAAATAACCTTTGAGCCAATTCCCATACACTATTGTGCCCCGGCTGGTTTTGCGATTCTAAAGTGTAATAATAAGACGTTCAATGGAACAGGACCATGTACAAATGTCAGCACAGTACAATGTACACATGGAATTAAGCCAGTAGTATCCACTCAACTGCTGTTAAATGGCAGTCTGGCAGAAGGAGGCGTAATGATTAGGTCTGCCAATTTCACAAACAATGCTAAAACCATAATAGTACAGCTGAGTAAATCTGTAGCAATTAATTGTACAAGACCAAACAACAATACAAGTAAAAGTATACATATGGGACCAGGGGGAGCATTTTTTGCAACAGGAAGAATAATAGGAGATATAAGAAAAGCATATTGCACTGTTAATGGAACAGAATGGAATACAACTTTAAGACAGATAGTTGAAAAATTCAAAAAACAATTTAATAAAACAATAGTCTTTAAGCCATCCGCAGGAGGGGACCCAGAAATTGTAACACACAGTTTTAATTGTGGAGGGGAATTTTTCTACTGTAATACAACAAACCTGTTCAATAGTAGTACAAAAAATGATACAATCACACTCCCATGCAGAATAAAACAAATTATAAACATGTGGCAGCAAGTAGGAAAAGCAATGTATGCCCCTCCCATCAGTGGAAAAATTAACTGTTTATCAAATATTACAGGGCTGCTATTAACAAGAGATGGGGGTAATGAGACCGAGATCTTCAGACCTGGAGGAGGAGATATGAGGGACAATTGGAGAAGTGAATTATATAAATATAAAGTAGTAAGAATTGAACCATTAGGAGTAGCGCCCACCAAGGCAAAGAGGAGAGCGGTACAGAGAGAAAAAAGAGATCTGCTAGGAGCTTTGTTCCTTGGGTTCTTGGGAGCAGCAGGAAGCACTATGGGCGCAGCGTCAGTGACGCTGACGGTACAGGCCAGGCAGTTATTGTCTGGTATAGTGCAACAGCAGAACAATCTGCTGAGAGCTATTGAGGCGCAACAGCACCTGTTGCAACTCACAGTCTGGGGCATCAAGCAGCTCCAGGCAAGACTCCTGGCTGTGGAAAGATACCTAAAGGATCAACAGCTCCTAGGGATTTGGGGTTGCTCTGGAAAACTCATTTGCACCACTACTGTGCCTTGGAATAATAGTTGGAGTAATAAAACTTATGAGTACATTTGGAATAACATGACCTGGATAGAGTGGGAAAGAGAAATTGACAACTACACAGGCTTAATATACAATTTAATTGAAAAATCGCAGAACCAGCAGGAAAAGAATGAAAAAGAATTATTGGAATTGGATAAATGGGACAGTTTGTGGAGTTGGTTTAGCATAACAAATTGGCTGTGGTATATAAAAATATTCATAATGATAGTAGGAGGCTTGATAGGTTTAAGAATAGTTTTTGCTGTACTTTCTATAGTGAATAGAGTTAGGCAGGGGTACTCACCATTATCGTTTCAGACCCGCCTCCCAGCCCCGAGGGGACCCGACAGGCCCGAAGGAATCGAAGAAGAAGGTGGAGAGAGAGACAGAGACAGATCCGGACCATTAGTGAACGGATTCTTGGCACTTATCTGGGTCGATCTGCGGAGCCTGTGCCTCTTCAGCTACCACCGCTTGAGAGACTTACTCTTGATTGTAGCGAGGATTGTGGAACTTCTGGGACTCAGGGGGTGGGAAGCCCTCAAATATTGGTGGAACCTCCTGCAGTATTGGAGTCAGGAACTAAAGAATAGTGCTGTTAGCTTGCTAAACGCCACAGCTATAGCAGTAGCTGAGGGGACAGATAGGATTATAGAAATATTACAAAGAGTTGGTAGAGCTATCCTCCACATACCTACAAGAATAAGACAGGGCCTTGAAAGAGCTTTGCTA
>TRJO4551.58*
ATGAGAGTGATGGGGATCAGGAAGAATTATCAGCACTTGTGGAGATGGGGCACCATGCTCCTTGGGATATTGATGATCTGTAATGCTGAAAAATTGTGGGTCACAGTTTATTATGGGGTACCTGTGTGGAAAGAAGCAACCACCACTTTATTTTGTGCATCAGATGCTAAAGCTTATGAGACAGAGGTACATAATGTTTGGGCCACACATGCCTGTGTACCCACAGACCCCAACCCACAAGAATTAGTATTGGAAAATGTAACAGAATATTTTGACATGTGGAAAAATAACATGGTAGAACAGATGCATGAAGATATAATTAGTTTATGGGATCAAAGCCTAAAACCATGTGTAAAACTAACCCCACTCTGTGTCACTTTAAATTGCACTGATTGGACGAATGAGGGAGGAGAAATGAAAAACTGCTCTTTCAATATCACCACAGCAACGGGAGATAAGAAA---AAAGAACGTGCATTTTTTTATAAGCTTGATGTAGCACCAAATAGTAATACCAGCTATAGGTTGATAAGTTGTAATACTTCAGTCATTACCCAGGCATGTCCAAAGATATCCTTTGAGCCAATTCCCATACATTATTGTGCCCCGGCTGGTTTTGCGATTCTAAAATGTAATGATAAGAAGTTCAATGGAACAGGATCATGTACAAATGTCAGCACAGTACAATGCACACATGGAATTAGGCCAGTAGTATCAACTCAACTGCTGCTAAATGGCAGTCTAGCAGAAGAAGAGGTAGTAATTAGATCTAAAAATTTCTCGGACAATGCTAAAATCATAATAGTACAACTAAATGAATCTGTACCAATTAATTGTACAAGACCCCACAACAATACAAGGAAAAGTATACATATAGGACCAGGGAGAGCCTGGTATGCAACAGGAGATATAATAGGAGATATAAGAAAAGCATATTGTAACATTAGTGAAGCAAAATGGAATAACACTTTAAAACAGATAACTGAAAAATTAAAAGAACAATTTAATAAAACAATAGTCTTTAATCAACCCTCAGGAGGGGACCCAGAAGTTACAATGCACAGTTTTAACTGTGGAGGGGAATTTTTCTACTGTAATACATCAAAACTGTTTAATGGAACCAATAACACGGGGATTATCATACTCCAATGCAGAATAAAACAAATTATAAATAGGTGGCAAGAAGTAGGAAAAGCAATGTATGCCCCTCCCATCGAAGGACAAATTAAATGCTCATCAAATATTACAGGGTTGCTATTAACAAGAGATGGTGGTAACAACACCGAATTCTTCAGACCTGGAGGAGGAAATATGAAAGATAATTGGAGAAGTGAATTATATAAATATAAAGTAGTAAGAATTGAACCATTAGGAGTAGCACCCACCAAGGCAAAGAGAAGAGTGGTGCAGAGAGAAAAAAGAGCAATAATAGGAGCTGTGTTCCTTGGGTTCTTAGGAGCAGCAGGAAGCACTATGGGCGCAGCGTCAATAACGCTGACGGTACAGGCCAGAAAATTATTGTCTGGTATAGTGCAACAGCAGAACAATCTGCTGAGGGCTATTGAGGCGCAACAGCATCTGTTGCAACTCACAGTCTGGGGCATCAAGCAGCTCCAGGCAAGAGTCCTGGCTGTAGAAAGATACCTAAGGGATCAACAGCTCCTAGGGATTTGGGGTTGCTCTGGAAAACTCATTTGCACCACTGCTGTGCCTTGGAATAGTAGTTGGAGTAATAAATCTCTGGATACAATTTGGAATAACATGACCTGGATGCAGTGGGAAAAAGAAATTGACAATTACACAGGGTTAATATACACCTTAATTGAAGAATCGCAGATCCAACAAGAAAAGAATGAACTAGACTTATTGAAATTGGATCAATGGGCAAGTTTGTGGAATTGGTTTGACATAACAAATTGGCTGTGGTATATAAAAATATTCATAATGATAGTAGGGGGCTTGGTAGGTTTGAGAATAGTTTTTGCTGTACTTTCTATAGTGAATAGAGTTAGGCAGGGATACTCACCTTTGTCGTTCCAGACCCACCTCCCAAACTCGAGGGGACCCGACAGGCCCGGAGGAATCGAAGAAGAAGGTGGAGAGAGAGACAACGGCAGATCCAGACCATTAGTGGATGGATTCTTAGCAATTATCTGGGTCGACCTGCGGAGCCTGTGCCTCTTCAGCTACCACCACTTGAGAGGCTTACTCTTGATTGCAGCGAGGATTGTGGAACTTCTGGGACGCAGGGGGTGGGAAGCCCTCAAATATTGGTGGAATCTCCTGCAGTATTGGGGTCAGGAACTAAGGAATAGTGCTGTTAGTTTGCTTAATGCTACAGCTATAGCAGTAGCTGAGGGGACAGATAGGATTATAGAAGTAGTGCAAAGAATTGGTAGAGCTATTCTCAACATACCTAGAAGAATAAGACAGGGCGCAGAAAGGGCTTTGCAA
>RHPA4259.7*
ATGAGAGTGATGGGGATCAGGAAGAATTATCAGCACTTGTGGAAATGGGGGACCATGCTCCTTTGGTTATTAATGATCTGTAGTGCTGACCAATTATGGGTCACAGTCTATTATGGGGTACCTGTGTGGAAAGAAGCAAACACCACACTATTTTGTGCATCAGATGCAAAAGCATATGATACAGAAGCACATAATGTTTGGGCCACACATGCCTGTGTACCCACAGACCCCAATCCACAAGAAGTAGTATTGGAAAATGTGACAGAAAATTTTAACATGTGGAAAAATCATATGGTAGAACAGATGCATGAGGATATCATCAGTTTATGGGATCAAAGCCTAAAGCCATGTGTAAAATTAACCCCACTCTGTGTTACTTTAAACTGCACTGATCTTGTGAATACGGAAAAGGAAATGAAAAACTGCTCTTTCAATGTCACCTCAGGCATAAGAGATAAGGTGCAGAAAGAATATGCACTTTTGTATAAACTTGATATAGTACAAAATGATAATACTAGCTATAGGTTGATAAGTTGTAATACCTCAGTCATTACACAGGCCTGTCCAAAGATATCCTTTGAGCCAATTCCCATACATTTTTGTGCCCCGGCTGGTTTTGCGATTCTAAAGTGTAATGATAAGAAGTTCAATGGAACAGGACCATGTACAAATGTCAGCACAGTACAATGTACACATGGAATCAGGCCAGTAGTATCAACTCAACTGCTGTTAAATGGCAGTCTAGCAGAAGAAGAGGTAGTAATTAGATCTGAAAATTTCACGAACAATGTTAAAAACATAATAGTACAGCTGAATGAATCTGTACAAATTAATTGTACAAGACACAATAACAATACAAGAAAAAGTATCAATATAGGACCAGGGAGAGCATTTTATGCAACAGGAAAAATAATAGGAGATATAAGACAAGCACATTGTAACATTAGTAGAGAAAAATGGCAGAACACTTTAAAACAGATAGTTAAAAAATTAAGAGAACAATTTAATAAAACAATAGCCTTTGCTCCATCCTCAGGGGGGGACCCAGAAATTGTAATGCACAGTTTTAATTGTAATGGGGAATTTTTCTACTGTAATACAACAAAATTGTTTACTAGTACTTCAAATAGCACTGTTATCACCCTGCCATGCAGAATAAGACAAATCATAAACATGTGGCAGGAAGTAGGAAAAGCGATGTATGCCCCTCCCATCCAAGGACAAATTAAATGTTCATCAAATATTACAGGGCTGTTATTAACAAGAGATGGTGGTGACACCACAGAGACCTTCAGACCTGGAGGAGGAAATATGAAGGACAATTGGAGAAGTGAATTATACAAATATAAAGTAGTAAGAATTGAGCCATTAGGAGTAGCCCCCACCAAGGCAAAAAGAAGAGTGGTGCAGAGAGAAAAAAGAGCAGTGATAGGAGCTATGTTCCTTGGGTTCTTAGGAGCAGCAGGAAGCACTATGGGCGCAGCGTCAATAACGCTGACGGTACAGGCCAGACTACTATTGTCTGGTATAGTGCAACAGCAGAGCAATCTGCTGAGGGCTATTGAGGCGCAACAGCATCTGTTGCAACTCACAGTCTGGGGCATCAAGCAGCTCCAGGCAAGAGTCCTGGCTGTGGAAAGATACCTAAAGGATCAACAGCTCCTGGGGATTTGGGGTTGCTCTGGAAAACTCATCTGCACCACTGCTGTGCCTTGGAATGCTAGTTGGAGTAATAAATCTCAGGATACGATTTGGGGAAACATGACTTGGATGCAGTGGGAAAGAGAAATTGACAATTACACAGACTTAATCTACAACTTACTTGAAGAATCGCAGAACCAACAAGAGAAAAATGAACAAGAATTATTGGCATTGGATAAATGGGCAAGTTTGTGGAGTTGGTTTAGCATAACACACTGGCTGTGGTATATAAAAATGTTCATAATGATAGTAGGAGGCTTGGTAGGTTTAAGAATAGTTTTTGCTGTACTTTCTATAGTGAATAGAGTTAGGCAGGGATACTCACCATTATCGTTTCAGACCCGCTTCCCAGCCCCGAGGGGACCCGACAGGCCCGAAGGAATCGAAGAAGAAGGTGGAGAGCGAGACAGAGACAGATCAGGGAGATCAGCAGATGGATTCTTAGTACTCGTCTGGGTCGATCTGCGGAACCTTTGCCTCTTCAGCTACCACCGCTTGAGAGACTTACTCTTGATTGTAACGAGGACTGTGGAACTTCTGGGACGCAGGGGGTGGGAAGCCCTCAAATATTGGTGGAATCTCCTACAGTATTGGAGCCAGGAACTAAAGAAGAGTGCTGTTAGTTTGCTTGATGCCATAGCCATAGCAGTAGCTGAGGGAACAGATAGGATTATAGAACTATTACAAAGAATTTTTAGAGCTTTTCTCCACATACCTACAAGAATAAGACAGGGCTTGGAAAGGGCATTGCAA
>SC422661.8*
ATGAGAGTGAGGGAGACCAGGAGGAATTGGCAGCACTGGTGGAAATGGGGCACGATGCTCCTTGGGATGTTGATGATCTGTAGTGCTGAAAAATTGTGGGTCACAGTCTATTATGGGGTACCTGTATGGAAAGAAGCGACCACCACTCTATTTTGTGCATCAGATGCTAAAGCATATGAAACAGAGAAACATAATGTCTGGGCCACACATGCCTGTGTACCCACAGACCCCGATCCACAAGAAGTAGTGTTGGGAAATGTGACAGAAAATTTTAACATGTGGAAAAATAACATGGTAGAACAAATGCATGAGGATATAATAAGTTTATGGGATCAAAGCCTAAAGCCATGTGTAAAATTAACCCCACTCTGTGTTACTTTAAATTGCACGGATTTGAGGAATGAGAAAGGAGAAATAAAAAACTGCTCTTTCAATATCACCACAGCAATAAGAGATAAGGTACAGAAAACATATGCACTTTTTTATAGACTTGATGTAGTACCAGATAATAATCATGGTTATAGATTAATAAATTGTAATACCTCAGTCATTACACAGGCCTGCCCAAAAGTATCCTTTGAACCAATTCCCATACATTATTGTGCCCCAGCTGGTTTTGCGATTCTAAAATGTAATAATAAGAAGTTCAATGGAACAGGACCATGTAAAAATGTCAGCACAGTACAATGTACACATGGAATTAGACCAGTAGTGTCAACTCAACTGCTGTTAAATGGCAGTCTAGCAGAAGAAGAGGTAGTAATTAGATCTGAAAATTTCACAGACAATGCTAAAACCATAATAGTACAACTGAATGACTCTGTAATAATTAATTGTACAAGACCCAACAACAATACAAGAAAAGGTATAACTATAGGACCAGGGAGAGTATTTTAT---ACAGGAGAAATAGTAGGAGATATAAGACAAGTACATTGTAACCTTAGTAGTGCAAAATGGAATAGCACTTTGAAACAGGTAGTTACAAAATTAAGAGAACAATTTAATAAAACAATAGTCTTTAATCAATCCTCAGGAGGGGATCCAGAAATTGTAATGCACAGTTTTAATTGTGGAGGGGAATTTTTCTTCTGTAATACAACACAATTGTTTAACAGTACCACTGTGTCAAATACTATCATACTCCCATGCAGAATAAAACAAATTATAAACATGTGGCAGGAAGTAGGCAAAGCAATGTATGCCCCTCCTATTAGAGGACAAATTAGATGTTCATCAAATATTACAGGATTACTATTAACAAGAGACGGTGGTAACAGCACCGAGATCTTCAGACCTGGAGGAGGAGATATGAGGGACAATTGGAGAAGTGAATTATATAAATATAAAGTAGTAAAAATTGAACCATTAGGAATAGCACCCACCAAGGCAAGGAGAAGAGTGGTGCAAAGAGAAAAAAGAGCAGTGATAGGAGCTATGTTCCTTGGGTTCTTGGGAGCAGCAGGAAGCACTATGGGCGCAGCATCAGTAACGCTGACGGTACAGGCCAGACTATTATTGTCTGGTATAGTGCAACAGCAGAACAATCTGCTGAGGGCTATTGAGGCGCAACAGCATCTGTTGCAACTCACAGTCTGGGGCATCAAACAGCTCCAAGCAAGAGTCCTGGCTGTAGAAAGATACCTAAGGGATCAACAGCTCCTGGGGATTTGGGGTTGCTCTGGAAGACTCATTTGCACCACTAATGTGCCTTGGAACACTAGTTGGAGTAATAAATCTCTTAATGATATTTGGGATAACATGACTTGGATGGAGTGGGATAGAGAAATCAACAATTACACAAGCCTCATATACAACTTACTTGAAGATGCGCAAAACCAGCAAGAAAAGAATGAACAAGAATTATTAGAATTGGATAAGTGGGCAAGTTTGTGGAATTGGTTTGACATAACACATTGGCTGTGGTATATAAAAATATTCATAATGATAATAGGTGGCCTGATAGGTTTAAGAATAGTTTTTGCTGTGCTTTCTATAGTAAATAGAGTTAGGCAGGGATACTCACCATTGTCATTTCAGACCCACCTCCCAGCCAGGAGGGAACCCGACAGGCCCGAAGGAACAGAAGGAGAAGGTGGAGAGAAAGACAGAGACAGATCAGTTCGATTAGTGCATGGATTCTTAGCACTCATCTGGGACGATCTACGGAGCCTGTGCCTCTTCAGCTACCACCGCTTGACAGACTTACTCTTGATTGTAACGAGGATTGTGGGACTTCTGGGACGCAGGGGGTGGGAAGCCCTCAAGTATTGGTGGAATCTCCTACAATACTGGAGTCAGGAACTAAAGAATAGTGCTGTTAGCTTGCTTGATACCATAGCTATCGCAGTAGCTGAGGGGACAGATAGGGTTATAGAAGCAGTGCGAAGAATTTTTATAGGTGTTCTCCACATACCTAGAAGAATCAGACAGGGCTTTGAAAGGGCTTTGTTA
>QH0692.42*
ATGAGAGTGAAGGGGATCAGGAGGAATTGGCAGGGCTTGTGGAGATGGGGCACGATGCTCCTTGGAATGTTGATGATCTGTAGGGCTGAAAACTTGTGGGTCACAGTCTATTATGGGGTACCTGTGTGGAAAGAAGCAACCACCACTTTATTTTGTGCATCAGATGCTAAAGCATATGAGACAGAGAAACATAATGTCTGGGCCACACATGCCTGTGTACCCACAGACCCCAACCCACAAGAAGTAGTATTGGGAAATGTGACAGAAAATTTTAACATGTGGAAAAATAACATGGTAGAACAGATGCATGAGGATATAATCAGTTTATGGGATGAAAGCCTAAAGCCATGTGTAAAATTAACCCCACTCTGTGTTACTTTGAACTGCACTGATGAAGTGACTAATGAGGGAGAAATAAAAAACTGCTCTTTCAGTGTCCCCACAGGCATAAAAGATAAGGTGCAGAATGTATATGCACTTTTTTATAAACTTGATGTAATACCAATAGATGATAATAGCTATAGATTGATAAATTGTAATACCTCAGTCATTACACAGGCCTGTCCAAAGGTGTCCTTTGAACCAATTCCCATACATTATTGTGCCCCGGCTGGTTTTGCAATTCTAAAATGTAATAATAAGACATTCAATGGAACAGGACCATGTACAAATGTCAGCACAGTACAATGTACACATGGGATTAGACCAGTAGTGTCAACTCAACTGCTGTTAAATGGCAGTCTAGCAGAAGAAGAGGTAGTAATTAGATCTGAAAATTTCACGAACAATGCTAAAACCATAATAGTACATCTGAAGAAATCTGTAGAAATTAATTGTACAAGGCCCGGCAACAATACAAGAAAAAGCATACATATAGGACCAGGGAGAGCATTTTATGCTACAGGAGACATAATAGGAGATATAAGACAAGCACATTGTAACCTTAGTAGTGTACAATGGAATGACACTTTAAAACAGATAGTTATAAAATTAGGAGAACAATTTAATAAAACAATAGCCTTTAATCAATCCTCAGGAGGGGACCCAGAAATTGTAATGCACAGTTTTAATTGTGGAGGAGAATTTTTCTACTGTAATACAACACAACTATTTAATAGTACTACAGAATCAAATACTATCACACTCCCATGTAGAATAAAACAAATTGTAAACATGTGGCAGGAAGTAGGCAAAGCAATGTATGCCCCTCCCATCAGAGGACAAATTAGATGTTCATCAAATATCACGGGGCTGCTATTAACAAGAGATGGTGGCAACGGGACCGAGACCTTTAGACCTGGAGGAGGAGATATGAGGGACAATTGGAGAAGTGAATTATATAAATATAAAGTGGTAAAAATTGAGCCATTAGGAGTAGCACCCACCAAGGCAAAGAGAAGAGTGGTGCAGAGAGAAAAAAGAGCAGTGATAGGAGCTATGTTCCTTGGGTTCTTGGGAGCAGCAGGAAGCACTATGGGCGCAGCGTCAATAACGCTGACGGTACAGGCCAGACAATTATTGTCTGGTATAGTGCAACAGCAAAACAATTTGCTGAGAGCTATTGAGGCGCAACAGCATATGTTGCAACTCACGGTCTGGGGCATCAAACAGCTCCAAGCAAGAGTCCTGGCTGTGGAAAGATACCTAAGGGACCAACAGCTCCTAGGGATTTGGGGTTGCTCTGGAAAACTCATTTGCACCACTGCTGTGCCTTGGAATGCTAGTTGGAGTAATAAATCTCAAGATTACATTTGGAATAACATGACCTGGATGCAGTGGGATAAAGAGATTAACAATTACACAAACTTAATATACTCCTTACTTGAAGACTCGCAAAACCAGCAAGAAAAGAATGAACATGAATTATTAGAATTGGACAAATGGGCAAGTTTGTGGAATTGGTTTGACATAACAAGATGGCTGTGGTATATAAAAATATTCATAATGATAGTAGGAGGCTTGATAGGTTTAAGAATAGTTATTGCTGTAGTTTCCATAGTGAATAGGGTTAGGCAGGGATACTCACCAATATCATTACAGACCCACTTCCCAGCACCGCGGGGACCCGACAGGCCCGAAGGAATCGAAGAAGGAGGTGGAGACAGAGACAGAGACAGATCACTGCGATTAGTGCATGGATCCTTAGCACTCATCTGGGACGATCTGAGGAGCCTGTGCATCTTCAGCTACCACCGCTTGAGAGACTTACTCTTGATTGTAGCGAGGGTTGTGGAAATTCTGGGACGCAGGGGGTGGGAAGCCCTCAAGTATTGGTGGAATCTCCTGCAGTATTGGAGTCAGGAACTGAAGAATAGTGCTGTTAGCTTGCTTGATGCCACAGCTATTGCAGTAGCTGAGGGGACAGATAGGATTATAGAAATAATACGAAGAGCTTTTAGAGCTATCCTCCACATACCTACAAGAATAAGACAGGGCTTGGAAAGGGCTTTGCTA
>REJO4541.67*
ATGAAAGTGAAGGGGATCAGGAGGAATTATCAGCACTTGTGGAGATGGGGCATCATGCTCCTTGGGATATTGATGATCTGTAGTGCTGAAAAATTGTGGGTCACAGTGTATTATGGGGTACCTGTGTGGAAAGAAGCAACCACCACTTTATTCTGTGCATCAGATGCTAAAGCATATGACCAAGAGATACATAATATTTGGGCCACACATGCCTGTGTACCCACAGACCCCAACCCACAAGAAGTAGAATTAAAAAATGTGACAGAAAATTTTAACATGTGGAAAAGTAACATGGTAGAACAGATGCATGAGGATATAATCAGTTTATGGGATCAAAGCCTAAAGCCATGTGTAAAATTAACCCCACTCTGTGTTACTTTAAAGTGTACTGATTTGAATGTTGCGAAGGGAGAAATAAAAAACTGCTCGTTCAATATCACCACAACTCCAAGAGATAAGATACAGAAAGAATATGCAATTTTTTATAAACAGGATGTAGTACCAAATGATAATATTAGTTATAGGCTGATAAGTTGTAACACCTCAGTCATTACACAGGCCTGTCCAAAGGTAACCTTTGAGCCAATTCCCATACATTATTGTGCCCCGGCTGGTTTTGCGATTCTAAAATGTAATGATAAGGGGTTCAATGGAACAGGACCATGTACAAATGTCAGCACAGTACAATGTACACATGGAATTAGGCCAGCAATATCAACTCAACTACTGTTGAATGGCAGTCTAGCAGAAGACAAGGTAGTAATTAGATCTGAAAATTTCACGGACAATGCTAAAATCATAATAGTACATCTGAATGAAACTGTAAAGATTAATTGTACAAGACCCAACAACAATACAAGAAAAAGTATACATATAGCACCGGGGAGAGCATTTTATGCAACAGGAGAAATAATAGGAGATATAAGAAAAGCATATTGTACCATTAATGAATCAGAATGGAATAACACTTTACAAAAGATAGTTGTAACATTAAGAGAACAATTTAATAAAACAATAGTCTTTAATCAATCCTCAGGAGGGGACCCAGAAGTTACAATGCACACTTTTAATTGTGGAGGGGAATTTTTCTACTGTAATACAGCACAACTGTTTAATAGTAGTACTGAAAATAACACAATCATACTCCCATGCAGAATAAAACAAATTATAAACATGTGGCAGAGAGTAGGAAAAGCAATATATGCCCCTCCCATCAGTGGACAAATTAGATGTTTATCAAATATTACAGGGCTGATATTAACAAGAGATGGTGGTAATAGTAGCGAGATCTTCAGACCTGGAGGAGGAGATATGAGGGACAACTGGAGAAGTGAATTATATAAATATAAAGTAGTACAAATTGAACCATTAGGAATAGCACCCACCAGGGCAAAGAGAAGAGCGGTGCAGAGGGAAAAAAGAGCAGTGATAGGAGCTCTGTTCCTTGGGTTTCTGGGAGCAGCAGGAAGCACTATGGGCGCAGCGTCAGTGACGCTGACGGTACAGGCCAGACAGTTGTTGTCTGGTATAGTGCAACAGCAGAGCAATCTGCTGAGAGCTATTGAGGCGCAACAGCATCTGTTGCAACTCACAGTCTGGGGCATTAAACAGCTCCAGGCAAGAGTCCTGGCTATGGAAAGTTACCTAAAGGATCAACAGCTCCTGGGAATTTGGGGTTGCTCTGGAAAACTCATCTGCACCACTACTGTGCCTTGGAATACTAGTTGGAGTAATAAATCTCTGGATCAGATTTGGAATAACATGACCTGGAGGGAGTGGGAAAAAGAAATTGACAATTACACAGACCTAATATACACCTTAATTGAAAAATCGCAAAACCAACAAGAAAAGAATGAACAAGAATTATTGGAATTGGATAAATGGGCAAGTTTGTGGAATTGGTTTGACATAACAAATTGGCTGTGGTATATAAAAATATTCATAATGGTAGTAGGGGGCTTGGTAGGTCTAAGAATAGTTTTTGCTGTACTTTCTATAATAAATAGAGTTAGGCAGGGATACTCACCATTATCGTTTCAGACCCACCTCCCAGCCCCGAGGGGACCAGACAGGCCCGAAGGAATCGGAGAAGAAGGTGGAGAGAGAGACAGCGACAGATCAGGAAGATCAGTGGATGGATTCTTACCACTTATCTGGGTCGATCTGAGGAGCCTGTTCCTCTTCAGTTACCACCGCTTGACAGACTTACTCTTGATTGTGACGAGGATTGTGGAACTTCTGGGACGCAGGGGGTGGGGAATCCTCAAATACTGGTGGAGTCTCCTACAGTATTGGAGTCAGGAACTAAAGAATAGTGCTGTTAGCTTGCTCAACGCCACAGCCATTGCAGTAGCTGAGAGGACAGATAGGATTATAGAAATAGTACAAAGAGTTTTTAGGGCTCTTCTCCACATACCTAGAAGAATAAGGCAGGGCTTTGAAAGGGCTTTGCTA
>CNE52
ATGAGAGTGAGGGGGACACTGAGGAATTATCAACAATGGTGGATATGGGGCGTCTTAGGCTTCTGGATGTTAATAATGTGTAATGTGGGAAACTTGTGGGTCACAGTCTATTATGGGGTACCTGTGTGGAGAGACGCAAAAGCTACTCTATTCTGTGCGTCAGATGCTAAAACATATGAGACAGAAGTGCATAATGTCTGGGCTACACATGCCTGTGTACCCACAGACCCCAACCCACAAGAAATATTTATGGAAAATGTAACAGAAAATTTTAACATGTGGAAAAATGATATGGTGGATCAGATGCATGAGGATGTAATCAGTTTATGGGATCAAAGTCTAAAGCCATGTGTAAAGTTGACCCCACTCTGTGTCACTTTAGAATGTACAAATGCAAATGTCAATGGTGAGAGCATGAAAAATTGCTCTTTCAATACAACCACAGTATTAGCAGATAGGAAGCAGAAAGAGCATGCACTTTTTTATAGACTTGATTTAGTACCCAGTAAGAACTCTACTTATATATTAATACATTGTAATACCTCAGCCATAACACAAGCCTGTCCAAAGGTCACTTTTGATCCAATTCCTATACACTATTGTACTCCAGCTGGTTATGCGCTTCTAAAGTGTAATAATAAGACATTCAATGGGACAGGACAATGCCAGAATGTTAGCACGGTACAATGTACACATGGAATTAAGCCAGTGGTATCAACTCAACTACTGTTAAATGGTAGCCTAGCAGAAAAGGATATAGTAATTAGATCTGAAAATCTGACAAACAATGCCAAAACAATAATAATACATCTTAATCAATCTATAGAAATTAATTGTACAAGACCCAACAATAATACAAGAAAAAGGATAGGGATAGGACCAGGACGAACACTCTATGCAACAAGAGCCATCATAGGAGACATAAGACAAGCACATTGTAACATTAGTAAGGAAAAATGGAATGAAGCTTTACAGAATGTAAGTAAAGAATTAGCAAAACACTTCAATAAAACAATAACATTTAATTCATCCTCAGGAGGGGACCTAGAAGTTACAACACATAGCTTTAATTGTAGAGGAGAATTTTTCTATTGTAATACATCAGGCCTGTTTAATAGTACGAATTCAAGCTCAATCATCACAATCCCATGCAGAATAAGGCAAATTATAAACATGTGGCAGAAGGTAGGACGAGCAATGTATGCCCCTCCCATTGAAGGAAACATAGCATGTAACTCAAGTATCACAGGACTACTGTTGGTACGTGATGGAGGAAATAATCCAGAGATATTCAGACCTGGAGGAGGAGACATGAAGGACAATTGGAGAAATGAATTATATAAATATAAAGTGGTAGAAATTCAACCATTGGGAGTAGCACCCACTGAAGCAAAAAGGAGAGTGGTGCAGAGAGAAAAAAGAGCAGTGATAGGAGCTGTGTTCCTTGGGTTCTTGGGAGCAGCAGGAAGCATTATGGGCGCGGCGTCAATAACGCTGACGGTACAAGCCAGACAACTGTTGTCTGGTATAGTGCAACAGCAAAGCAATTTGCTGAGAGCTATAGAGGCGCAACAGCACATGTTGCAACTCACGGTCTGGGGCATTAAGCAGCTACAGACAAGAGTCCTGGCTATAGAAAGATACCTAAAGGATCAACAGCTCCTAGGGATTTGGGGCTGCTCTGGAAAACTCATCTGCACTACTACTGTACCTTGGAACTCCAGTTGGAGTAACAAATCTCTTGGTGAGATTTGGGATAACTTGACCTGGATGCAGTGGGATAGGGAAATTAGTAATTACACAGACACAATATACAGGTTGCTTGAAGAATCGCAAAACCAGCAGGAAATAAATGAAAAAGATCTATTAGCATTGGACAGTTGGAAAAATCTATGGAGTTGGTTTGACATATCAAATTGGCTGTGGTATATAAAAATATTCATAATGATAGTAGGAGGCCTGATAGGTTTAAGAATAATTTTTGCTGTGCTTTCTATAGTGAATGGAGTTAGGCAGGGATACTCACCTTTGTCATTTCAGACCCTTACCCCGAACCCAGGGGGACCAGACAGGCTCGGAAGAATCGAAGAAGAAGGTGGAGAGCAAGACAAAGAGAGATCCATTCGATTAGTGAGCGGATTCTTAGCGCTTGCCTGGGACGACCTGCGGAACCTGTGCCTCTTCAGTTACCACCGCTTGAGAGACTTCATATTACTGACAGCGAGGGGGGTGGAACTTCTGGGACAGAAGGGGTGGGAAGCCATTAAATATCTGGGAAGTCTTGTGCAGTATTGGGGCTCGGAGCTAAAAAAGAGTGTTATTAGTCTGTTTGATGCCTTTGCAATAACAGTAGCTGAAGGAACAGATAGGATTATAAACATAGTACAAGGAATTTGTAGAGCTATCCGCAACATACCTAGAAGAATAAGACAGGGCTTTGAAGCAGCTTTGCAA
>CNE23
ATGAGAGTGAGGGGGACACTGAGGAGTTATCAACACTGGTGGATATGGGGAATCTTAGGCTTTTGGATGCTAATGATTTGTAATGGGGGAAACTTGTGGGTCACAGTTTATTATGGGGTACCTGTGTGGAAAGAAGCAAAAACTACTCTATTCTGTGCGTCAGATGCTAAAGCACATGAGACAGAAGTGCATAATGTCTGGGCTACACATGCCTGTGTACCCACAGACCCCAACCCACAAGAAATAGTTCTGGGAAATGTAACAGAAAATTTTAATATGTGGAATAATGATATGGCAGATCAGATGCATGAGGATGTAATCAGTTTATGGGATCAAAGCCTAAAGCCATGTGTAAAGTTGACCCCACTCTGTGTCACTTTAAATTGTACAGATGTTAACGCTAATGGTAGCGAGATAAAAAACTGCTCTTTCAATGCAACCACATTATTAAGAGATAAGAAGAAGACAGAGTATGCACTTTTTTATAGAGTTGATATAGTACCAGGTAAGAACTTTAGTTATAGATTAATAAATTGTAATACCTCAGCCATAACACAAGCCTGTCCAAAGGTTAATTTTGATCCAATTCCTATACACTATTGTACTCCAGCTGGTTATGCGATTCTAAAATGTAAGGATAAGACATTCAATGGGACAGGGCCATGCCATAATGTTAGCACAGTACAATGTACTCATGGAATTAAGCCAGTGGTATCAACTCAACTACTGTTAAATGGTAGCCTAGCAGAAGAAGAGATACTAATTAAATCTGAAAATCTGACAGACAATGCCAAAACAATAATAGTACATCTTAATGAATCTGTAGAAATTGTATGCACAAGACCCAACAATAATACAAGGAAAAGTATAAGGATAGGACCAGGGCAAACATTCTATGCAACAGGAGACATCATAGGAGACATAAGACAAGCACATTGTAACATTAGTAAACATAAATGGAAAGAAGCTTTACAGAACATAAGTAAAAAATTAGCAGAACACTTCAATAAAACAATAAACTTTACATCATCCTCAGGAGGGGACCTAGAAATCACAACACATAGCTTTAATTGTAGAGGAGAATTTTTCTATTGTAATACATCAAGACTGTTTAATAGTACAAATTCAAGCTCAACCATCACAATCCCATGCAGAATAAAGCAATTTATAAACATGTGGCAGGAAGTAGGAAGAGCAATGTATGCCCCTCCCATTGAAGGAAACATAACATGTAGATCAAATATCACAGGACTACTATTGGTACGTGATGGAGGAAATCAGACAGAGATATTTAGACCTGAAGGAGGAAATATGAGGGACAATTGGAAAAATGAATTATATAAATATAAAGTGGTAGAAATTAAGCCATTGGGACTAGCACCCACTGGAGCAAAAAGGAGAGTGGTGGAGAGACAAAAAAGAGCAGTGATAGGAGCTGTAATCTTTGGGTTCTTGGGAGCAGCCGGAAGCACTATGGGCGCGGCGTCAATGGCGCTGACGGTACAGGCCAGACAATTGTTGTCTGGTATAGTGCAACAGCAAAGCAATTTGCTGAGGGCTATAGAGGCGCAACAGCATCTGTTGCAACTCACGGTCTGGGGCATTAAGCAGCTACAGACAAGAGTTCTGGCTATAGAAAGATACCTAAAGGATCAACAGCTCCTAGGGATTTGGGGCTGCTCTGGAAAACTCATCTGCACTACTGCTGTACCTTGGAACTCCAGTTGGAGCAACAAGTCTCAAACAGAGATTTGGGATAACATGACCTGGATGCAGTGGGATAAGGAAATTAGTAATTACACAAACACAATATACAGTTTGCTTGAGGAATCGCAAAACCAGCAGGAAAGAAATGAAAAGGATTTATTAGCATTGGACAGCTGGAAAAATCTATGGAGTTGGTTTGACATTTCAAATTGGCTGTGGTATATAAAAATATTCATAATGATAGTAGGAGGCTTGATAGGTTTAAGAATAATTTTTGCTGTGCTTTCTGTAGTGAATAGAGTTAGGCAGGGATACTCACCTTTGTCGTTCCAGATCCCTACCCCAAACCCAGGGGAACCAGACAGGCTCAGAGGAATCGAAGAAGAAGGTGGAGAGCAAGACAAAACCAGATCCATTCGATTAGTCAACGGATTCTTAGCACTTGCCTGGGACGACCTGCGGAGCCTGTGCCTCTTCAGTTACCACCGCTTGAGAGACTGCATATTACTGACAGCGAGGGGGTTGGAACTTCTGGGACAGACGGGGTGGGAAGCCCTTAAATATCTGGGAAGTCTTGTGCAGTATTGGGGTCTGGAACTAAAAAAAAGTGCTATTAGTCTGCTTGATACCATAGCAATAGCAGTAGCTGAAGGAACAGATAGTATTATAAACATAGTGCAAAGAATTTGTAAAGCTATCCGCAACATACCTAGAAGAATAAGACAGGGCTTAGAAGCAGCTTTGCAA
>CNE17
ATGAGAGTGAGGGTGACACTGAGGAATTATCCACAATGGTGGATATGGGGCGTCTTAGGCTTTTGGATGGTAATGATTTGTAATGTGGGAAACTTGTGGGTCACAGTTTATTATGGGGTACCTGTGTGGAAAGAAGCAAAAACTACTCTATTTTGTGCATCAGATGCTAAAGCATATGAGACAGAGGTACATAATGTCTGGGCTACACATGCCTGTGTACCCACAGACCCCAACCCACAAGAAATGGTTTTGGGAAATGTAACAGAAAATTTTAATATGTGGAAAAATGACATGGTGAATCAGATGCATGAGGATGTAATTAGTTTATGGGATCAAAGCCTAAAGCCATGTGTAAAGTTGACCCCACTCTGTGTCACTTTAGAATGTACAAATGTT------------GATGGGATGCAAAATTGCTCTTTCAATGCAACCACAGAATTAAGAGATAAGAAGAATAAAGTGTTTGCACTTTTTTATAAACTTGATATAGTGCCAAGTGAGAGTAACTATTATAGATTAATAAATTGTAATACCTCAGCCATAACACAAGCCTGTCCAAAAGTCACTTTTGATCCAATTCCTATACACTATTGCACTCCAGCTGGTTATGCGCTTCTAAAGTGTAATGCAAAAGATTTCAATGGGACAGGACCATGCAGTAATGTTAGCACAGTACAATGTACACATGGAATTAAGCCAGTAGTATCAACTCAGCTACTGTTAAATGGTAGCCTAGCAGAAGAAGACATAATAATTAGATCTGAAAACCTGACAGACAATGCCAAAACAATAATAGTACATCTCAATAAATCTGTAGAAATTGTATGTACAAGACCCAGCAATAATACAAGGAAAAGTATAAGGATAGGACCAGGACAAACATTCTATGCAACAGGAGACATAATAGGGGACATAAGACAAGCACATTGTAACATTAGTAAAGGAAAATGGAATGACACTTTACAAAGGGTAGGTATAAAATTAGCAGAATACTTCAATAAAACAATAAATTTTACCTCATCCTCAGGAGGGGACCTAGAAATTACAACACATAGCTTTAATTGTGGAGGAGAATTTTTCTATTGTAATACATCAAGCCTGTTTAATGGCACAAATGATTCATCAGAAATCACAATCCCATGCAGAATAAAGCAAATTGTAAACATGTGGCAGGAGGTAGGACGAGCAATGTATGCCCCTCCCATTGCAGGAAACATAACATGTAGATCAAATATCACAGGACTATTATTGGTACGTGATGGAGGAAATACTACAGAGACATTCAGACCTCAAGGGGGAGATATGAGGGACAATTGGAGAAGTGAATTATATAAATATAAAGTGGTAGAAATTAAGCCATTAGGAATAGCACCCACTGGAGCGAAAAGGAGAGTAGTGGAGAGAGAAAAAAGAGCAGCGATAGGAGCTGTGTTCCTTGGGTTCTTGAGTGCAGCCGGAAGCACTATGGGCGCGGCGTCATTAACGCTGACGGTACAGGCCAGACAATTGCTGTCTGGTATAGTGCAACAGCAAAGCAATTTGCTGAGGGCTATAGAGGCGCAACAGCATATGTTGCAACTCACAGTCTGGGGCATTAAGCAGCTCCAGACAAGAGTCCTGGCTATAGAAAGATACCTAAAGGATCAACAGCTCCTAGGGATTTGGGGCTGCTCTGGAAAACTCATCTGCACTACTGCTGTACCTTGGAACTCCAGTTGGAGTAACAGAACTCAAGATGAGATTTGGGATAACATGACCTGGATGCAGTGGGATAAAGAAATTAATAACTACACAGACACAATATACAGACTGCTTGAAGAATCGCAAAACCAGCAGGAGAAAAATGAAAAAGATTTATTAGCATTGGACAGTTGGAAAAATCTATGGAATTGGTTTGGCATAACAAAGTGGCTGTGGTATATAAAAATATTCATAATGATAGTAGGAGGCTTGATAGGCTTAAGAATAATTTTTGCTGTGCTTTCTATAGTAAATAGAGTTAGGAAGGGATACTCACCTTTGTCATTTCAGACCCATACCCCGAACCCAGGGGGACTCGACAGGCTCGGAAGAATCGAAGAAGAAGGTGGAGAGCAAGACAGAGACAGATCCGTTCGATTAGTGAGCGGATTCTTATCACTTGCCTGGGACGACCTACGGAACCTGTGCCTCTTCAGCTACCACCGATTGACAGACTTCATATTAGTGACAGCGAGAGTGGTGGAACTTCTGGGACAGAAGGGGTGGGAAGCTCTTAAATACCTGGGAAGTCTTGTGCAGTATTGGGGTCTGGAGCTAAAAAAGAGTGCTATTAGTCTGTTTGATACCATAGCCATAGCAGTAGCTGAAGGAACAGATAGGATTATAGAATTAGTACTCAGCATTTGTAGAGCTATCCGCAACATACCTAGAAGAATAAGACAGGGCTTTGAATTAGCTTTGCAA
>Ce2010_F5
ATGAGAGTGATGGGGATACTGAGGAACTATCAACAATGGTGGATATGGGGCATCTTAGGCTTTTGGATGGTAATGATTTGTAATGTGGGGAACTTGTGGGTCACAGTATATTATGGGGTACCTGTGTGGAGAGAAGCAAAAACTACTCTATTTTGTGCATCAGATGCTAAAGCATATGAGAGAGAAGTGCATAATGTATGGGCTACACATGCCTGTGTACCCACAGACCCCAGCCCACAAGAGCTGGAGTTGCCAAATGTAACAGAAAATTTTAACATGTGGAAAAATGACATGGTAGATCAAATGCATGAGGATATAATCAATTTATGGGATCAAAGCTTAAAGCCATGTGTAAAGTTGACCCCACTCTGTGTCACTTTATTTTGTGGTAATGTTAACAATATAAATGAAGTAATGAGAAATTGCTCTTTCAATGTAACCACAGAGGTAAGAGATAAAGAGAAGAAGGAATATGCACTTTTTTATAGACTTGATATAATACCAAAGAATAACAATAGTTATAGACTAATAAACTGTAATACCTCAACCATAACACAAGCTTGTCCAAAGGTCTCTTTTGACCCAATTCCTATACATTATTGTGCTCCAGCTGGGTTTGCGATTCTAAAGTGTAATAATAAGACATTCGATGGAAAAGGACCATGCAATAATGTCAGCACAGTACTATGTACACATGGCATTAAGCCAGTGGTGTCAACTCAACTACTATTAAATGGTAGTCTAGCAGAACAAGAGATAGTAATTAGATCTGAAAATATATCAAATAATGCCAAAACAATAATAGTACATCTTAATGAATCTGTAGAAATTGAGTGTATAAGGCCTGGCAATAATACAAGGAAAAGTGTGAGGATAGGACCAGGACAAGCATTCTATGCAACAGGAGACATAATAGGAAATATAAGACAAGCACATTGTACCATTAATGCAACCAAATGGAATGAAACTTTAATAAAGGTAGGTGAAAAATTGTATAAACAATTCAACAAAACAATAATATTTGCACCATCTTCAGGAGGAGACCTAGAAATTACAACACATAGCTTTAATTGTGGGGGAGAATTTTTCTATTGCAATACATCAAAACTGTTTAATAGTACAAACACTTCAGATACCATCACACTCCAATGCAGAATAAAACAAATTATAAACATGTGGCAGGAGGTAGGACGAGCAATGTATGCCCCTCCCATTGCAGGAAACATAACATGTAGATCAAATATCACAGGACTGCTATTGACACGTGATGGAGGAAACAGCACAGAGACATTCAGACCTTTGGGAGGAGATATGAGGGACAATTGGAGAAGTGAATTATATAAATACAAAGTGGTAGAAATTAAGCCATTAGGATTAGCACCTACTAAGGCAAAAAGGAGAGTAGTGGACAGAGAAAAAAGAGCAGTAATGGGAGCTTTGTTCCTTGGGTTCTTGGGAGTAGCCGGAAGCACTATGGGCGCAGCATCAATGACGCTGACGGTACAAACCAGACAATTGCTGTCTGGTATAGTGCAACAGCAAAGCAATTTGCTGAGGGCCATAGAGGCGCAACAACATATGTTGCAACTCACGGTCTGGGGCATTAAGCAGCTCCAGACAAGGGTCCTGGCTATAGAAAGATACCTAAAGGATCAACAGCTCCTAGGGATGTGGGGCTGCTCTGGAAAAATCATCTGTACCACTGCTGTGCCTTGGAACAGTAGTTGGAGTAATAAATCTGAAGCAGAGATTTGGGATAACATGACCTGGATGCAGTGGGAGAGAGAAATAGACAATTACACAGACAAAATATACAAATTACTTGAAATCTCGCAAATCCAGCAGGAACAAAATGAAAAGGAATTATTAGCATTGGATAAGTGGGGAAATTTGTGGACTTGGTTTAGCTTAACAAATTGGCTGTGGTATATAAGAATATTCATAATGATAGTAGGAGGCTTAATAGGTTTAAGAATAATTTTTGCTGTACTATCTATAGTGAATAGAGTTAGGCAGGGATACTCACCTTTGTCGTTTCAGACCCTTATCCCAAACCCGAGGGGACCCGACAGGCCCGGAGGAATCGAAGAAGAAGGTGGAGAGCAAGACAGAGACAGATCCGTGCGATTAGTGAACGGATTCTTATCTCTTGCCTGGGACGACTTGAGGAGCCTGTGCCTCTTCTGCTACCACCAATTGAGAGACTTCACATTGATTGCAGCGAGAGCAGTGGAAATCCTGGGACGCAGGGGGTGGGAAGCTCTTAAATACCTGGGCAGTCTTGTGCAGTATTGGGGTCTGGAGCTAAAAAAGAGTGCTATTAGTCTGCTTGATACCATAGCAATAACAGTAGCTGAAGGAACAGATAGAATTATAGAAATAGTACAAAGAATTTGTAGAGCTATCATCAGCATACCTAGAAGAATAAGACAGGGCTTTGAAGCAGCTTTGCAA
>HIV-16055-2.3*
ATGAGAGTGAGGGGGATACTGAGGAATTATCAACAATGGTGGATATGGGGCATCTTAGGCTTTTGGGTGTTAATGATTTGTAAT---GGAAACTTGTGGGTCACAGTCTATTATGGGGTACCTGTATGGAAAGAAGCAAAAACTACTCTATTCTGTGCTTCAGATGCTAAAGCATATGAGAAAGAAGTGCATAATGTCTGGGCTACACATGCCTGTGTACCCACAGACCCCAACCCACAAGAAATGGTTTTGGAAAATGTAACAGAAAACTTTAACATGTGGAAAAATGACATGGTGGAACAGATGCATGAGGATGTCATCAGTTTATGGGACCAAAGCCTAAAGCCATGTGTAAAGTTGACCCCACTCTGTGTCACTTTAGAATGTAGACAGGTTAGCGTTAATGGGGAAGAAATAAAAAATTGCTCTTTCAATGCAACCACAGAAATAAGAGATAAGAAGCAGAAAGTATATGCGCTTTTTTATAGACTTGATATAGTACCAAAGGGAAACTCTAGCAAGAGATTAATAAATTGTAATACCTCAGCCATAACACAAGCCTGTCCAAAGGTTACTTTTGATCCAATTCCTATACACTATTGTGCTCCAGCTGGTTATGCGATTCTAAAGTGTAATAATAAGACATTCAATGGGACAGGACCATGCAATAATGTTAGCACAGTACAATGTACACATGGAATTAAGCCAGTGGTATCAACTCAACTACTGTTAAATGGTAGCCTAGCAGAAGGAGAGATAATAATTAGATCTGAAAATCTGACAAACAATGTCAAAACAATAATAGTACATCTTAATGAATCTGTAGAAATTGTGTGTACAAGACCCAACAATAATACGAGGAAAAGTATAAGGATAGGACCTGGACAAACATTCTATGCAACAGGGGACATAATAGGAAACATAAGACAAGCATATTGTAACATTAAAAAGGATGACTGGATTAGAACTTTACAAAGGGTAGGTAAAAAATTAGCAGAACACTTCAGGAGAATAATAAATTTTACATCACCCGCAGGAGGGGACCTAGAAATCACAACACATAGCTTTAATTGTAGAGGGGAATTTTTCTATTGCAATACATCAAGCCTGTTTAACAGTACAAATTCAAGCTCAAGTATCACAATCCCATGCAGAATAAAACAAATTATAAACATGTGGCAGGAGGTAGGACGAGCAATGTATGCCCCTCCTATTGAAGGAAACATAACATGTAAATCAAATATCACAGGACTACTATTGGTACGTGATGGAGGAAATGAAACAGAGATATTCAGACCTGGAGGGGGAGATATGAGGAACAATTGGAGAAGTGAATTATATAAATATAAGGTGGTGGAAATTAAGCCATTGGGAATAGCACCCACTGCAGCAAAAAGGAGAGTGGTGGAGAGAGAAAAAAGAGCAGTGCTGGGAGCTGTGATCTTTGGGTTCTTGGGAGCGGCAGGAAGCACTATGGGCGCGGCGTCAATAACGCTGACGGTACAGGCCAGACAATTGTTGTCTGGTATAGTGCAACAGCAAAGCAATTTGCTGAAGGCTATAGAAGCGCAACAACATTTGTTGCAGCTCACGGTCTGGGGCATTAAGCAGCTCCAGACAAGAGTCCTGGCCATAGAAAGATACCTAAAGGATCAACAGCTCCTAGGGATTTGGGGCTGCTCTGGAAAACTCATCTGCACTACTGCTGTACCTTGGAACTCCAGTTGGAGTAACAAATCTCATGACGAGATTTGGGGTAACATGACCTGGATGCAGTGGGATAGAGAAATTAGTAATTACACAAACACAATATACAGGTTGCTTGAAGACTCGCAAAACCAGCAGGAACAAAATGAAAAAGATTTATTAGCATTGGACAGTTGGGAAAATCTATGGAATTGGTTTAGCATAACAAAGTGGCTGTGGTATATAAAAATATTCATAATGATAGTAGGAGGCTTGATAGGTTTAAGAATAATTTTTGCTGTACTCTCTGTAGTGAATAGAGTTAGGCAGGGATACTCACCTTTGTCGTTTCAGACCCTTATCCCGAACCCAAGGGGACCCGACAGGCCCGGAAGAATCGAAGAAGAAGGTGGAGAGCAAGACAGAGGCAGATCCACTCGCTTAGTGAGCGGATTCTTAGCGCTTGTCTGGGACGACCTGCGGAGCCTGTGCCTTTTCAGCTACCACCGATTGAGAGACTTCACATTAGTGGCAGCAAGAGTGGTGGAACTTCTGGGACAGAAGGGGTGGGAAGCCCTTAGATATCTGGGAAGTCTTGTGCAGTATTGGGGTCTGGAGCTAAAAAAGAGTGCTATTAGTCTATTTGATACCATAGCAATCGCAGTAGCTGAAGGAACAGATAGGATTATAGAATTAGCACAAGGAATTGGTAGAGCTATCATCAACATACCTAGAAGAATAAGACAGGGCTTTGAAGCAGCTTTGCAA
>HIV-00836-2.5*
ATGAGAGTGAGGGGGATACGGAGGAATTATCAACATTGGTGGATATGGGGCATCTTAGGCTTTTGGATGTTAATGATTTGTAAA---GGGGACTTGTGGGTCACAGTCTATTATGGGGTACCTGTGTGGAAAGAAGCAAAAACTACTCTATTCTGTGCATCAGATGCTAAAGCACATGAAAGAGAAGTGCATAATGTCTGGGCTACATATGCCTGTGTACCCACAGACCCCAACCCACAAGAAATAGTTTTGAAAAATGTAACAGAAAATTTTAACATGTGGGAAAACGACATGGTGGATCAGATGCAGGAGGATGTAATCAGTTTATGGGATCAAAGCCTAAAGCCATGTATAAAGTTGACCCCACTCTGTGTCACTTTAGAATGTACAAATGTT------------AATGAGATGAAAAATTGCTCTTTCAATACAACCACAGAACTAAAAGATAAGAAGCAGTCAGTGTATGCACTTTTTTATAGATTAGATATAGTGCCACTTAACAACTCTAATTATAGATTAATAAATTGTAATACCTCAGCCATAAAACAGGCCTGTCCAAAGGTCACTTTTGACCCAATTCCTATACACTATTGTGCTCCAGCTGGTTATGCGATTCTAAAGTGTAATGATAAGACATTCAGTGGGACAGGACCATGCCATAATGTCAGCACAGTACAATGTACACATGGAATTAAGCCAGTGGTATCAACTCAACTACTGTTAAATGGTAGCCTAGCAGAAGGAGAGATAATAATTAGATCTAAAAAACTGGACGACAACGCCAACACAATAATAGTACATCTTGATGAACCTGTAAAAATTGAGTGTACAAGACCCAACAATAATACAAGAAAAAGTATAAGGATAGGACCAGGACAAACATTCTATGCAACAGGAGAAATAATAGGAAACATAAGGCAAGCACATTGTGACATTAGTGAAGATCAGTGGAATGAAACTTTGCAAAGGGTAGGTAAAAAATTAGCAGAACTCTTCAATAAAACAATAACCTTTAATTCATCCTCAGGAGGGGATCTAGAAATCACAACACATAGCTTTAATTGTAGAGGAGAATTTTTCTATTGCAACACATCAAGCCTGTTTAAGGGTACATCCACTTCATCTATCATCACACTCCCATGCTACATAAAACAAGTTATAAACTTGTGGCAGGAGGTAGGACGAGCAATATATGCCCCTCCCATTGAAGGAAACATAACATGTATATCAAATATCACAGGACTACTATTGGTAAGAGATGGAGGAAATACGACAGAGACATTCAGACCTGGAGGAGGAAATATGAGAGACAATTGGAGAAGTGAATTATATAAATATAAAGTAGTAGAAATTAAGCCATTGGGAGTAGCACCCACTAAAGCAAGAAGGAGAGTGGTGGAGAGAGAAAAAAGAGCAGTGGTAGGAGCTATGTTCCTTGGGTTCTTGGGAGCAGCAGGAAGCACTATGGGCGCGGCGTCAATAACGCTGACGGTACAGGCCAGACAATTGCTGTCTGGTATAGTGCAACAGCAAAGCAATTTGCTGAAGGCTATAGAGGCGCAACAGCATCTGTTGCAACTCACGGTCTGGGGCATTAAGCAGCTCCAGACAAGAGTCCTGGCTATAGAAAGATACCTAAAGGATCAACAGCTCCTAGGGATTTGGGGCTGCTCTGGAAAACTCATCTGCACCACTTCTGTACCTTGGAACTCTAGTTGGAGTAACAGATCTCAAGACGATATTTGGGAGAACATGACCTGGATGCAGTGGGATAGAGAAATTAGTAATTACACAAACACAATATACAGGTTGCTTGAAGACTCGCAAAACCAGCAGGAAAATAATGAAAAAGATTTATTAGCATTGGACAGTTGGAAAAATCTGTGGAGTTGGTTTGATATAACAAATTGGCTGTGGTATATAAGAATATTCATAATAATAGTAGGAGGCTTGATAGGGTTAAGAATAATTTTTGCTGTGCTTTCTATAGTGAATAGAGTTAGGCAGGGATACTCACCTTTGTCGTTTCAGACCCTTACCCCGAACCCAGGGGGACTCGACAGGCTCGGAAGAATCGAAGAAGAAGGTGGAGAGCAAGACAAAACCAGATCCATTCGATTAGTGAGCGGATTCTTAGCACTTGCCTGGGACGACCTGCGGAGCCTGTGCCTCTTCAGCTACCACCGATTGAGAGACTTCATATTAGTAACAGCGAGAGCGGGGGAACTTCTGGGACAGAAGGGGTGGGAAGCCCTTAAATATCTGGGAAGTCTTGTGCAGTATTGGGGTCTGGAACTAAAAAAGAGTGCTATTAATCTGCTTGATATCACAGCAATAGCAGTAGCTGAAGGAACAGATAGGATTATAGAATTAGTGCAAAGAATTTATAGAGCTATCCGCAACATACCTAGAAGAATAAGACAGGGCTTTGAAGCAGCTTTGCAA
>T266-60
ATGAGAGTGATGGGGATACAGAAGAATTATCCACCCTTATGGAGATGGGGCATGATAATATTTTGGCTTATAATAATTTGTAATGCTGAAAAATTGTGGGTCACGGTCTACTATGGGGTACCTGTGTGGAAAGACGCAGAGACCACCCTATTTTGTGCATCAGATGCCAAAGGATATGAGAGAGAAGCACATAATATTTGGGCCACACATGCCTGTGTACCCACAGATCCTAACCCACAAGAACTACATTTGGAAAATGTAACAGAAGATTTTAACATGTGGAAAAATACCATGGTAGAGCAGATGCATGAAGATATAATTAGCCTATGGGACCAAAGCCTAAAGCCATGTGTAAAGATAACCCCTCTCTGCGTTACTTTAAATTGTTTCAACAGTAGTAACAACGAGATGCAAATGAAAAACTGCTCTTTCAATGTGACCACAGAACTAAGAGATAAGCAAAAGAAAGAATATGCACTTTTTTATAGACAGGATATAGTACAAAATGAAAATAAGAGTTATATGTTAATAAATTGTAATACCTCAACCATCGCACAGGCTTGTCCAAAGGTATCCTTTCAGCCAATTCCCATACATTATTGTGCCCCAGCTGGTTTTGCAATTCTAAAGTGTAATGATAAGGGATTCAGTGGAACAGGGAAATGCAAAAATGTCAGCACAGTACAATGTACACATGGTATCAAGCCAGTAGTAACAACTCAACTGCTGTTAAATGGCAGTACAGCAGAAGGAAATGTAACAATTAGATCTGAAAATATCACAAACAATGCCAAAACCATAATAGTACAGTTAGTTAAGCCTGTAAAAATTAATTGTACCAGACCTGGCAACAACACAAGAAAAAGTGTGCATATAGGACCAGGGCAAGCATTATATGCAACAGGTAACATAGTAGGGGATATAAGACAAGCACATTGTAATGTCAGCGGAAAAGAGTGGAATGATACTTTGAGCCAGGTGGTTACACAATTAAGGAAGTACTTTAATACCATAATAAAGTTTAATAGCTCCTCAGGAGGGGATGTAGAAATTACAACACATAGCTTTAATTGTGGAGGAGAATTTTTCTATTGCGATACATCAAGTCTGTTTAATAGCACCAATTGGGATAACAGCATAACTCTCCAATGCAGAATAAAGCAATTTATAAATATGTGGCAGAGAGTGGGAAGAGCAATGTATGCCCCTCCCATCCCAGGAGTAATAAGGTGTGAATCAAACATTACAGGAATACTATTAACAAGAGATGGTACAAACACAACTGAGACCTTCAGGCCTGGAGGAGGAGATATGAGGGACAATTGGAGAAGTGAATTATATAAGTATAAAGTAGTGAAAATTGAACCACTAGGTGTAGCACCCACCCATGCAAAAAGAAGAGTGGTGGAGAGAGAAAAAAGAGCAGTTCTGGGAGCTGTCTTCCTTGGGTTCTTAGGAGCAGCAGGAAGCACTATGGGCGTGGCGTCAATAACGCTGACGGTACAGGCCAGACAATTATTGTCTGGTATAGTGCAACAGCAGAGCAATTTGCTGAAGGCTATAGAGGCTCAACAACAGCTGTTGAGACTCACAGTCTGGGGCATTAAACAGCTCCAGGCAAGAGTCCTGGCTCTAGAAAGATACCTAAAGGATCAACAGCTCCTAGGAATTTGGGGCTGCTCTGGAAGACTCATCTGCACCACTAATGTACCCTGGAACACTAGTTGGAGTAATAAAACTTATAGTGACATATGGGATAATATGACCTGGCTGCAATGGGATAAAGAAATTAGTAATTACACAGACATAATATATAAATTAATTGAAGAATCACAGAACCAGCAGGAGAAGAATGAACAAGACTTATTGGCATTGGACAAGTGGGCAAGTCTGTGGACATGGTTTGACATATCAAGTTGGCTATGGTATATAAAAATATTTATAATGATAGTAGGAGGTTTGATAGGTTTAAGAATAGTTTTTGCTGTACTTGCTATAATAAATAGAGTTAGGCAGGGATACTCACCTTTGTCGTTCCAGACCCTTACCCACCACCAGAGGGAACCCGACAGGCCCGGAAGAATCGGAGAAGGAGGTGGCGAGCAAGACAGAGACAGATCCGTGCGCTTAGTGAGCGGATTCTTAGCGCTTGCCTGGGACGATCTGAGGAGCCTGTGCCTCTTCAGCTACCACCGATTGAGAGACTTCGTCTTGATTGTAGCGAGGACTGTGGAACTTCTGGGACGCAGGGGGTGGGAAGCCCTCAAATATCTGGGGAATCTTCTACTATACTGGGGTCAGGAACTAAAGAATAGTGCTATTAGTTTGCTTGATGCAACAGCAATAACAGTAGCTAACGGGACAGACAGAATCATAGAAATAGCACAAAGAGCTGGTAGAGCTATTCGCAACATACCTAGAAGAATCAGGCAGGGCTTAGAAAGATCTTTGCTA
>T257-31*
ATGAGAGTGAGGGGGATACAGAGGAATTGTCCACCCTTATGGAGGTGGGGGATTATAATCTTCTGGATGTTAATAATTTGTAATGCTGACCAGTTATGGGTCACGGTCTACTATGGGGTACCTGTGTGGAGGGATGCAGAAACCACCCTATTTTGTGCATCAGATGCTAAAGCATATGATGCAGAAGCACATAATATCTGGGCTACACATGCCTGTGTGCCCACAGACCCCAGCCCACAAGAAATACATATAAAAAATGTAACAGAAAATTATAACATGTGGAAAAATAACATGGTAGAGCAGATGCATATAGATATAATTAGTCTATGGGACCAAAGCCTAAAGCCATGTGTACAGTTAACCCCTCTCTGTGTTACTCTAAATTGTACCACCTCCTTCAATACCATAGGGGAAATAAAAAATTGCTCTTACAATATGACCACAGAACTAAGAGATAAGAAAAAGAAAGTGTATTCACTTTTTTATAAACTTGATGTAGTGCCACTTAGTAATGACAGTTATAGACTAATAAACTGTAATTCCTCAACCATTACACAGGCTTGTCCAAAGGTATCCTTTGAGCCAATTCCCATACACTTTTGTGCCCCAGCTGGTTTTGCGATTCTGAAGTGTAATGAGAAGAATTTTAATGGAACAGGACCATGCAGGGATGTCAGCACAGTACAATGCACACATGGAATCAAACCAGTAGTATCAACTCAACTGCTACTAAATGGCAGTCTAGCAGAAGGAGAGGTAGTGATTAGATCTGAAAATATCTCAAACAATGCCAAAAATATAATAGTACAGTTGTTCAAGCCTGTAAACATTACTTGTATCAGACCTAACAACAATACAAGAAAAAGCATACATATAGGACCAGGACAAGCATTCTATGCATGGGGTGACATAACAGGGGATATAAGACAAGCACATTGTAAGGTCAATAAAACAGAATGGGAGGAAGCATTACAAAAGGTAGCTACAAAATTTATGAAGTACTTTAACAAAACAATAAACTTTGCTAATGCCTCAGGAGGGGATTTAGAAATTACAACACATACTTTTAATTGTGGAGGAGAATTTTTCTATTGCAGTACATCAAATCTATTTAATAGTACCGCATTAAATGAAACTATAACTCTCCAATGCAGAATAAAACAAATTGTAAGGATGTGGCAGAGAGTAGGACAAGCAATGTATGCCCCTCCCATCCAAGGAGTAATAAGGTGTGAATCAAACATTACAGGAATAATATTAACAAGGGATGGAGGGAGTAATACAGAGACATTCAGGCCTGGAGGAGGAGATATGAGGGACAATTGGAGAAGTGAATTATATAAGTATAAAGTAGTGCAACTTGAACCATTAGGTGTGGCACCTACCCAGTCAAGAAGAAGAGTGGTGGAGAGAGAAAAAAGAGCAGTTATGGGAGCTTTGTTCCTTGGGTTCTTAGGAGCAGCAGGAAGCACTATGGGCGCGGCGTCAGTGACGCTGACGGTACAGGCCAGACAATTATTGTCTGGTATAGTGCAACAGCAAAGCAATTTGCTGAGGGCTATAGAGGCTCAACAGCATCTGTTGAAACTCACAGTCTGGGGCATTAAACAGCTCCAGGCAAGAATCCTGGCTCTGGAAACATACCTAAGGGATCAACAGCTCCTAGGACTTTGGGGCTGCTCTGGAAAACTCATCTGCCCCACTAATGTGCCCTGGAACTCTAGTTGGAGTAATAAAACTTTTGAGTACATATGGGACAATATGACCTGGCTGGAATGGGATAGAGAAATTAACAATTACACAGAGATAATATATAATCTAATTGAACAATCGCAGAACCAGCAGGAAAAGAATGAACAAGACTTATTGGCATTGGACAAGTGGGCAAGTCTGTGGAGTTGGTTTAGCATAACAAACTGGCTGTGGTATATAAAAATATTTATAATGATAGTAGGAGGTTTAATAGGTTTAAGAATAGTTTTTACTGTGCTTAATATAATAAATAGAGTTAGGCAGGGATACTCACCTTTGTCATTCCAGACCCTTACCCATCACCAGAGGGAACCCGACAGGCCCGAAAGAATCGAAGAAGGCGGTGGCGAGCAAGACAGAAGCAGATCAGTGAGGCTAGTGAACGGATTCTTAACGCTTGCCTGGGACGACCTACGGAGCCTGTGTCTTTTCAGCTACCACCGATTGAGAGACTTTCTCTTGATTGTTGCGAGGGGTGTGGAACTTCTGGGAAGACGGGGGTGGGAAGCCCTTAAATTTCTGGGAAATCTTCTATCATACTGGGGTCGGGAATTAAAGAATAGTGCTATTAGTTTGCTTGATACAATAGCAGTAGCAGTAGCTAATTGGACAGATAGAGTTATAGAAATAGGACAAAGAGCTGGTAGAGCTATTCTTAACGTACCTATAAGAATCAGACAGGGCTTAGAAAGGGCTTTGCTA
>T255-34*
ATGAGAGTGATGGGGACACAGAGGAATTATCCATTCTTATGGAGGTGGGGGATTATAATTTTTTGGATGATAATAATTTGTAATGCTAACTCATTATGGGTCACAGTATACTATGGAGTACCTGTGTGGAGGGACGCAGAAACCACCCTATTTTGTGCATCAGATGCTAAAGCATATGAGACAGAAGCACATAATGTCTGGGCTACACATGCCTGTGTACCCACAGACCCCAGCCCACAAGAAATACATTTGGAAAATGTAACAGAAAAGTTTAACATGTGGAAAAATAACATGGTAGAGCAGATGCATATAGATATAATTAGCCTATGGGACCAAAGCCTAAAGCCATGTGTAAAGTTAACCCCTCTCTGTGTTACTCTAAATTGTTCTAATTTCACCAACATGCAAGAGGAAATAAAAAACTGCTCTTTCAATATGACTACAGAATTAAGAGATAAGAGACGACAAATACATTCACTTTTTTATAAACTTGATGTAGTGCAGAATGAAAATAATAGTTATAGACCAATAAATTGTAATACCTCAGCCATTACACAGGCTTGTCCAAAGATGTCCTTTGAACCAATTCCCATACATTATTGTGCCCCAGCTGGTTTTGCGATTCTGAAATGTAATAATAAGGAGTTCAATGGAACAGGGCCATGCAATAATGTCAGCACAGTCCAGTGCACACATGGGATCAAACCAGTGGTATCGACTCAACTGCTACTGAATGGCAGCCTAGCAGAAGAAAAGGTAATAATTAGGTCTGAAAATATCACAAACAATGCCAAAACCATAATAGTACAGTTGGCTGAATCTGTAAGTATTACTTGTACCAGACCTGCCAACAATACAATAAGAGGTGAACGTATAGGACCAGGACAAACATTCTATACAAGAGATACCATAATAGGGGATATAAGACAAGCACATTGTAATGTCAGTAAA---GATTGGAATAACACTTTACAACAGGTAGCTACACAATTAGGAAAGTACTTTAATAAAACAATAATCTTTGCTAACCACTCAGGAGGGGATATAGAGATTACAACACATAGTTTTAATTGTGGAGGAGAATTTTTCTATTGCAATACATCAAAACTATTTGATAGCATTGAGACAAATGACCCTATAACTCTCCAATGCAGAATAAAGCAAATTGTAAGAATGTGGCAGACAGTAGGACAAGCAATGTATGCCCCTCCCATCCGGGGAGAAATAAAATGTGAATCAAACATTACAGGACTGCTATTAACACGAGATGGAGGAAATAATAGTGAGACATTCAGGCCTGGAGGAGGAGATATGAGGGACAATTGGAGAAGTGAATTATATAAGTATAAGGTAGTACAAATTGAACCACTAGGTGTGGCACCCACCTTTGCAAAAAGAAGAGTGGTGGAGAGAGGAAAAAGAGCAGTTCTGGGAGCTGTTTTCCTTGGGTTCTTAGGAGCTGCAGGAAGCACTATGGGCGCGGCGTCAATAACGCTGACGGTACAGGCCAGACAATTACTGTCTGGTATAGTGCAACAGCAAAGCAATTTGCTGAGGGCTATAGAGGCTCAACAACATCTGTTGAAACTCACGGTCTGGGGCATAAAACAGCTCCAGGCAAGAGTCCTGGCTCTGGAGAGATACCTAAGGGATCAACAGCTCCTAGGAATTTGGGGCTGCTCTGGAAAACTCATCTGCACCACTGCTGTGCAATGGAACTCTAGTTGGAGTAATAAAACTTATGAGGATATATGGAATAACATGACCTGGATGCAATGGGATAGAGAAATTAGCAATTACACAGAGATAATATATAATCTAATTGAAGAATCGCAGAACCAACAGGAGAAAAATGAACAAGACTTATTGGCATTGGATAAGTGGGAAAGTCTGTGGAATTGGTTTAACATAACAAGCTGGCTATGGTATATAAAAATATTTATAATGATAATAGGAGGTTTAATAGGTTTAAGAATAGTTTTTGCTGTGCTTAATATAATAAATAGAGTTAGGCAGGGATACTCACCTTTGTCGTTCCAGACCCTTACCCACCACCAGAGGGAACCCGGCAGGCCCGAAAGAATCGAAGAAGAAGGTGGCGAGCAAGACAGAGACAGGTCCGTGCGCTTAGTGAGCGGATTCTTATCTCTTGCCTGGGACGATCTGCGGAGCCTGTGCCTCTTCAGCTACCACCGATTGAGAGACTTTGTCTTGATTGTTGTGAGGGGTGTGGAACTTCTGGGAAGACTGAGTTGGGAAGCCCTCAAACATCTGGGGAACCTTCTATTATACTGGGGCCAGGAACTAAAGAATAGTGCTATTAATTTGTTTGATACAATAGCAATAGCAGTAGCTAACTGGACAGATAGAGTTATAGAAGTAGGACAAAGGGCTGGTAGAGCTATCCTTAATATACCTAGAAGAATCAGACAAGGCTTCGAAAGGCTTTTGCTA
>T251-18*
ATGAGAGTGATGGGGACACAGAGGAATTATCCACTCTTATGGAAATGGGGTATGATAATATTTTGGATAATGATAATTTGTAATGCTGAG---TTGTGGGTCACAGTTTACTATGGGGTACCTGTGTGGAAAGATGCAGAGACCACCCTATTTTGTGCATCAGATGCTAAAGCATATGATACAGAAGTACATAATGTCTGGGCTACACATGCCTGCGTACCCACAGACCCTGACCCACAAGAAATGTATTTGGAAAATGTAACAGAAAATTTTAACATGTGGAAAAATAACATGGTAGAGCAGATGCATGAAGATATAATTAGTCTATGGGACCAAAGCCTAAAGCCATGTGTAAAGTTAACCCCTCTCTGCGTTACTTTACTTTGTAACAACTCTACAAACACCAACGGGGAAATAAAAAACTGCTCTTTCAATATGACCACAGAACTAAAAGATAAGACAAAGAAAATGTATGCACTCTTTAATAGATATGATGTAGTACAAGAAGATAATAGTACGTATATGTTGACAAGTTGTAATGCCTCAACCATTACGCAGGCTTGTCCAAAGGTAACCTTTGAGCCAATTCCCATACATTATTGTGCTCCAGCTGGTTTTGCAATTCTAAAGTGTAGGGATAAAGGGTTCAATGGAACAGGACCATGCAAAAATGTCAGCACAGTACAATGCACACATGGAATCAAACCAGCAGTATCAACTCAACTGCTACTAAATGGCAGTTTAGCAGAAGAAAATATAACAATTAGATCTGAAAATATCACAAACAATGCCAAAACCATAATAATACAATTAAAGAAACCTGTAAACATTACTTGTATCAGACCTGGCAATAATACAAGAAAAAGTGTGCGTATAGGACCAGGACAAACATTCTATGCAACAGGTGACATAATAGGAGATATAAGACAGGCACATTGTAATGTCAGCAGGGGAAAATGGAATAACACTTTAAACCAGGTGGCTACACAATTAAGGAAGTACTTTAATAACACAATAATCTTTACTAACTCCTCAGGAGGGGATTCAGAAATTACAACATTTAGTTTTAACTGTGCAGGAGAATTTTTCTATTGCAATACATCAGGCCTATTTAATAGCACTAATGGCACAGATGATATAACTCTCCAATGCAGAATAAAGCAAATTGTAAATATGTGGCAGAGAGTAGGACAAGCAATGTATGCCCCTCCCATCCGAGGAGAAATAAGGTGTGAATCAAACATTACAGGAATACTATTAACAAGAGATGGAGGGAATAATAGTGAGACCTTCAGACCTGGAGGAGGAGACATGAGGGACAATTGGAGAAGTGAATTATATAAATACAAAGTAGTAAAAATTGAACCAATAGGTATAGCACCCACCCATGCAAAAAGGAGAGTGGTGGAGAGAGAAAAAAGAGCAGTCCTGGGAGCTTTCTTCCTTGGGTTCTTAGGAGTAGCAGGAAGCACTATGGGCGCGGCGTCAATGACGCTGACGGTACAGGCCAGACATTTATTGTCTGGTATAGTGCAACAGCAGAGCAATCTGCTGAAGGCTATAGAGGCTCAACAACAGCTGTTGAGACTCACAGTCTGGGGCATTAAACAGCTCCAGGCAAGAGTCCTGGCTCTGGAAAGATACCTAAGGGATCAACAGCTCCTAGGAATTTGGGGCTGCTCTGGAAAGCTCATCTGCACCACTACTGTACCATGGAACTCTACTTGGAGTAATAAAACTTATAATGACATATGGGATAACATGACCTGGTTGCAATGGGATAAAGAAATTAACAATTACACAGAGACAATATATTGGCTACTTGAACAATCGCAGCACCAGCAAGAAAAGAATGAACAAGAGTTATTGTCATTGGACAAGTGGGCAAGCCTGTGGAATTGGTTTGGTATAACAAACTGGCTGTGGTATATAAAAATATTTATAATGATAGTAGGAGGTTTAATAGGCTTAAGAATAGTTTTTACTGTACTTAGTATAATAAATAGAGTTAGGCAGGGATACTCACCTTTGTCTTTCCAGACCCTCCTCCACCACCAGAGGGAACCCGACAGGCCCGAAAGAATAGAAAAAGGAGGTGGCGAGCAAGACAGAGGCAGATCAGTGCGATTAGTGAGCGGCTTCTTAGCTCTTGCCTGGGACGATCTGAGGAACCTGTGCCTCTTCAGCTACCACCGATTGAGAGACTTAGCCTTGATTGTTGCGAGGAGCGTGGAACTTCTGGGAAGACTGGGGTGGGAAGCCCTCAAATATCTGTGGAATATCCTATCATACTGGGGTCGGGAACTAAAGAATAGTGCTATTAATTTGCTTGATACAACAGCAATAGCAACAGCTAACTGGACAGATAGGGTCATAGAAATAGGACAAAGACTTGGTAGAGCTATTCTTAATATACCTAGAAGAATCAGACAGGGCGCCGAAAGAGCTTTGCTA
>T250-4*
ATGAGAGTGATGGGGATACAGAGGAATTATCCACCCTTATGGAGATGGGGAACTATGATCTTTTGGATGATGATGCTTTGTAGTGCTGAAAAGTTATGGGTCACAGTCTACTATGGGGTACCTGTGTGGAGAGAAGCAGATACCACCCTATTTTGTGCATCAGATGCTAAAGGATATGATACAGAAGCACATAATGTCTGGGCTACACATGCCTGTGTACCCACAGACCCCCGCCCACAAGAAATGTATTTGGAAAATGTAACAGAAAATTTTAACATGTGGAAAAATAGCATGGTGGAACAAATGCACACAGATATAATTAGTCTATGGGACGAAAGCCTAAAGCCATGTGTGAAGTTAACCCCTCTCTGCGTTACTTTAGATTGTTTTAACAGCAGCAGCAGCATGCAAGAAATGAAAAACTGCTCTTTCAATGTAACCACAGAACTAAGAGATAAGAAAAAGAAAGAGTATTCATTTTTTTATAAAACTGATATAGAACAAAATAAAAATGGTAGGTACAGACTAATAAATTGTAATACTTCAGCCATTACACAGGCTTGTCCAAAGGTGTCCTTTGAGCCAATTCCCATACATTTTTGTGCCCCAGCTGGTTTTGCGATTCTGAAGTGTAATGAGAAGCATTTCAATGGAAAAGGGCCATGCAAGAATGTCAGCACAGTACAATGCACACATGGAATCAAACCAGTGGTATCAACTCAACTGCTGTTAAATGGCAGTCTAGCAGAAGAAGAGGTAGTAATTAGAGTTGAAAATACCATAGACAATGCCAAAACCATAATAGTACAACTGGCTAAGCCTGTAAAAATTAATTGTACCAGACCTAACAACAATACAAGAAAAAGTATACGCATAGGACCAGGACAAACATTCTATGCAACAGGTGACATAATAGGGAATATAAGAAAAGCATATTGTAATGTCAGTAAAAGAGAATGGAATAACACTTTACAACAGGTAGCTGCACAATTAAGTAAGTCCTTTAACAACACAATAGTCTTTGAGAAGCACTCAGGAGGGGATTTAGAAGTTATAACACATAGTTTTGTTTGTGGAGGAGAATTTTTCTATTGCAATACATCAGGACTATTTAATAGCACTGAGTCAAATGACACTATAACTCTCCAATGCGAAATAAAGCAATTTATAAATATGTGGCAGAGAGTAGGACGAGCAATGTATGCCCCTCCCATCCCAGGAGTGATAAGGTGTGAATCAGACATTACAGGACTACTATTAACAAGAGATGGACCGAATAGTACAGAGACATTCAGGCCTGGAGGAGGAGATATGAGAGACAATTGGAGAAGTGAATTATATAAGTATAAAGTAGTACAAATTGAACCACTAGGTGTGGCACCCACCCATGCAAAAAGAAGAGTGGTGGAGAGAGAAAAAAGAGCAGTTCTGGGAGCTGTCTTCTTTGGGTTCTTGGGAGCGGCAGGAAGCACTATGGGCGCGGCGTCAATAACGCTGACGGTACAGGCCAGACAATTATTGTCTGGTATAGTGCAACAGCAGAGCAATTTGCTGAAAGCTATAGAGGCTCAACAACAACTGTTGAGGCTCACGGTCTGGGGCATTAAACAGCTCCAGGCAAGAGTCCTGGCCCTGGAAAGATACCTAAAGGATCAACAGCTCCTAGGAATTTGGGGCTGCTCTGGAAAACTCATCTGCACCACTACTGTGCCCTGGAACTCTAGTTGGAGTAATAAAAATTATACTGACATATGGGATAACATGACCTGGCTGCAATGGGATAGAGAAATTAGCAATTACACAGATGAAATATATAGGCTCATTGAACAATCACAGAACCAGCAGGAAAAGAATGAACAAGACTTATTGGCATTGGACAAGTGGGCAAGTCTGTGGAATTGGTTTGACATAACAAACTGGCTATGGTACATAAAAATATTTATAATGATAGTAGGAGGCTTGATAGGTTTAAGAATAATTTTTACTGTGCTTAATGTAATAAATAGAGTTAGGCAGGGATACTCACCTTTGTCATTCCAGACCCTTACCCACCACCAGAGGGAACCCGACAGGCCCGAAAGAATCGAAGAAGGAGGTGGAGAGCAAGACAGAGACAGATCCGTGCGCTTAGTGAGCGGATTCTTAGCACTTGCCTGGGACGACCTACGGAGCCTGTGCCTCTTCAGCTTCCACCGATTGAGAGACTTAGTCTTGATTGCTGCGAGGGGTGTGGAACTTCTGGGAAGACTAGGGTGGGAAGCCCTCAAACTCCTGGGGAATCTTCTGTCATACTGGGGTCAGGAACTAAAGAATAGTGCTATTAATTTGCTTGATGCAGTAGCAATAGCAGTAGCTAACTGGACAGATAGAGTTATAAAAATAGGACAAAGAGCTGGTAGAGCTATTCTTAACATACCTATAAGAATTAGACAAGGCTTAGAAAGAGCTTTGCTA
>269-12
ATGAGAGTGAAGGAGACACAGAGGAATTGTCAACTCTTATGGAAGTGGGGGATTTTGATCCTTGGGTTGGTGATAGTTTGTAGTGCC---AACTTGTGGGTTACAGTTTATTATGGGGTTCCTGTGTGGAGAGACGCAGAAACCACCCTCTTTTGTGCATCAGATGCTAAAGCATATGATACAGAAGCGCATAATGTCTGGGCTACACATGCCTGTGTACCCACAGACCCTAGCCCACAAGAAATACCTTTGATCAATGTAACAGAAAATTTTAACATGTGGAAAAATAAAATGGTAGAGCAGATGCAGGAGGATGTAATTAGTTTATGGGACCAAAGTCTAAAGCCATGTGTAAAGTTAACTCCTCTCTGCGTTACTTTAAATTGTTCCACCAGTGTTAATCTTACTGTAGAAATGCAAAACTGTTCTTATAATATGACCACAGAACTAAGAGATAGGAGCAGGAAAGAATATTCACTTTTTTATAAACTTGATATAGTACTAAATGAGAGCAATAGTTATAGACTAATAAATTGTGATACCTCAACCATCACACAGGCTTGCCCAAAGGTATCTTTTGAGCCAATTCCCATACATTATTGTGCCCCAGCTGGTTTTGCGATTCTGAAGTGTAGAGACAAACAGTTCAATGGAACAGGGCCATGCTCCAATGTCAGCACAGTACAATGTACACATGGAATCAAGCCAGTAGTGTCAACTCAATTGCTGTTAAATGGCAGTTTAGCAGAAGGAGAGGTAGCAATTAGATCTGAAAATTTCACAAACAATGCCAAAACCATAATAGTACAGTTGACTAAGCCTGTAAAAATTAATTGTATCAGACCTGGCAACAATACAAGAAGAAGTCACAGGATAGGACCAGGGCAAACATTCTTTGCAACAGGGGCCATAATAGGGGACATAAGACAGGCACATTGTAATGTCAGCACAACAGAGTGGAATAATACTTTAAGTCAGGTGGTTAAACAATTAAAGAGGTATTTTAATAAAACAATAATCTTTACTAACCACTCAGGAGGGGATTTAGAAATTACAACACATACTTTTAATTGTGGAGGAGAATTTTTCTATTGCAATACATCAGGACTGTTTAACAGCACTAACAATAACAACATTACCACTCTCCAATGCAGAATAAAGCAGATTGTGAATCTGTGGCAGAGAGTAGGAAAAGCAATGTATAACCCTCCCATCCAAGGAGTAATAAGGTGCGAATCAAACATTACAGGGCTACTATTAACAAGAGATGGAGGGAATAGTAGTGAAACCTTCAGGCCTGGAGGAGGAGATATGAGGGACAATTGGAGAAGTGAATTGTATAGGTACAAAGTAGTAAAAATTGAACCATTAGGAGTAGCACCCTCCAGGGCAAGGAGAAGAGTGGTGCAGAGAGAAAAAAGAGCAATTATGGGAGCTGTCTTCCTTGGGTTCTTAGGAGCAGCAGGAAGCACTATGGGCGCGGCGTCAATAACGCTGACGGTACAGGCCAGACAATTATTGTCTGGTATAGTGCGACAGCAAAGCAATTTGCTGAAGGCTATAGAGGCTCAACAACATCTGTTGAAACTCACGGTCTGGGGCATTAAACAGCTCCAGGCAAGAGTCCTGGCTCTGGAAAGATACCTAAGGGATCAACAGCTCCTAGGAATTTGGGGCTGCTCCGGAAAACTCATCTGCACCACTAATGTGCCCTGGAACTCTAGCTGGAGTAATAAAACTTATAATGACATATGGGAGGGCATGACATGGTTGCAATGGGATAAAGAAATTAGCAATTACACAGAAACAATATATAATCTAATTGAACAATCACAGAACCAGCAGGAAAAGAATGAACAAGAATTATTGGCATTGGATAACTGGGCAAGTCTGTGGAATTGGTTTAACATATCAAATTGGCTATGGTATATTAGAATATTTATAATAATAGTAGGAGGCTTAGTAGGATTAAGAATGGTTTTTACTGTGATTTCTATAATAAATAGAGTTAGGCAGGGATACTCACCTTTGTCATTCCAGACCCTTACCCATCATCCGAGGGAACCTGACAGGCCCGGAAGAATCGAAGAAGGAGGTGGAGAAGAAGGCAGAGACAGATCCGTGAGATTAGTGAGCGGATTCTTAGAGCTCATTTGGGACGATCTGCGGAACCTGTGCCTCTTCAGCTACCACCGATTGAGAGACTTTCTCTTGATTGCAGCAAGGACTGTGGGACTTCTGGGACGCAACGGGTGGGAAGCCCTCAAATATCTGTGGAATCTCCTGTCATACTGGGGTCAGGAACTAAAGAATAGTGCTATTAGTTTGTTTGATACATTAGCAATAGCAGTAGCTAACTGGACAGACAGGGTTATAGAAATAGGACAAAGAGCTGGTAGAGCTATTCTTAACATACCTGCAAGAATCAGACAGGGCTTAGAAAGGGCTTTGCTA
>263-8*
ATGAGAGTGAAGGGGACACAGATGAATTGGCCAAGCTTGTGGAGATGGGGAACTTTGATCCTTGGGTTGGTGACAATTTGTAGTGCCGACAAATTGTGGGTCACGGTCTATTATGGGGTACCTGTGTGGAGAGAAGCAGAGACCACCCTATTTTGTGCATCAGATGCTAAAGCAGTTAGTCCAGAGGCACATAATATTTGGGCTACACATGCCTGTGTACCCACAGACCCCAACCCACAAGAAATGCAGTTGGAAAATGTAACAGAAGAATTTAACATATGGAATAATAGCATGGTAGAGCAGATGCATAAAGATATAATTGATCTATGGGACCAAAGCCTAAAACCTTGTGTACAGTTAACCCCTCTCTGTGTTACTTTAAATTGTAGTAACATCACCGTTATGGAAGGGGAAATAAAAAATTGCTCTTTCAATATGACCACAGAACTAAGAGACAAGAAAAAGAAAGTGTACGCACTTTTTTATAGACTTGATGTAATAGAAAGTGATAATAGCAGTTATAGGTTAATAAATTGTAATACCTCAGCCATTACACAGGCTTGTCCAAAGGTATCTTTTGAGCCAATTCCCTTACATCTTTGTGCCCCAGCTGGCTTTGCGATTCTAAAGTGTAATGATAAGAAGTTCAATGGAAAAGGGACATGCAATAATGTCAGCACAGTACAATGCACACATGGAATCAAACCAGTAGTATCAACCCAAATGCTGTTAAATGGTAGTCTAGCAGGAGAAGAGATAGGGATTAGATCTGAAAATATATCAAACAATGCCAAAACCATAATGATACAGCTGAAGGAGCCTGTACAAATTAACTGTACCAGGCCTAACAACAATACAAGAAAAAGTATACATATGGGACCAGGACAAGCATTCTATGCAACAGATGCAGTAATAGGGGATATAAGACAAGCATATTGTAATGTCAGTAAAGGAACATGGAATAAAACTTTACAAGCGGTAGCTAAACAATTATACAAGCACTTTAACAAAACAATAATCTTTAATAGCTCCTCAGGGGGGGATTTAGAAATTACAACACATAGTTTTAATTGTGGAGGAGAGTTTTTCTATTGCAATACATCAAGACTGTTTAATAGCACTAAGGACAACGAGACAATAACTCTCCCATGCAGAATAAAGCAAATTATAAATATGTGGCAGAAAGTAGGACAAGCAATGTATGCCCCTCCCATCAAAGGAATAATAAGGTGTGATTCAAACATTACAGGACTACTATTAACAAGGGATGGAGGGAATAGTACGGAGACATTCAGGCCTGGAGGAGGAGATATGAGGGACAATTGGAGAAGTGAATTATATAAGTATAAGGTAGTACAAATTGAACCAATAGGTTTGGCACCCACCCATGCAAAAAGGAGAGTGGTGGAGAGAGAAAAAAGAGCAGTTCTGGGAGCTCTTTTCCTTGGGTTCTTAGGAGCAGCAGGAAGCACTATGGGCGCGGCGTCAATGACGCTGACGGTACAGGCCAGACAATTATTGTCTGGTATAGTGCAACAGCAGAGCAATTTGCTGAGGGCTATAGAGGCTCAACAACATCTGTTGAAACTCACGGTCTGGGGCGTTAAACAGCTCCAGGCAAGAGTCCTGGCTCTGGAAAGATACCTAAGGGATCAACAGCTCCTAGGAATTTGGGGCTGCTCTGGAAAACTCATCTGTACCACTACGGTGCCCTGGAATTCTAGTTGGAGTAATAGAACTCTTAGTGAAATATGGGATAACATGACCTGGCTGCAATGGGATAAAGAAGTTAGCCAATACACAGAGGAAATATATAAACTAATTGCAGAATCGCAGAACCAGCAGGAAAAGAATGAACAAGAGTTATTGGCATTGGACAAGTGGGAAAGTCTGTGGAGTTGGTTTAACATAACAAACTGGCTGTGGTATATAAAAATATTTATAATGATAGTAGGAGGTTTGATAGGTCTAAGAATAGTTTTTACTGTGCTTAATGTGATAAATAGAGTTAGGCAGGGATACTCACCTTTGTCATTCCAGACCCTTACCCACCACCAGGGGGAACCCGACAGGCCCGGAAGAATCGAAGAAGGAGGTGGAGAGCAAGACAGAGACAAATCCGTGAGATTAGTCAACGGATTCTTAGCACTTGCCTGGGACGATCTGCGGAGCCTGTGCCTCTTCAGCTACCACCGATTGAGAGACTTTGCATTGATTGCAGCGAGGGCTGTGGAACTTGTGGGAAGACTGGGGTGGGAAGCCCTCAAACATCTGGGGAATCTTCTATTGTACTGGGGACAGGAGCTAAAGAATAGTGCTATTAATTTGGTTGATACAATAGCAATAGCAGTAGCTAATTGGACAGATAGGGTTATAGAAATAGGACAAAGAGTTTGTAGAGGCATTCGCAACATACCTAGAAGAATCAGGCAAGGCTTAGAAAGGTCTTTGCTA
>242-14*
ATGAAAGTAATGGGGATACAGAAGAATTATCCATCCTTTTGGCGATGGGGGATGATATTATTTTGGATAATGATGATTTGTAATGCT---AACCTGTGGGTCACGGTCTATTATGGGGTACCTGTGTGGAGAGACGCAGATACCACCCTATTTTGTGCATCAGATGCTAAAGCATATGAGAAAGAAGTACATAATGTCTGGGCTACACATGCCTGTGTACCCACAGACCCTAACCCACAAGAAATACATTTGAAAAATGTAACAGAAGAGTTTAACATGTGGAAAAATAACATGGTAGAGCAGATGCATGAAGATATAATTAGTCTATGGGACCAAAGCCTAAAGCCATGTGTAAAGTTAACCCCTCTCTGCGTTACTTTAGATTGCAGAAATAACACCGACATGAAAGGGGAAATAACAAATTGCTCTTTCAATATGACCACAGAACTAAGAGATAAGAAACAGAAAGTGTCTGCATTTTTTTATAGACAAGATGTAGTACCACAAGATAACAGTAGTTATAGATTAATAAATTGTAATACCTCAGCCATTACACAGGCTTGTCCAAAGGTAACCTTTGAGCCAATTCCCATACATTATTGTGCCCCAGCTGGTTTTGCAATTCTAAAGTGTAATGATAAGAAGTTCAATGGAACAGGGCCATGCAAAAATGTTAGCACAGTACAATGCACACATGGAATCAAGCCAGTAGTATCAACTCAACTGCTGCTAAATGGCAGTTTAGCAGAAGAAGAGGTAGCAATTAGATCTGAAAATATCTCAAACAATGGCAAAACCATTATAGTACAGCTGGTTAAGCCTGTGAACATTACTTGTATCAGACCTAATAACAATACAAGAAAAAGTGTACGTATAGGACCAGGGCAAACATTCTATGCAACAGGGGAGATAATAGGAAATATAAGACAAGCACATTGTGTGGTCAATAAAACAGAGTGGAACGAAACTTTATACCAGGTGGTTACACGGTTAAGGGAGTACTTTAATACAACAATAACCTTTACTAACCACTCAGGAGGGGATTTAGAAGTTACAACACATAGTTTTAATTGTGGAGGAGAATTTTTCTATTGCAATACATCAGAACTGTTTAATAGCAATGAGGCAAATGGCAATATAACTCTCACATGCAAAATAAAGCAAATTATAAATATGTGGCAAAGAGTGGGACAAGCAATGTATGCCCCTCCCATCCAGGGAATAATAAGGTGTGAATCAAACATTACAGGATTATTATTAACAAGAGATGGAGGGAATACCTATGAGGCCTTCAGGCCTGGAGGAGGAGATATGAGGGACAATTGGAGAAGTGAACTATATAAGTATAAAGTAGTAAAAATTGAACCACTAGGTGTAGCACCCACTCATGCAAAAAGAAGAGCGGTGCAGAGAGAAAAAAGAGCAGTTCTGGGAGCTGTCTTCCTTGGGTTCTTAGGAGCAGCAGGAAGCACTATGGGCGCGGCGTCAATGACGCTGACGGTACAGGCCAGACAATTATTGTCCGGTATAGTGCAACAGCAGAGTAATCTGCTGAGGGCTATAGAGGCTCAACAACATCTGTTGAGACTCACGGTCTGGGGCATTAAACAGCTCCAGGCAAGAGTCCTGGCTCTGGAAAGATACCTAAGGGATCAACAGCTCCTAGGAATTTGGGGCTGTTCTGGAAAACTCATCTGCACCACTGCTGTACCCTGGAACTCTAGTTGGAGTAATAAAACTTATGATGACATATGGGGCAACATGACCTGGCTGCAATGGGATAAAGAAATTAGCAACTACACACAAATAATATATAGTCTAATCGAAGAATCGCAGAACCAGCAGGAAAAGAATGAAAAAGACTTATTGGCATTGGACAAATGGGCAAACCTGTGGAATTGGTTGGACATAACAAACTGGCTGTGGTATATAAAAATATTTATAATGATAGTAGGAGGGTTAATAGGTTTAAGAATAGTTTTTGCTGTGCTTACTGTAATACGTAGAGTTAGGCAGGGATACTCACCTTTGTCGTTCCAGACCCTTACCCACCACCACAGGGAACCCGACAGGCCCGAAAGAATCGAAGAAGGAGGTGGCGAGCAAGACAGAAACAGATCAGTGCGATTAGTGAGCGGATTCTTAGCACTAGCCTGGGACGATCTGCGGAGCCTGTGCCTCTTCAGCTACCACCGATTGAGAGACTTTCTCTTGGTTGCAGCGAGGACTGTGGAACTTCTGGGAAGACTGGGGTGGGAAGCCCTCAGATACCTGGGGAATCTCCTATCATACTGGGGTCAGGAACTAAAGAGTAGTGCTATTAATTTGCTTAACACAACAGCAATAGCAGTAGCTAACTGGACAGACAGAGTTATAGAAATAGCACAAAGAGCTGGTAGAGCTATTTGCAACATACCTACAAGAATCAGACAGGGCGTAGAAAGGGCTTTGCTA
>235-47*
ATGAGAGTGATGGGGATACAGAAGAATTATCCACTCTTATGGAGATGGGGGGTGATAATATTTTGGATAATGATAATTTGTAATGCTGAACGGTTGTGGGTTACGGTCTACTATGGGGTACCTGTGTGGAAAGATGCAGTAACCACTCTATTTTGTGCATCAGATGCTAAAGCATATGATACAGAAGTACATAATGTCTGGGCTACACATGCCTGTGTACCCACAGACCCTAACCCACAAGAAAAACAATTGGAAAATGTAACAGAAGATTTTAATATGTGGAAAAATGACATGGTAGATCAGATGCATGCAGATATAATTAGTCTATGGGACCAAAGCCTAAAGCCATGTGTACAGTTAACCCCTCTCTGTGTCACTTTACATTGTACCAACGCCAGCAGCATGCAAGGAGAAATGAAAAACTGCTCTTTCAATGTAACCGCAGAACTAAGAGATAAGAGAAAAAATGAGTATGCACTTTTTTATAGACAGGATGTAGTACAA---ATTAATGAAACTTATAGGTTAATAAATTGTAATACTTCAACCCTTACACAGGCTTGTCCAAAAGTAACCTTTGAGCCAATTCCCATACATTATTGTGCCCCAGCTGGTTATGCAATTCTAAAGTGTAATGAAAAAGGGTACAAGGGAATAGGGAAATGCAGAAATGTCAGCACAGTACAATGCACACATGGAATCAAGCCAGTAGTATCAACCCAACTGCTGTTAAATGGTAGTCTAGCAGAAGGAGAGGTAGTGATTAGAACAGAAAATATCACAAACAATGCCGGAACCATAATAGTACAGTTAAATGAGACTGTAAAAATCAATTGTAGCAGGCCTAACAACAATACAAGAAGAAGTGTGCGTATAGGACCAGGACAAACATTCTATGCAACA---GACATAATAGGGGATATAAGACAGGCACATTGTAATGTCAGCAGTACAAAGTGGAATAGAACTTTACACCAGGTGGCTACACAATTAAAGAAGCACTTTAATACAACAATAACCTTTGCTGAACCCTCAGGAGGGGATCTAGAAATTATAACACATAGTTTTAATTGTGGAGGAGAATTTTTCTATTGCAATACATCAAGACTGTTTAATAGCACTACTTGGGATAACAGCATAACTCTCAGATGCAAAATAAAGCAGATTATAAATATGTGGCAGAGAGTAGGACAAGCAATGTATGCCCCTCCCATCCGAGGAGAAATAAGATGTGAATCAAACATTACAGGACTACTATTAACAAGGGATGGAGGGAATAGTAGTGAGACCTTCAGACCTACAGGAGGAAATATGAAGGACAATTGGAGAAGTGAATTATATAAGTATAAAGTAGTAAAAATTGAACCACTAGGTGTAGCACCCACCCGTGCAAAAAGAAGAGTGGTGGGGAGAGAAAAAAGAGCAGCACTGGGAGCTGTCTTCCTTGGGTTCTTAGGAGCAGCAGGAAGCACTATGGGCGCGGCGTCAATAACGCTGACGGTACAGGCCAGACAATTATTGTCCGGTATAGTGCAACAGCAGAGCAATTTGCTGAAGGCTATAGAGGCTCAACAACATCTGTTGAAACTCACGGTCTGGGGCATTAAACAGCTCCAGGCAAGAGTCCTGGCTCTGGAAAGATACCTAAAGGATCAACAGCTCCTAGGAATTTGGGGCTGCTCTGGAAAACTCATCTGCACTACTAATGTACCCTGGAACTCTAGTTGGAGTAATAAAACTTATGAGTACATATGGGATAACATGACCTGGCTGCAATGGGATAAAGAAATTAGTAATTACACAGAATTAATATATGGTCTACTTGAAGAATCGCAAAACCAGCAGGAAAAGAATGAACAAGACTTATTGGCATTGGACAAGTGGGAAAGTCTGTGGAATTGGTTTAACATAACAAATTGGCTATGGTATATAAAAATATTTATAATGATAATAGGAGGTTTGATAGGTTTAAGAATAGTTTTTGCTGTGCTTAATATAATAAATAGAGTTAGGCAGGGATACTCACCCTTGTCATTCCAGATCCTTACCCACCACCAGAGGGAACCCGACAGGCCCGAAAGAATCGAAGAAGGAGGTGGAGAGCAAGACAGAGACAGATCCGTGAGATTAGTGAGCGGATTCTTGAGTCTTGCCTGGGACGACCTGCGGAGCCTGTGCCTCTTCAGCTACCACCGATTGAGAGACTTTCTCTTGATTGCAACGAGGATTGTGGAACTTCTGGGAAGACTGGGGTGGGAAGCCCTCAAATATCTGTGGAATCTTCTATTATACTGGGGACAGGAACTAAAGAATAGTGCTATTAATTTGCTTAATACAGTAGCAATAGCAGTAGCTAACTGGACAGATAGGGTTATAGAAATAGGACAAAGGGCTGGTAGAGCTATTCGCAACGTACCTAGAAGAATCAGACAGGGTTTAGAAAGGTCTTTGCTA
>211-9*
ATGAGAGTGATGGGGATACAGAAGAATTATCCACCCTTATGGAGATGGGGTATGATAATATTTTGGATAATGATGATTTGTAATGCTAAACAGATGTGGGTCACGGTCTACTATGGGGTACCTGTGTGGAGAGATGCATCGACCACCCTATTTTGTGCATCAGATGCCAAAGCATATGATCCAGAAGCACATAATGCTTGGGCTACACATGCCTGTGTACCCACAGACCCTAACCCGCAAGAAATGCAGTTGAAAAATGTAACAGAAAATTTTAACATGTGGAAAAATGACATGGTAGAACAGATGCATGTAGATATAATTAGTCTATGGGACCAAAGCCTAAAGCCATGTGTAAAGTTAACCCCTCTCTGCGTAACTTTAAATTGTGTCAATTATACTTACATGGAAGGAGAAATAAAAAACTGCTCTTTCAATATGACCACAGAACTAAGAGATAAGAATCAGAAAGTGTATGCACTTTTTTATAGACAGGATGTAATACAG---AATAATAGTAGTTATAGGTTAATAAATTGTAATACCTCAGCCATGACACAGGCTTGTCCAAAGGTATCCTTTAACCCAATTCCTATACATTATTGTGCCCCAGCTGGTTTTGCGATTCTAAAGTGTAATGATAAGGAGTTCAATGGAACAGGGCCATGCAAGAATGTCAGCACAGTACAATGCACGCATGGAATCAAGCCAGTAATATCAACTCAACTGCTGTTAAATGGCAGTATAGCAGAAGAAGAGATAGTGATTAGATCTGAGAATATCACAAACAATGCCAAAACCATAATAGTACAGTTAAATGAGCCTGTAGAAATTAATTGTACCAGGCCTAACAACAATACAAGAAAAAGTGTACGTATAGGACCAGGACAAACATTCTATGCAACAGGTGACATAATAGGGAATATAAGACAAGCACATTGTAATGTCAGCAGAGCGAAATGGAATGAAACTTTACACAAGGTGGCTGAACAATTAAGGACATACTTTAATAAAACAATAATCTTTACTAACCACTCAGGAGGGGATGTAGAACTTAAAACACATATGTTTAATTGTGGAGGAGAATTTTTCTATTGCAATACAACAGCACTATTTAATAGCACTACAGGGAATGACACTATAACTCTCCAATGCAGAATAAAGCAAATTGTGAGGATGTGGCAAAGATCAGGACAAGCAATGTATGCCCCTCCCATCCAAGGAGTAATAAAGTGTAAATCAAATATCACAGGACTACTATTAACAAGGGATGGGGGGAATGAAAGTGAGACCTTCAGACCTGGAGGAGGAGATATGAGGGACAATTGGAGAAGTGAATTATATAAGTATAAAGTAGTAAAAATTGAACCACTAGGTGTAGCACCCACCCATGCAAAAAGAAGAGTGGTGCAGAGAGAAAAAAGAGCAGTACTGGGAGCTGTCTTCTTTGGGTTCTTAGGAGCAGCAGGAAGCACTATGGGCGCGGCGTCAATAACGCTGACGGTACAGGCCAGACAATTATTGTCTGGTATAGTGCAACAGCAGAGCAATTTGCTGAAGGCTATAGAGGCTCAACAGCATCTGTTGAAACTCACGGTCTGGGGCATTAAACAGCTCCAGGCAAGAGTCCTGGCTCTGGAAAGATACCTAGGGGATCAACAGCTCCTAGGAATTTGGGGCTGCTCTGGAAAACTCATCTGCACCACTAATGTACCTTGGAACTCTAGTTGGAGTAATAAAACATATGGTGACATATGGGATAACATGACCTGGCTGCAATGGGATAAAGAAATTAGTAATTACACAAACATAATATATGCTCTAATTGAAGAATCGCAGAACCAGCAGGAAAAGAATGAACAAGACTTATTGGCATTGGACAAGTGGGCAAGCCTATGGAATTGGTTTGACATATCAAAGTGGCTATGGTATATAAAAATATTTATAATGATAGTAGGAGGTTTAATAGGTTTAAGAATAGTTTTTACTATAATTACTATAATAAATAGAGTTAGGCAGGGATACTCACCTTTGTCGTTCCAGACCCTTACCCACCACCAGAGGGAACCAGACAGGCCCGAAAGAATCGAAGAAGAAGGTGGAGAGCAAGACAAAGACAGATCCATAAGATTAGTGGGCGGATTCTTAGCGCTTGCCTGGGACGATCTGAGGAACCTGTGCCTCTTCATCTACCACCGATTGAGAGACTTTGTCTTGATTGCAGCGAGAGCTGTGAGCCTTCTGGGACGACTGGGGTGGGAAGCCCTCAAATATCTGTGGAATCTTCTAGCATACTGGGGCAAGGAACTAAAGAATAGTGCAGTTAATTTGCTTGATACAGTAGCAATAGCAGTAGCCAACTGGACAGACAGAGTTATAGAAATAGGACAAAGAGCTGGTAGAGCTATTCTTAACATACCTAGAAGAATCAGACAGGGCGCAGAAAGGGCTTTG---
>816763.c02
ATGAAAGTGAAGGAGACACAGATGAATTGGCCAAACTTGTGGAAATGGGGAACTTTGATCCTTGGGTTGGTGATAATTTGTAGTGCCAACAACTTGTGGGTTACAGTTTATTATGGGGTTCCTGTGTGGAGAGATGCAAATACCACCCTATTTTGTGCATCAGATGCCAAAGCACATGAGACAGAAGTGCACAATGTCTGGGCCACACATGCCTGTGTACCCACAGACCCCAACCCACAAGAAATACACCTGGAAAATGTAACAGAAAATTTTGACATGTGGAAGAATAACATGGTAGAGCAAATGCAGGAGGATGTAATCAGTTTATGGGATCAAAGTCTAAAGCCATGTGTAAAGTTAACTCCTCTCTGTGTTACTTTAGCATGTACAAAGGTTAATTGGATAACAGATGAAGTAAGAAACTGTTCTTTTAATATGACCACAGAACTAAGGGATGAGAAGCAGCAGGTCTATGCATTTTTTTATAACCTTGATTTAGTACAAGGTGAAAATGTTAGT---AGAATAATAAATTGTAATACCTCAGTCATTAAGCAGGCTTGTCCAAAGATGTCCTTTGATCCAATTCCTATACATTATTGTACTCCAGCTGGTTATGCGATTTTAAAGTGTAAGGATAAGAATTTCAATGGGACAGGACCATGTAAAAATGTCAGCTCAGTACAATGCACACATGGAATTAAGCCCGTGGTATCAACTCAATTGCTGTTAAATGGCAGTCTAGCAGAAGAAGAGATAATAATCAGATCTGAAAATCTCACAAACAATGTCAAAACCATAATAGTGCACCTTAATAAATCTGTAGAAATCAATTGTACCAGACCCTCCAACAATACAAGGACGAGTATATCTATGGGACCAGGACAAGTATTCTATAGACCAGGAGAAATAACAGGAGATATAAGGAGGGCATATTGTGAGATTAATGGAACAAAATGGAATGAAACTTTAAAACAGGTAGTTGGAAAATTAAAAGAGCACTTTAATAAGACAATAATCTTTCAACCATCCTCAGGAGGAGATCTAGAAATTACAATGCATCATTTCAATTGTAGAGGGGAATTTTTCTATTGTAATACAACAAAACTGTTTAATAGTACTGGCACTAATGGCACTATCATACTTCCATGTAGGATAAAGCAAATTATAAACATGTGGCAGGGAGTAGGACAAGCAATGTATGCTCCTCCCATCAGTGGAAAAATTAATTGTATATCAAATATTACAGGAATACTATTGACAAGAGATGGAGGTAATACGAGTGAGACCTTCAGACCTGGAGGAGGAAATATAAAGGACAATTGGAGAAGTGAATTATATAAATATAAAGTAGTACAAATTGAACCACTAGGAATAGCACCCACCAGGGCAAAGAGAAGAGTGGTGGAGAGAGAAAAAAGAGCAGTGATAGGAGCTATGATCTTTGGGTTCTTAGGAGCAGCAGGAAGCACTATGGGCGCGGCGTCAATAACGCTGACGGTACAGGCCAGACAATTACTGTCTGGTATAGTGCAACAGCAAAGCAATTTGCTGAGGGCTATAGAGGCGCAACAGCATCTGTTGCAACTCACAGTCTGGGGCATTAAACAGCTCCAGGCAAGAGTCCTGGCTGTAGAAAGATACCTAAAAGATCAAAAGTTCCTAGGACTTTGGGGCTGCTCTGGGAAAATCATCTGCCCCACTGCTGTGCCCTGGAACTCCACTTGGAGTAATAGATCTCTTGATGAGATTTGGAACAACATGACATGGATAGAATGGGAGAGAGAAATTAGCAATTACACAAATCAAATATATGAGATACTTACAAAATCACAAGACCAGCAGGACAAAAATGAAAAGGAGTTGTTGGAATTGGATAGATGGGCAAGTCTGTGGACTTGGTTTGACATAACAAATTGGCTGTGGTATATAAAAATATTTATAATAATAGTAGGAGGTTTAATAGGTTTAAGAATAATTTTTGCTGTGCTTTCTATAGTGAATAGAGTTAGGCAGGGATACTCACCTTTGTCTCTCCAGACCCCTTCCCATCAGCAGAGGGAAGCCGACAGACCCGAAAGAATCGAAGAAGAAGGTGGCGAGCAAGACAGAGACAGATCCGTGCGATTAGTGAGCGGGTTCTTAGCACTTGCGTGGGACGATCTACGGAGCCTGTGCCTCTCCAGCTACCACCGCTTGAGAGACTTCATCTTGATTGTAGCGAGGACTGTGGAACTTCTGGGAAGACGGGGGTGGGAAGGCCTCAAATATCTGGGGAATCTTCTGTTATATTGGGGGCAGGAACTAAAAATTAGTGCTATTTCTTTGCTTGATGCCACAGCAATAGCAGTAGCGGGGTGGACAGATAGGGTTATAGAAGTAGCACAAAGAGCTTGGAGAGCTATCCTCCACATACCTAGAAGAATCAGACAGGGCTTAGAAAGGGCTTTGCTA
>3326.v4.c3
ATGAGAGTGACGGGGATACAGAGGAATTGTCAACAATGGTGGATGTGGAGTATCTTAGGCTTTTGGATGTTAATGATTTGTAATGTGGGGAACCCGTGGGTCACAGTATATTATGGGGTACCTGTGTGGAAAGAAACAACTACTACTCTATTTTGTGCATCAGATGCTAAATCATATAAAGAAGAGGCACATAATGTCTGGGCTACACATGCCTGCGTACCCACAGACCCCAACCCACAAGAAATATTTTTGGGAAATGTAACAGAAAATTTTAATATGTGGAAGAATGACATGGTGGATCAGATGCATGAGGATATAATCAGTTTATGGGATCAAAGCCTAAAACCATGTGTAAAATTAACCCCACTCTGTGTCACTTTAAACTGCACAAATATCAATGCCACTATGGGAGAAATGAAAAACTGCTCTTTCAATATAACCACAGAATTAAGAGATAAGAAGAAGCAAGAATATGCACTTTTTTATAAACTTGATGTGGTACAAGGTGCCAATGGTACTTATAGATTAATAAATTGTAATACCTCAGCCATTACACAGGCGTGTCCAAAGGTAACCTTTGAGCCAATTCCCATACATTATTGTGCCCCAGCTGGATTTGCGATTCTAAAATGTAATGACAAGAAGTTCAATGGGATGGGTCCATGCAACAACGTCAGTACAGTACAGTGCACACATGGGATTAAGCCAGTAGTGTCAACTCAACTGTTATTGAATGGCAGTCTAGCAGAAGAGGAGGTAATAATAAGGTCTGAAAATCTCACAAATAATGTTAAAAATATAATAGTACAGCTTAATGAGTCTGTAACACTAACTTGCGTGAGACCCAACAATAATACAAGAAAAAGTATAAGGATAGGACCGGGACAAACATTCTATGCAACA---AACATAATAGGAGATATAAGACAAGCACATTGTAACATTAATGGAACAAATTGGACCAAAACTTTACAGCGGGTAGCTAATAAATTAATAGACCTTCTTAACCTAACAATAAATTTTGAACCAGCCTTGGGAGGGGACCCAGAAATTACAACACACACCTTTAATTGTGGAGGGGAATTTTTCTACTGCAATACAACAAATTTGTTTAATGCAACAAGTGAGAATTCCACACTCACACTCCCATGCAGAATAAAACAAATTATAAACATGTGGCAGGGAGTAGGAAAAGCAATGTATGCCCCTCCCATTGCAGGGCAAATCAAATGTTCATCAAATATTACAGGACTATTGTTGACAAGAGATGGT---AATAATAGTGAGACCTTCAGACCTGGGGGAGGAGATATGGGAGACAATTGGAGAAGTGAATTATACAAATATAAAGTAGTAAAAATTGAACCAATAGGTCTAGCACCCACCAGGGCAAAGAGAAGAGTGGTGGAAAGAGAAAAAAGAGCAATACTGGGAGCTGTGTTCCTTGGGTTCTTGGGGGCAGCAGGAAGCACAATGGGCGCAGCGTCGCTAACGCTGACGGTACAGGCCAGGCAAGTATTGTCTGGTATAGTGCAACAGCAAAACAATTTGCTGAGGGCTATAGAGGCGCAACAGCATCTGTTGCAACTCACAGTCTGGGGCATTAAACAGCTCCAGGCAAGAGTCCTGGCTGTAGAAAGATACCTAAAGGATCAACAGCTCCTAGGAATTTGGGGTTGCTCTGGAAAACACATTTGCACCACTGCTGTGCCCTGGAATTCTAGCTGGAGTAATAAATCTGTAGATGACATTTGGGGAAACATGACCTGGATGCAGTGGGAAAAGGAAATTGACAATTATACAGGTTTGATATACAGCTTAATTGAAGAATCGCAACTCCAGCAAGAAAAAAATGAACAAGAACTATTGGAATGGGATAAATGGGCAAGTTTGTGGAATTGGTTTAGCATAACAAAATGGCTGTGGTATATAAAATTATTCATAATGATAGTAGGAGGCTTAATAGGTTTAAGAATAATTTTTGCTGTGCTTTCTTTAGTAAATAGAGTTAGGCAGGGATATTCACCTCTATCGTTTCAGACCCTCCCCCCAGTCCCGAGGGGACCCGACAGGCCAGGAGAAACAGAAGGAGAAGGTGGAGAGCAAGACAGAGGCAGCTCCATTCGATTAGTGAACGGATTCTCAGCACTTATCTGGGACGATTTGAGGAACCTGTGCCTCTTCAGCTACCACCGCTTGAGAGACTTAATCTTAATTGCAACGAGGATTGTGGAACTGCTGGGACGCAGGGGGTGGGAAGCAATCAAATATCTGTGGAATCTCCTGCAATATTGGATTCAGGAACTAAAGAAGAGTGCTATTAGCTTGCTTAATACCACAGCAATAATAGTAGCTGAGGGAACAGATAGGGCTATAGAAATAGTACAAAGAGCAGTTAGAGCGGTTCTTAACATACCCACAAGAATAAGACAGGGCTTCGAAAGGGCTTTACTA
>6480.v4.c25
ATGAGAGTGATGGGGATACAGAGGAATTGTCAGCAATGGTGGATATGGGGAATCTTAGGCTTTTGGATGTTAATGATATATAATGTGGGAAACTTGTGGGTCACAGTCTATTATGGGGTACCTGTGTGGAAGGAAGCAAAAACTACTCTATTTTGTGCATCAGATGCTAAAGGATATGAGAAGGAAGTACATAATATCTGGGCTTCACATGCCTGTGTGCCCACAGACCCCAACCCACAAGAACTGGTTTTGGAAAATGTAACAGAAAATTTTAATATGTGGAAAAATGACATGGTAGGTCAAATGCATGAGGATATAATCAGTTTATGGGATCAAAGCCTAAAGCCATGTGTAAAATTGACCCCACTCTGTGTCGCTATGAACTGTACCGATGTTAACAATTCCTATAAAGAACTAACAAAATGCTCTTTCGTGGTAAACACAGGAATAAAAGGTAAGAAAAAGAATGAATCTGCACTCTTTTATACACTTGATATAGTAAAAGATGGGAATCAGTCC---AGATTAATAAGTTGTAATACCTCAACCATAACACAAGCCTGTCCAAAGGTCAGTTTTGACCCAATTCCTATACATTATTGTACTCCAGCTGGTTATGCGATTCTAAAATGTAATGACAAGACATTCAATGGAACAGGACCATGCAATAATGTAAGCACAGTACAATGTACACATGGAATTAAGCCAGTGGTATCAACTCAACTGCTGCTAAATGGCAGCCTAGCAGAAGGAGAGATAATAATCAGATCTGAAAATCTGACAAACAATGTCAAGACAATAATAGTACATCTTAATGAATCTGTACAAATTAATTGTACAAGACCCAACAATAATACAAGACAAAGTATAAGGATAGGACCAGGGCAAACATTCTATGCAACAAAAGATATAATAGGAGATATAAGAAAAGCACATTGTAACATTAGTAAAGATGTATGGAGTAAAACCTTACAAGGGGTAGTTAAAAAATTAGGGGAACACTTCAATAAAACAATAGAATTCAAACCACCCTCAGGAGGGGACCTAGAAATTACAATGCATAGCTTTAATTGTAGAGGAGAATTTTTCTACTGCAATACATCAGGACTGTTTGATAACTCAACAGCAAATAGTACAATCACACTCCCATGCAGAATAAAACAAATTATAAACATGTGGCAGGGAGTAGGAAAAGCAATATATGCCCCTCCCATGGCAGGACTAATCAGCTGTTCATCAAGTATTACAGGACTATTATTGACAAGAGATGGTGGTAATGATACAGAGACCTTCAGACCAGGAGGAGGAGATATGAGAGACAATTGGAGGAGTGAATTATACAGATATAAAGTAGTAAGAATTGAACCAATAGGTCTAGCACCCACCACGGCAAAGAGAAGAGTGGTGGAAAGAGAAAAGAGAGCAATACTGGGAGCTTTGTTCCTTGGGTTCTTGGGAGCAGCAGGAAGCACGATGGGCGCAGCGTCGCTGACGCTGACGGTACAGGCCAGACAGCTACTGTCCGGTATAGTGCAACAGCAAAACAATTTGCTGAGGGCTATAGAGGCGCAACAGCATCTGTTGCAACTCACAGTCTGGGGCATTAAACAGCTCCAAGCAAGAGTCCTGGCTGTGGAAAGATACCTAAGGGATCAACAGCTCCTAGGAATTTGGGGTTGCTCTGGAAGACACATTTGCACCACTAATGTGCCCTGGAACTCTAGCTGGAGTAACAGATCTGTAAATGAGATTTGGAATAACATGACCTGGATGGAGTGGGAAAGGGAAATTGATAATTATACAGACTTAATATATAGCTTAATTCAAGAATCGCAAACCCAGCAAGAAAAGAATGAACAAGAACTATTGCAATTGGACAAATGGGCAAGCTTATGGAATTGGTTCAGCATAACACAGTGGCTGTGGTATATAAAAATATTCATAATGATAGTAGGAGGCTTGATAGGCTTAAGAATAATTTTTGCTGTGCTTTCTATAGTGAATAGAGTTAGGCAGGGATACTCACCTTTGTCATTTCAGACCCTTACCCCAAACCCGAGGGGACCCGACAGGCTCGGAGGAATCGAAGAAGAAGGTGGAGAGCGAGACAGAGACAGATCCGTGCGATTAGTGAGCGGATTCTTGGCACTTGCCTGGGACGACTTGAGGAGCCTGTGCCTCTTCTGCTACCACCGATTGAGAGACTTACTATTGATTGCAGCGAGAGTGGTGGAACTTCTGGGGCAGAGGGGGTGGGAAACCCTTAAATATCTGGGAAGTCTTGTGCAGTATTGGGGTCTTGAGCTAAAAAAGAGTGCTATTAGCCTGTTTGATGCCACAGCAGTAGCAGTAGCTGACTGGACAGATAGAATTATTAAATTAGGGCAAAGATTTGGTAGAGCTATCCTTCACATACCTAGAAGAATAAGACAGGGCTTTGAAGCAGCTTTGCTA
>CAAN5342.A2*
ATGAGAGTGAAGGAGATCAGGAAGAACTATCGGCACTTGTGGAAATGGGGCATCATGCTCCTTGGGATGTTGATGATCTGTAGTGCTGAAAATTTGTGGGTCACAGTCTATTATGGGGTACCTGTGTGGAAAGAAGCAACCACCACTCTATTTTGTGCATCAGATGCTAAAGGATATGAGAAAGAGGTACATAATGTTTGGGCCACACATGCTTGTGTACCCACAGACCCCAACCCACAAGAAGTAGTATTGGAAAATGTGACAGAAAATTTTAACATGTGGAAAAATAACATGGTAGAACAGATGCATGAGGATATAATCAGTTTGTGGGATCAAAGCCTAAAGCCATGTGTAAAGTTAACCCCGCTCTGTGTCACTTTAAACTGCAGTGATGTGAATACCGAGGGGGGAGAAATCAAAAACTGCTCTTTCAATACCACCACAAGCATGAGTGATAAAATGCAGAAAGAATATGCACTTTTTTATACACTTGATGTAGTACCAAAGGAAAATAATACCTATAGGTTGATAAGTTGTAACACCTCAGTCATTACACAGGCCTGTCCAAAGGTATCCTTTGAACCAATTCCCATACATTATTGTGCCCCGGCTGGTTTTGCGATTCTAATGTGTAATAATAAGACATTCGATGGAAAAGGGCCATGTAATAATGTCAGCACAGTACAATGTACACATGGAATTAAGCCAGTAGTATCAACTCAACTGCTGTTAAATGGCAGTCTAGCAGAAGAAGAAGTAGTAATTAGATCTGACAATTTCACGGACAATGCTAAAACCATAATAGTACATCTGAATGAATCTATAGAAATTACTTGTACAAGACCCAACAACAATACAAGCAAGAGTATAACTATAGGACCAGGGAGAGCATTTTATGCAACAGGAAGGATAATAGGAGATATAAGGAAGGCACACTGTAACATTAGTGGAGAAAAATGGCATAACGCTTTAGAACAGATAGTTAAAAAATTAGGAGAAAAATTTAATGCAACA---ACATTTAATCAATCCTCAGGAGGAGACCAAGAAATTGTAATGCACACTTTTAATTGTGGAGGGGAATTTTTTTACTGTAACTCAACACAGCTGTTTAATAGTACTACGTCAAATGGGACTATCACACTCCCATGCAGAATAAAACAAATTATAAACATGTGGCAGGAAGTAGGAAAAGCAATGTATGCCCCTCCTATCAGCGGACCAATTAGCTGTTCATCGAATATTACAGGGCTGCTATTAGTAAGAGATGGTGGTAATGAGACTGAGACCTTCAGACCTGGAGGAGGAGATATGAGAGACAATTGGAGAAGTGAATTATATAAATATAAAGTAGTAAAAATTGAACCATTAGGAGTAGCACCCACCAAGGCAAAGAGAAGAGTGGTGCAAAGAGAAAAAAGAGCAGTGCTAGGAGCTATGTTCCTTGGGTTCTTGGGAGCAGCAGGAAGCACTATGGGCGCAGCGTCAATAACGCTGACGGTACAGGCCAGACTATTATTGTCTGGTATAGTGCAACAGCAAAACAACTTGCTGAGAGCTATTGAGGCGCAACAGCATCTGTTGCAACTCACAGTCTGGGGCATCAAGCAGCTCCAGGCTAGAGTCCTGGCTATAGAAAGATACCTAAAGGATCAACAGCTCCTGGGGATTTGGGGTTGCTCTGGAAAACTCATTTGCACCACTGCTGTGCCTTGGAATAGTAGTTGGAGTAACAAATCTCTGAAATGGATTTGGGACAACATGACCTGGATGGAGTGGGAAAAAGAAATTGACAATTACACAGGCATAATATACAACTTACTTGAAGAATCGCAAAACCAACAAGACAAAAATGAAAAAGAATTATTGGAATTAGATAAATGGGCAAGTTTGTGGACTTGGTTTGACATAACAAACTGGCTGTGGTATATAAAGATATTCATAATGATAGTAGGAGGCTTGGTAGGCTTAAGAATAGTTTTTGCTGTACTTTCTATAGTGAATAGAGTTAGGCAGGGATACTCACCATTGTCGTTTCAGACCCGCCTCCCAGCCCCGAGGGGGCTCGACAGGCCCGAAGGAACAGAAGAAGAAGGTGGAGACAGAGACAAAGACAGATCCATTCGATTAGTGGATGGATTCTTAGCACTCATCTGGGACGACCTACGGAGCCTGTGCCTCTTCAGCTACCACCGCTTGAGAGACTTACTCTTGATTGTAGCGAGGGTTGTGGAAATTCTGGGACACAGGGGGTGGGAAATCCTCAAGTATTGGTGGAATCTCCTGCAATATTGGAGTCAGGAACTGAAAAATAGTGCTGTTAGCTTGCTCAACGCCACGGCCATAGCAGTAGCTGAGGGGACAGATAGGATCATAGAAGTATTACAAAGAATTGGTAGAGCTATTCTCCACATACCTACAAGAATAAGACAGGGCTTAGAAAGGGCTTTGCTA
>AC10.0.29*
ATGAGAGTGAGGGAGACCAGGAAGAATTATCAGCACTTGTGGAAATGGGGCATGATGCTCCTTGGGATGTTGATGATCTGTAGTGCTGAACAAACGTGGGTCACAGTCTATTATGGGGTACCTGTGTGGAAAGAAGCAAACACCACTTTATTTTGTGCATCAGATGCTAAAGCATATAATACAGAGGTACATAATGTTTGGGCCACACATGCCTGTGTACCCACAGACCCCAACCCACAAGAAGTAGAATTGGAAAATGTGACAGAAAATTTTAACATGTGGAAAAACAACATGGTAGATCAGATGCATGAGGATATAATCAGTTTATGGGATCAAAGCCTAAAGCCATGTGTAAAATTAACTCCACTCTGTGTTACTTTAAGTTGCACTGATAATGTGGGAGAAAAAGGAGAAATAAAGAACTGCTCTTTCAATATCACCACAAACATGAGAGATAAGATGCAGAAACAATATGCACTTTTTTATAAACTTGATGTAGTACCAGAGAGTAGTTTTACCTATAGGTTGATAAGTTGTAACACCTCAGTCATTACACAGGCCTGTCCAAAGGTAACCTTTGAGCCAATTCCCATACATTATTGTGCCCCAGCTGGTTTTGCGCTTCTAAAATGTAAGGATAAGAAATTCAATGGAACAGGACCATGTAAAAATGTTAGCACAGTACAATGTACACATGGAATTAAGCCAGTAGTATCAACTCAGCTGCTATTAAATGGCAGTCTAGCAGAAGAAGAGGTAGTAATAAGATCTGAGAATTTCTCGAACAATGCTAGAACCATAATAGTACAGCTGAATACATCTGTAGAAATAAAGTGTATAAGACCCAACAACAATACAAGAAAAGGTATACATATAGGACCAGGGAGAGCATTTTATACAACAGGAGATATAATAGGAGATATAAGACAAGCACATTGTAACATTAGTAGACAAAATTGGAATAACACTTTAAAACAGATAGCTGAAAAGTTAAGAGAACAATTTAATAAAACAATAGTCTTTAGAAACTCCTCTGGAGGGGATCCAGAAATTGTAATGCACACTTTTAATTGTGCAGGGGAATTTTTCTACTGTAATACAGCAGAACTGTTTAATAGTACTACAAACAAGACTAATATCATACTCCCATGCAGAATAAAACAATTTATAAACATGTGGCAGGAAGTAGGAAAAGCAATGTATGCCCCTCCCATCAGTGGACAGATTAGATGTTCATCAAATATTACAGGACTGCTATTAACAAGAGATGGTGGTAATCAGACCGAGATCTTCAGACCTGTAGGAGGAGATATGAAAAACAATTGGAGAAGTGAATTATATAAATATAAAGTAGTAAGAATTGAACCATTAGGAATAGCACCCACCAGGGCAAAAAGGAGAGTGGTGCAGAGAGAAAAAAGAGCAGTGATAGGAGCTTTGTTCCTTGGGTTCTTGGGAGCAGCAGGAAGCACTATGGGCGCAGCGTCAATGACGCTGACGGTACAGGCCAGACTATTATTGTCTGGTATAGTGCAACAGCAGAACAATCTGCTGAGGGCTATTGAGGCGCAACAGCATCTGTTGCAACTCACAGTCTGGGGCATCAAGCAGCTCCAGGCAAGAGTCCTGGCTGTGGAAAGATACCTACGTGATCAACAGCTCCTGGGAATTTGGGGTTGCTCTGGAAAACTCATCTGCACCACTGCTGTGCCTTGGAATGTTAGTTGGAATAATAGATCTGTGGATGACATTTGGGAAAACATGACCTGGATGCAGTGGGATAGAGAAATTAGTAATTACACAAGTTTAATATACACCTTAATTGAAGAATCGCAGAATCAGCAAGAAAAGAATGAACAAGAATTATTGGCATTAGATAAATGGGCAAATTTGTGGAATTGGTTCAACATAACAGAATGGCTGTGGTATATAAAAATATTCATAATGATAGTAGGAGGCTTGGTAGGTTTAAGAATAGTTTTTGCTGTGCTTTCTATAGTGAATAGAGTTAGGCAGGGATACTCACCATTATCGTTTCAGACCCACCTCCCAGCTCAGAGGGGACCCGACAGGCCCGGAGGAATCGAAGAAGAAGGTGGAGAGAGCGACAGAGACAGATCCGGAAGATTAGTGAATGGATTCTTAGCAATTATCTGGATCGACCTGCGGAGCCTGTGCCTTTTCAGCTACCACCACTTGAGAGACTTACTATTGATTGTAACGAGGATTGTGGAAATTCTGGGACGCAGGGGGTGGGAAATCCTCAAGTATTGGTGGAATCTCCTGCAGTATTGGATTCAGGAACTAAAAAATAGTGCTGTTAGCTTGCTCAACGCCATAGCCATAGCAGTAGGTGAGGGGAAAGATAGGATTATAGAAGCATTTAGAAGCATTTTTAGAGCTATTCTCCACATACCTACAAGAATAAGACAGGGCTTGGAAAGGTCTTTGCTA
>CNE28
ATGAGAGTGAGGGAGACACAGAGGAATTGGCCAAACTTGTGGAAATGGGGAACTTTGATCCTTGGGTTGGTGATAATTTGTAGTGCCGACAACTTGTGGGTAACAGTTTATTATGGAGTTCCTGTGTGGAGAGATGCAGATACCACCCTATTTTGTGCATCAGATGCTAAAGCACATGAGCCAGAAGTGCACAATGTCTGGGCCACACATGCTTGTGTACCCACAGATCCCAACCCACAAGAAATACACCTGGAAAATGTAACAGAATATTTTAACATGTGGAAAAATAACATGGCAGAACAGATGCAGGAGGATGTAATCAGTCTATGGGATCAAAGTCTAAAGCCATGTGTAAAGTTAACTCCTCTCTGCGTTACTTTAAATTGTACCAATGCTCAGTTTATAACAGATGAAATAAAAAACTGTACTTTTAATATAACCACAGAAATAAGAGATAAGAAGCAGAAGGCTTATGCACTTTTTTATAGGCTTGATATAGTACCAGATAAAAATAATAGCTATAGGTTAATAAATTGTAATACTTCAGTCATTAAGCAGGCTTGTCCAAAGATATCCTTTGATCCAATTCCTATACATTATTGTACTCCTGCTGGTTTTGCACTTTTAAAGTGTAATGATGTGAATTTCAATGGGACAGGGCTATGTAGAAATGTCAGTTCAGTACAATGCACACATGGAATTAAGCCAGTAGTATCAACTCAATTGCTGTTAAATGGCAGTCTAGCAGAAGGTGAGATAATAATCAGGTCTGAAAATATCACAAACAATGCCAAAACCATAATAGTGCACCTTAACAAATCTGTAGAGATCAATTGTACCAGACCCTCCAACAATACAAGAAAAAGTGTAAGGATAGGACCAGGACAAGTATTCTATAGAACAGGAGACATAATAGGAGATATAAGACAAGCATATTGTGAGATTAATGGAACAAAATGGAGTGAAGTTTTAAAACAGGTAACTGAAAAATTAAAA---AAGGTGAATAAGACAAGAATATTTCAACCCCCCGCAGGAGGAGATCTAGAAATTACAATGCATCATTTTAATTGTAGAGGGGAATTTTTCTATTGCAATACTTCAAAACTGTTTAATTGCACAGGGTGTAATGGCACTATCATACTTCCATGCAAAATAAAGCAAATTATAAACATGTGGCAGGAAGTAGGACAAGCAATGTATGCTCCTCCCATCAGTGGAATAATTAATTGTGTATCAAATATTACAGGAATATTATTGACAAGAGATGGTGCTAACAGTAGCGAGATCTTCAGACCTGGAGGGGGAAATATGAAGGACAATTGGAGAAGTGAATTATATAAATATAAAGTAGTACAAATTGAACCACTAGGAGTAGCACCCACCAGGGCAAAGAGAAGAGTGGTGGAAAGACAAAAAAGAGCAGTGATAGGAGCTATGATCTTTGGGTTCTTGGGAGCAGCAGGAAGCACTATGGGCGCAGCGTCAATAACGCTGACGGTACAGGCCAGACGATTATTGTCTGGTATAGTGCAACAGCAAAGCAATTTGCTGAGGGCTATAGAGGCGCAGCAGCATATGTTGCAACTCACAGTCTGGGGCATTAAACAGCTCCAGGCAAGAGTCCTGGCTGTGGAAAGATACCTACAGGATCAAAGGCTCCTAGGACTTTGGGGCTGCTCTGGAAAAACCATCTGCACCACTGCTTTGCCCTGGAACTCCACTTGGAGTAATAAAACTTTCGACAACATTTGGAGCAACATGACATGGATAGATTGGGAGAGAGAAATTAGTAATTACACAAACACAATATATGACCTACTTACAGAATCACAGAACCAGCAGGAACAGAATGAAAAAGAGTTGTTAGAATTGGACAAATGGGCAAGTCTGTGGAATTGGTTTGACATAACAAATTGGCTGTGGTATATAAAAATATTTATAATGATAGTAGGAGGTTTAATAGGTTTAAGAATAATTTTTGCTGTGCTTTCTATAGTGAATAGAGTTAGGCAGGGATACTCACCTTTGTCTTTCCAGACCCATACCCACCACCAGGAGGAACCCGCCAGACCCGAAAGAATCGAAGAAGGAGGTGGCGAGCAAGGCAAAAGCAGATCCGTGCGATTAGTGAGCGGATTCTTAGCTCTTGCGTGGGACGATCTACGGAGCCTGTGCCTCTTCCTCTACCACCGCTTGAGGGACTTCATCTCGATTGCAACGAGGACTGTGGAACTTCTGGGAAGACGGGGGTGGGAAGGCCTCAAATACCTGGGGAATCTTCTGTTATACTGGAGTCAGGGACTAAAAACTAGTGCTATTTCTTTGCTTGATGCTACAGCAATAACAGTAGCAGGGTGGACAGATAGGGTTATAGAAGTAGTACAAGTAGCTTGCAGAGCTATTCTCCACATACCTAGAAGAATCAGACAGGGCTTTGAAAGGGCTTTG---
>191821_E6_1
ATGAGAGTGAAGGGGACAGAGAGGAATTATCAACACTTATGGAGATGGGGCACCATGCTCCTTGGAATGTTGATGATATGTAGTGTTGGACAATTGTGGGTCACAGTATATTATGGGGTACCTGTGTGGAAAGAAGCAACCACTACTCTATTTTGTGCATCAGATGCTAAATCATATAAAGAAGAGGCACATAATATATGGGCTACACATGCCTGTGTACCAACAGACCCCAATCCACAAGAAATAGTATTAGAAAATGTCACAGAAAACTTTAACATGTGGGAGAATAACATGGTGGAACAGATGCATGAGGATATAATCAGTTTATGGGATCAAAGCCTAAAACCATGTGTAAAATTAACCCCACTCTGTGTCACTTTAAACTGCAAA---------------------GTAATGACAAACTGCACTTTCAATATAACCACAGAAATAAGAGATAGGAAGAAGCAAGTATATGCACTTTTTTATAAACTTGATGTGGTACCAATAAATGATAATAGCTATAGATTAATAAATTGTAATACCTCAGCCATTACACAGGCGTGTCCAAAGGTAAGCTTTGAGCCAATTCCCATACATTATTGTGCCCCAGCTGGATTTGCGATTCTAAAATGTAATGATAAGAAGTTCAATGGGACGGGTCAATGCAAAAACGTCAGCACAGTACAGTGTACACATGGGATTAGGCCAGTAGTGTCAACTCAACTGTTGTTAAATGGCAGTCTAGCAGAGGAAGAGATAATAATTAGATCCAAAAATCTCTCAGATAATACTAAAATCATAATAGTACAGCTTAATGAGTCTGTACCAATTAATTGCACAAGGCCATACAACAATACAAAGAACAGTATACATATGGGACCAGGGCAAGCACTCTTTACAACAAGA---ATAACAGGAGATATAAGACAAGCATATTGTAATGTTAGTAGAACAGGATGGAATAAAGCTTTACAACAGGTAGAGAAGGAATTAGAAACCCTTTTTAACCGGACAATAATGTTTAAACCATCCTCAGGAGGGGACCCAGAGATTACCACACACACCTTTAATTGTGGAGGGGAATTTTTCTACTGCAATACATCACAACTGTTTAATGATAGTAATGGAAATGAGAGTATCAACCTACCATGCAGAATAAAACAAATTATAAACATGTGGCAGGGAGTAGGAAAAGCAATGTATGCCCCTCCCATTGAAGGGCTAATCAACTGTTCATCAAATATTACAGGACTATTGCTGACAAGAGATGGTGGTAATAGTTCTGAGACCTTCAGACCTGGAGGAGGAGATATGAGAGACAATTGGAGAAGTGAATTATACAAATATAAAGTAGTAAGACTTGAACCACTAGGTCTAGCACCCACCAAGGCAAAAAGAAGAGTGGTGGAAAGAGAAAAAAGAGCAATACTAGGAGCTGTGTTCCTTGGGTTCTTGGGAGCAGCAGGAAGCACGATGGGCGCAGCGTCACTGACGCTGACGGTACAGGCCAGACAGTTACTGTCTGGTATAGTGCAACAGCAAAATAATTTGCTGAAGGCTATAGAGGCGCAACAGCATCTGTTGCAACTCACAGTCTGGGGCATTAAACAGCTCCAGGCAAGAGTCCTGGCTGTGGAAAGTTACCTAAAGGATCAACAGCTCCTAGGAATATGGGGTTGCTCTGGAAGGCACATTTGCACCACCACTGTGCCCTGGAACTCTAGCTGGAGTAATAGGTCTCTAGAGGAGATTTGGAATAACATGACCTGGATGCAGTGGGAAAAAGAAATTGACAATTACACAGAATTGATATACAGTTTAATTGAAGAATCGCAAACCCAGCAAGAAAAGAATGAACAAGAACTATTGGAATTAGATAAATGGGCAAGTCTGTGGAATTGGTTTAGCATAACAAAATGGCTGTGGTATATAAAAATATTCATAATGATAGTAGGAGGCTTGATAGGTTTAAGAATAGTGTTTGCTGTGCTTTCTTTAGTAAATAGAGTTAGGCAGGGATATTCACCTCTGTCGTTTCAGACCCTCCTCCCAGCCCCGAGGGGACCCGACAGGCCCGAAGGAATAGAAGAAGAAGGTGGAGAGCAAGGCAGAGGCAGATCCATTCGATTAGTGAACGGATTCTCAGCACTTATCTGGGACGATCTGAGGAACCTGTGCCTCTTCAGCTACCACCGCTTGAGAGACTTAATCTTAATTGCAGCGAGGATTCTGGAAATTCTGGGACGCAGGGGGTGGGAAGCCCTCAAATATCTGTGGAATCTGCTGCAGTATTGGATTCAGGAACTGAAGAATAGTGCTATTAGCTTGTTGAATGCCACAGCAATAGCAGTAGCTGAAGGGACAGATAGGGTTATAGAAATAATACAAAGAACTATTAGAGCTGTCCTTAACGTACCTGTACGAATAAGACAGGGCTTGGAAAGAGCTTTACTA
>191727_F6
ATGAGAGTGAGGGAGATAAAGAGGAATTATCAGCACTTGTGGAGATGGGGCAGCATGCTCCTTGGGATATTGATGACATATAGTGTTGAAAATTTGTGGGTTACAGTTTATTATGGGGTACCTGTGTGGAAAGAAGCAACCACTACTCTATTTTGTGCATCAGATGCTAAATCATATGTACCAGAAGCACATAATATCTGGGCTACACATGCCTGTGTACCAACAGACCCCAACCCACAAGAAATAACACTAGGAAATGTCACAGAAAACTTTAACATGTGGAAAAATAACATGGTGGAACAAATGCATGAGGATATAATCAGTTTATGGGATCAGAGCCTAAAACCATGTGTAAAATTAACCCCACTCTGTGTTACTTTAAACTGCATTGACATTGACTGGACTGTATATGAAGTGAAAAATTGCTCTTTCAATATAACCACAGAAGTAAGAGATAAGAAGAAGCAAGTACATGCAGTTTTCTATAGACCTGATGTAGTACCAATGGGTGATAATAGCTATAGATTAATAAATTGTAATACCTCAGCCGTTACACAAGCATGTCCAAAGATAACCTTTGACCCAATTCCCATACATTATTGTGCCCCAGCTGGATATGCGATTCTAAAATGTAATAACAAGAAGTTCAATGGGACAGGTCCATGCAAAAATGTCAGCACAGTACAATGTACACATGGGATTAAGCCAGTAGTGTCAACTCAATTGTTGTTGAATGGCAGTCTAGCAGAAGAAGAGATAATAATTAGATCTGAAAATCACACGAATAATGCTAAAGTCATAATAGTACAGCTTAATGAGTCTGTACCAATTAATTGCATAAGGCCCTCCAACAATACAAGACAAAGCATGCATATAGGACCAGGGCAAGCAATCTAT---ACAACAAAAATAATAGGAAATATAAGACAAGCACATTGTAACATAAGTGAAGAAAAATGGAATAAAACTTTAATAGGAGTAGCTAAAAAATTAAAAGACCTTTATAAGACAACAATAATCTTTGAGCCATCCTCGGGAGGGGACCTAGAAATTACAACACACAGTTTTAATTGTGGAGGGGAATTTTTCTACTGCAATACATCAGGACTGTTTAATAGTAAAAATAGTGACAAACCAATCACACTCCAGTGCAAAATAAAACAAATTATAAACATGTGGCAGGGAGTGGGCAGGGCAATGTATGCCCCTCCCATTGAAGGACAAATTAAATGTTCATCAAATATTACAGGATTATTATTGACAAGAGATGGTGGTAATGAGAATGAGACCTTCAGGCCGGGAGGAGGAGATATGAGAGATAATTGGAGAAGTGAATTATACAAATATAAAGTAGTAAAAATTGAACCATTAGGTCTAGCGCCCACCAGGGCAAAGAGAAGAGTGGTGGAAAGAGAAAAAAGAGCAATACTAGGAGCTGTGTTCCTTGGGTTCTTGGGAGCAGCAGGAAGCACGATGGGCGCAGCGTCACTGACGCTGACGGTACAGGCCAGACAGGTATTGTCTGGTATAGTGCAACAGCAAAACAATTTGCTGAGGGCTATAGAGGCGCAACAGCATCTGTTGCAACTCACAGTCTGGGGCATTAAACAGCTCCAGGCAAGAGTCCTGGCTGTGGAAAGCTACCTAAAGGATCAACAGCTCCTAGGAATTTGGGGTTGCTCTGGAAAACACATTTGCACCACTACTGTGCCCTGGAACGCTAGCTGGAGTAATAAATCTCTAGATGTGATTTGGAATAACATGACCTGGATGGAGTGGGAAAGAGAAATTGACAATTACACAGGGGAGATATACAGATTAATTGAAGAATCGCAAACCCAGCAAGAAAAGAATGAACAAGAGCTATTGCAATTGGACAAATGGGCAAGTTTGTGGAATTGGTTTAGCATAACAAACTGGCTGTGGTATATAAGAATATTCATAATGATAGTAGGAGGCTTAATAGGTTTAAGAATAGTTTTTGCTGTGCTTTCTGTAGTAAATAGAGTTAGGCAGGGATATTCACCTCTATCGTTGCAGACCCTTATCCCAGCCCCGAGGGGACTCGAAAGGCCCGAAGGAATAGAAGAAGAAGGTGGAGAGCGAGGCAGAGACAGATCCATTCGATTGGTGAACGGATTCTCAGCACTTATCTGGGACGATCTGAGGAACCTGTGCCTCTTCAGCTACCACCACTTGAGAAGCTTAATCTTAATTGCAGCGAGGACTGTGGAGCTTCTGGGACGCAGGGGGTGGGAAGCAATCAAGTATCTGTGGAACCTCCTGCAATATTGGATTCAGGAGCTGAAAAGTAGTGCTATTAGTTTGTTTGACACCACAGCAATAGCAGTAGCAGAAGGGACAGATAGGATTATAGAAATAATACAAAGAGGATTTAGAGCTATTCTTAATATACCCACAAGAATAAGACAGGGCTTGGAAAGGGCTTTACTA
>H061.14
ATGAAAGCGAAGGAGACCAGGAAGAATTGGCAGCACTTGTGGAAATGGGGCATCATGCTCCTTGGGATGTTGATGATCTGTAGTGCTGAAGACAGGTGGGTCACAGTCTATTATGGGGTACCAGTGTGGAAAGAAGCAACCACCACTCTATTCTGTGCATCAGATGCTAAAGCATATGATACAGAGGTACATAATGTTTGGGCCACACATGCCTGTGTACCCACAGACCCCAACCCACAAGAGTTAAGATTGGAAAATGTGACAGAAGAGTTTAACATATGGAAAAATGACATGGTAGAACAGATGCATGAGGATATAATTAGTTTATGGGATCAAAGCCTAAAGCCATGTGTAAAATTAACTCCACTCTGTGTTACTTTAAATTGCACTAAGAGTACTAATAGGGGGGAAGAAATGAAAAATTGCTCTTTCAATGTCAGCTCAAGCGTAAGAGACAAGATGAAGAGAGAATATGCACTTTTTTATAAACTTGATATAGTACCAATAGATGATAGTAGCTATAGGTTGATAAATTGTAACACCTCAGTCATTACACAGGCTTGTCCAAAGGTAACCTTTGAGCCAATTCCCATACATTATTGTACCCCGGCTGGTTTTGCGCTTTTAAAGTGTAATGATAAAAGGTTCAATGGAACAGGAAAATGTACAAATGTCAGTACAGTACAATGCACACATGGAATTAAGCCAGTAGTGTCAACTCAACTGCTGTTAAACGGCAGTCTAGCAGAAGAAGAGGTAATACTTAAATCTGCCAATATCACAGACAATGCTAAGACCATAATAGTGCAGCTAAATGAAACTGTAGAAATAAATTGTACAAGACCCAACAATAATACAAGAAAAAGTATACCTATAGGGCCAGGGAGAGCATTTTATACAACAGGAGATATAATAGGAGATATAAGGCAAGCACATTGTAACATTAGTAGAGCAAAATGGAATCTAACTTTACACCGTATAGCTACAGCATTAAAAGCCAAGTTTGATAATACAATAGTCTTTAATCAATCCTCAGGAGGGGACCCAGAAGTTGTGATGCACACTTTTAATTGTGGAGGAGAATTTTTCTACTGTAATACATCACAACTGTTTAATAGTACTAGCAATAAAGGAACTATCACACTCCCATGTAGAATAAAACAAATTGTAAACATGTGGCAGGAAGTAGGAAAAGCAATGTATGCCCCTCCCATCAGAGGACAAATTAGATGTTCATCAAATATTACAGGGCTACTCTTAACAAGAGATGGTGGTAATAGCAGTGAGACCTTCAGACCTGGAGGAGGAGATATGAGGGACAATTGGAGAAGTGAATTATATAAATATAAAGTAGTAAAAATTGAACCATTAGGAGTAGCCCCCACCAAGGCAAAAAGAAGAGTGGTGCAGAGAGAAAAAAGAGCAGTGCTAGGAGCTATGTTCCTTGGGTTCTTGGGAGCAGCAGGAAGCACTATGGGCGCAGCGTCAATGACGCTGACGGTACAGGCCAGACAATTATTGTCTGGTATAGTGCAACAGCAGAACAATTTGCTGAAGGCTATTGAGGCGCAACAGCATCTGTTGCAACTCACAGTCTGGGGCATCAAGCAGCTCCAGGCAAGAGTCCTGGCTGTGGAAAGATACCTACAGGATCAACAGCTCCTGGGAATTTGGGGTTGCTCTGGAAAACTCATTTGCACCACTTCCGTGCCTTGGAATACTAGTTGGAGTAATAAATCTCAGGAACAAATTTGGAATAACATGACTTGGATGGAGTGGGAAAAAGAAATTGACAATTATACAGGATTAATATACAACTTACTTGAAAAATCGCAGAACCAGCAGGAAAAGAATGAACAGGAATTATTGGAATTGGATAAGTGGGCAAGTCTGTGGAATTGGTTTGACATAACACAATGGCTGTGGTATATAAAAATATTCATAATGATAGTAGGAGGCTTGATAGGTTTAAGAATAGTTTTTGCTGTACTTTCTATAGTAAATAGAGTTAGGCAGGGATACTCACCATTATCATTTCAGACCCACCTCCCAACACCGAGGGGACCCGACAGGCCCGAAGGAATAGAAGAAGAAGGTGGAGAGCGAGGCAGAGACAAATCAATTCGATTAGTAGCTGGATTCTCAGCACTCATCTGGGACGACCTGCGGAGCCTGTGCCTCTTCAGCTACCACCGCTTGAGAGACTTACTCTTGATAACAACGAGGATTGTGGAACTTCTGGGACGCAGGGGGTGGGAAATCCTCAAATATTGGTGGAATCTTCTCCAGTATTGGAGTCAGGAAATAAAGAATAGTGCTATTAGCTTGCTCAACGCCACAGCTATAGCAGTAGCTGAGGGGACAGATAGGATTATAGAAGTAGGACAAAGAGCTGGTAGAGCTATCCTCCACATACCTAGAAGAATAAGACAGGGCTTAGAAAGGCTTTTGCTA
>H035.18
ATGAAAGTGAAGGAGACCAAGAAGAATTGTCAGCACTGGTGGACATGGGGCATGATGCTCCTTGGAATGTTGATGATCTGTAGTGCTGACAAATTGTGGGTCACAGTCTATTATGGGGTACCTGTGTGGAAAGAAGCAACTACCACTCTATTTTGTGCATCAGATGCTAAAGCATATAACACAGAGGTACATAATGTTTGGGCCACACATGCCTGTGTACCCACAGACCCTAACCCACAAGAAGTAAAATTGGAAAATGTGACAGAAAATTTTAATATGTGGAAAAATAACATGGTAGAACAAATGCATGAGGATATAATCAGTTTATGGGATCAAAGCCTAAAGCCATGTGTAAAATTAACCCCACTCTGTGTTGCTTTAAACTGCACTAATGCCAATACTGAAAACCGAGAAATGACAAACTGTTCTTTTAATGCTACCACAGGCATAACAAATAAGATGAAAAAAGAATATGCACTTTTTGATAGACTTGATGTAATACCAATAGATAATAGTTCATATGCATTGATAAATTGTAATACCTCAGTCATTAAACAGGCCTGTCCAAAGGTAACCTTTGAACCAATTCCCATACATTATTGTGCCCCGGCTGGTTTTGCGATTCTAAAGTGTAATGATAAGAAGTTCAATGGAACAGGCATGTGTACAAATGTTAGTACAGTACAATGTACACATGGAATTAGGCCAGTAGTATCAACTCAATTGCTGCTAAATGGCAGTCTAGCAGAAGGAGATGTAGTACTTAAATCTGAAAATTTCACAAACAATGCTAAAACCATACTAGTACAGCTGAATAATTCTGTAACAATTAATTGTACAAGACCCTACAACAATACGAGAAGAGGTGTACATATGGGACCGGGGCAAGCACTTTTTGCAACAGGGGCAATAATAGGAGACATAAGACAAGCACATTGTAACATTAGTAGAAAAGATTGGAATGACACTTTAAAACAGATAGTTACAAAATTAGGAGAACAATTTAGTAAAACAATAGTCTTTAATCAATCCTCAGGAGGAGACCCAGAGATTGTAATGCACAGCTTTAATTGTGGAGGGGAATTCTTTTATTGTAATACAACACGGCTGTTTAATAGTACTATTGAGAACGAGACAATCACACTCCCATGCAAAATAAAACAAATTATAAACAGGTGGCAGGAAGTAGGACAAGCAATGTATGCCCCTCCCATCCCAGGATGGATTAACTGTTCATCAAATATTACAGGGCTACTATTAACAAGAGATGGTGGTAACGGAACCGAGACCTTCAGACCTGGAGGAGGAGATATGAGGGACAATTGGAGAAGTGAATTATATAAATATAAAGTAGTTGAAATTCAACCATTAGGAGTAGCACCCACCACAGCAAAGAGAAGAGTGGTGCAGAGAGAAAAAAGGGCAGTACTAGGAGCTATGTTCCTTGGGTTCTTGGGAACAGCAGGAAGCACTATGGGCGCAGCGTCGCTGACGCTGACGGTACAGGCCAGACAATTATTGACTGGTATAGTGCAACAGCAGAACAATCTGCTGAGGGCTATTGAGGCGCAACAGCATATGTTGCAACTCACAGTCTGGGGCATTAAACAGCTCCAGGCAAGAGTCCTGGCTGTGGAAAGATACCTAAAGGATCAACAGCTCCTAGGGATTTGGGGCTGCTCTGGAAAACTCATCTGCACCACTGCTGTGCCTTGGAATGCTAGTTGGAGTAATAAATCTATAGAAAAAATTTGGAATAACATGACCTGGATGCAGTGGGAGAGAGAAATTGACAATTACACAGACTTAATATACAATTTACTTGAACAATCGCAGAACCAGCAAGAAAAGAATGAACAAGAATTATTGGAATTGGATAAATGGGCAAGTTTGTGGAATTGGTTTGATATATCACACTGGCTGTGGTATATAAAAATATTCATAATGATAGTAGGAGGCTTGGTAGGTTTAAGAATAGTTTGTGCTGTAATTTCTATAGCAAATAGAGTTAGGCAGGGATACTCACCATTATCATTGCAGACCCTCCTCCCAGCTCCGAGGGGACCCGACAGGCCCGACGGAATCGAAGAAGAAGGTGGAGACAGAGACAGTCACAGATCCAGAAGATTAGTGGTTGGATTTTTACCACTTATCTGGGACGACCTGAGGAGCCTGTGCCTCTTCAGCTACCACCGCTTGAGAGACTTACTCTTGATTGCAGCGAGGATTGTGGAACTTCTGGGACGCAGGGGGTGGGAAGTCCTCAAGTATTGGTGGAATCTCCTACAGTATTGGATTCAGGAACTAAAGAATAGTGCTGTTAGTTTGCTTAATGCCACAGCTATAGCAGTAGCTGAGGGAACAGATAGGGTTATAGAAACATTACAAGGAATTGGTAGAGCTATTCTAAACGTACCTAGAAGAATAAGACAGGGCTTTGAGAGGGCTTTACTA
>H031.7
ATGAAAGTGATGGAGACCAGGAAGAATTATCAACACTTATGGAAATGGGGCACGATGCTCCTTGGAATGTTGACGATCTGTAGTGCTGAAGACTTGTGGGTCACAGTCTATTATGGGGTACCTGTGTGGAAAGACGCAAGTACCACTCTATTCTGTGCATCAGAGGCTAAAGCATATGATACAGAGGCACATAATGTTTGGGCCACACATGCCTGTGTACCCACAGACCCCAACCCACAAGAAATAGTATTGCAAAATGTGACAGAAGGTTTTAACATGTGGAAAAATAACATGGTAGAACAAATGCATGAGGATATAATCAGTTTATGGGATCAAAGTCTAAAGCCATGTGTAAAATTAACCCCACTCTGTGTTACTTTAAACTGCACTACTAGTACTGCTACTAGTACTGACATGAAAAACTGCTCTTTCAACATCACCACAGACATGAGAGACAAGGTGCAGAAACAACATGCACTTTTTTATAGCCTTGATGTAGTACCAAATAGTAATAATAGCTATAGGTTGATAAGTTGTAACACCTCAGTCATTACACAGGCCTGTCCAAAGATATCCTTTGAGCCAATTCCTATACATTATTGTGCCCCAGCTGGTTTTGCGATTATAAAGTGTAATGACAAGAATTTCGCTGGAATAGGAACATGTAAAAATGTCAGCACAGTACAATGTACACATGGAGTTAGGCCAGTAGTGTCAACTCAACTGCTGTTAAATGGCGGTCTAACAGAAGGAGAGGTAGTAATTAAATCTGCCAATTTCTCAGACAATACTAAAACCATAATAGTACAGCTATCGGAATCTATAGAAATAAATTGTACAAGACCCAGCAATAATACAAGAAAAAGTATAACTATAGGACCAGGGAGAGCATTTTATACAACAGGAGATATAATAGGAGATATAAGACGAGCACATTGTAATATTAGTGGAGCAAAATGGAATAACACTTTACGCAGGATAGCTGAAAAATTAAAAGTCCAATATAATAGAACAATAGTCTTTAATGCATCCTCAGGAGGGGACCCAGAAGTTGTGATGCACACCTTTAATTGTGGAGGAGAATTTTTCTACTGTAATACAACACAACTGTTTAATAGTACGCTAAATACAATCACTATCACTCTCCCATGTAGAATAAAACAAATTATAAATATGTGGCAGGAAGTAGGAAAAGCAATGTATGCCCCTCCCATCCGGGGACAAATTAGATGTTCATCAAATATTACAGGGCTGCTCTTAACAAGAGATGGTAGTAATAATACTGAAACCTTCAGACCTGGAGGAGGAGATATGAGAGACAATTGGAGAAGTGAATTATATAAATATAAAGTAGTAAAAATTGAACCATTAGGAATAGCACCCACCAAGGCAAAGAGAAGAGTGGTGCAAAGAGAAAAAAGAGCAGTGCTGGGAGCTGTGTTCCTTGGGTTCTTGGGAGCAGCAGGAAGCACTATGGGCGCAGCGTCAATAACGCTGACGGTACAGGCCAGACAATTATTGTCTGGTATAGTGCAACAGCAGAGAAATTTGCTGAATGCTATTGAGGCGCAACAACACCTGTTGCAACTCACAGTCTGGGGCATCAAGCAGCTCCAGGCAAGAGTCCTGGCTATAGAAAGATACCTTAAGGATCAACAGCTCCTAGGGATATGGGGTTGCTCTGGAAAACTCATTTGCACCACTGCTGTGCCTTGGAATGCTAGTTGGAGTAATAAAAATCTGAGCCAAATTTGGGACAACATGACCTGGATGGAGTGGGAAAAAGAAATTGACAATTACACAGGATTAATATACAACTTACTTGAAATATCGCAAAACCAACAAGAAAAGAATGAACAAGAATTATTGGAATTGGATAAATGGGCAAGTCTGTGGAATTGGTTTGACATAACAAGCTGGCTGTGGTATATAAAAATATTCATAATAATAATAGGAGGCTTGATAAGTTTAAGAATAATTTGTGCTGTAATTAATATAGTAAATAAAGTTAGGCAAAGATATTCACCATTGTCATTTCAGACCCTCCTCCCAACCCCGAGGGGACCCGACAGGCCCGAAAGAATCGAAGAAGAAGATAGAGACAGAGACAGAGACACATCCGTGCGATTAGTAACTGGCTTCTTAGCACTTATC---GACGATCTACAGAGCCTGTGCCTCTTCAGCTACCGCCACTTGAGAAACTTACTCTTGATTGCAGCGAGGACTGTAGGACTTCTAAGA------------------------------------------------------------------------------------------------------------------------------------------------------------------------------------------------------------------
>H030.7
ATGAAAGTGAAGGAGATCAGGAAGAATTATCAACACTTGTGGAGATGGGGCACCATGCTCCTTGGGATATTGATGATCTGTAGTACTGGAAAATTGTGGGTAACAGTCTATTATGGGGTACCTGTGTGGAAAGAAGCAACCACTACTCTATTTTGTGCATCAGATGCTAAAGCATATGATACAGAGAAACATAATGTTTGGGCCACACATGCCTGTGTACCTACAGACCCCAACCCACAAGAAATGGTATTGGAAAATGTGACAGAAGATTTTAACGTGTGGAAAAATAACATGGTAGAACAGATGCATGAGGATATAATCAGTTTGTGGGATGAAAGCCTAAAGCCATGTGTAAAGTTAACCCCACTCTGTGTTAATTTAAATTGCACTGATGTTAAAAATATGATAGAAGAAATGAAAAACTGCTCTTTCAATATCTCCACAAAAATAAAAGATAAGGCGCAAAAAGAATATGCACTTTTTTATAAACTTGATATAGCACAAATAGATAATAGTACTTATAGGTTGATAAGTTGTAACACCTCAGTCATTACACAGGCCTGTCCAAAAGTATCTTTTGAGCCAATTCCAATACATTATTGCACCCCGGCTGGTTTTGCGCTTCTGAAATGTAATGATAAGAAGTTCAATGGAACGGGACCATGTACAAATGTCAGCACAGTACAATGTACACATGGAATTAGACCAGTGGTATCAACTCAATTGCTGGTAAATGGCAGTCTAGCAGAAGAAGAGGTAGTAATTAGATCTGAAAATATCACGGACAATATTAAAACCATAATAGTACAGCTGAATGAATCTGTAGAAATTAATTGTACAAGACCCAGCAACAATACAAGAAAAAGTATACAATTAGGACTAGGGAGAGCATGGTATGCAACAGGAGCAATAATAGGAGATATAAGAAAAGCATATTGTGAGGTTAATGCAGGAAAATGGAACAAAACCTTAAAAATGGTAGCTAGAAAATTAAACGAACTTATTAACAAAACAATAGTCTTCAATCAATCTTCAGGAGGGGATCCAGAAATTGTAATGTACAGTTTTAATTGTGGAGGGGAATTTTTCTACTGTAACTCTACACAGCTGTTTAATAGTACTACTGAAAAGACAAATATCACACTCCCATGCAGAATAAAACAAATTATAAACATGTGGCAGGAAGTAGGAAAAGCAATGTATGCCCCTCCCATCAGAGGACAAATTAGATGTTCATCAAATATTACAGGGCTGATGCTAACAAGGGATGGTAGTAATAGTCACGAGATCTTCAGACCAGGAGGAGGAAATATGAGGGATAATTGGAGAAGTGAATTATATAAATATAAAGTAGTAAAAATTGAACCATTAGGAGTAGCACCCACCAAGGCAAAGAGAAGAGTGGTGCAGAGAGAAAAAAGAGCAGTAATAGGAGCTGTGTTCCTTGGGTTCTTGGGAGCAGCAGGAAGCACTATGGGCGCAGCGTCAATGATGCTGACGGTACAGGCCAGACAATTATTGTCTGGTATAGTGCAACAGCAGAACAATTTGCTGAGGGCTATTGAGGCGCAACAGCATATGTTGCAACTCACAGTCTGGGGCATCAAGCAGCTCCAGGCAAGAGTCCTGGCTGTGGAAAGATACCTAAAGGATCAACAGCTCCTAGGAATTTGGGGTTGCTCTGGAAAGCTCATCTGCCCCACTGCTGTGCCTTGGAATACTAGTTGGAGCAATAAATCTCAGGATGAGATTTGGAAGAACATGACCTGGATGCAGTGGGAAAGAGAAATTGATAACTACACAAATGAAATATATAGCTTAATTGCAGAGTCGCAAAACCAACAAGACAAGAATGAACAAGAATTATTGGAATTGGATAAATGGGCAGGTTTGTGGGATTGGTTTAGCATAACAAACTGGCTGTGGTATATAAAAATATTCATAATAATAGTAGGAGGTTTAATAGGTTTAAGAATAGTTTTTACTGTACTTTCTATAGTGAATAGAGTTAGGCAGGGATACTCACCATTGTCATTCCAGACCCACCACCCAGCTCCGAGGGGACCAGACAGGCCCGAAGGAATCGAAGAAGAAGGTGGAGAGAGAGACAGAGACAGATCCGGTCCATTAGTGAACGGACTCTTAGCACTCATCTGGGTCGACCTGCGGAGCCTGTTCCTCTTCAGCTACCACCGCTTGAGAGACTTACTCTTGATTGCAACGAGGATCGTGGAACTTCTGGGACGCAGGGGGTGGGAAACCCTCAAATACTGGTGGAATCTCCTGCAGTATTGGAGTCAGGAACTAAAGAATAGTGCTATTAGCTTGCTCAATGCCACAGCCATAACAGTAGCCGAGGGGACAGATAGGGTTATAGAAGTAGCACAAAGAATTGTTAGGGCTATTCTCCACATACCTAGGAGAATAAGACAGGGCTTGGAAAGGGCTTTGCTA
>6535.3*
ATGAAAGTGAAGGGGACCAGGAAGAATTATCAGCGCTTGTGGAGATGGGGCACGATGCTCCTTGGGATGTTGATGATCTGTAGTGCTGAAAAGTTGTGGGTCACAGTCTATTATGGGGTACCTGTGTGGAAAGAGGCAACCACCACTCTATTTTGTGCATCAGAAGCTAAAGCATATGATACAGAGGTACATAATGTTTGGGCCACGCATGCCTGTGTACCCACAGACCCCAACCCACAAGAAGTAGAATTAGGAAATGTGACAGAAAATTTTAACATGTGGAAAAATGACATGGTAGAACAGATGCATGAGGACATTATCAGTTTATGGGATCAAAGCCTAAAGCCATGTGTAAGATTAACCCCACTCTGTGTTACTTTAGATTGCACTGATTTGAATAATGAGGGAGGAGAAATGAAAAACTGCTCTTTCAATATCACCACAAACAGAGGAGACAAGAGGCAGAAAGAATATGCTCTTTTGTATAGAACTGATATAGTATCAATAGAGAATACTAGCTATAGGTTGATAAGTTGTAATACCTCAGTCATTACACAGGCCTGTCCAAAGGTAACCTTTGAGCCAATTCCCATACATTATTGTGCCCCAGCTGGTTTTGCGATTCTAAAGTGTAATGAGGACAAGTTCAATGGAACAGGACCATGTAAAAATGTCAGCACAGTACAATGTACACATGGAATTAGGCCAACAGTGTCAACTCAACTGCTGTTAAATGGCAGTCTAGCAAAAGAAGAGGTAATAATTAGGTCTGCCAATCTCTCGGACAATGCTAAAATCATAATAGTACAGCTGAAGGACCCTGTAGAAATTAATTGTACAAGACCCAACAACAATACAAGAAAAAGTATAAATTTAGGACCAGGGAGAGCATTTTATGCAACAGGAGATATAATAGGAGATATAAGACAAGCACATTGTAACATTAGTAGAGCAAAATGGAATGACACTTTAAGAGAGATAGCTAAAAAATTAGCAGAACAATTTAATAGGACAATAGTCTTTAACCAATCCTCAGGAGGGGACCCAGAAATTGTAATGCACAGTTTTAATTGTGCAGGGGAATTTTTTTACTGTGATACATCACAACTGTTTAATAGTACTAATAGCACTGAAAAGATTATACTCTCATGTAGAATAAGACAAATTATAAACAGGTGGCAGGAAGTAGGAAAAGCAATGTATGCCCCTCCCATCAGCGGACCAATTAAGTGTTCATCAAATATTACAGGGCTGCTATTAGCAAGAGATGGTGGAAATGTGACCGAGACCTTCAGACCTGCAGGAGGAGATATGAGGGACAATTGGAGAAGTGAATTATATAAATATAAAGTAGTACAAATTGAACCATTAGGAATAGCACCCACCAAGGCAAAGAGAAGAGTGGTGCAGAGAGAAAAAAGAGCAGTGCTAGGAGCTATGTTCCTTGGGTTCTTGGGAGCAGCAGGAAGCACTATAGGCGCAGCGTCAATGACGCTGACGGTACAGGCCAGACAATTATTGTCTGGCATAGTGCAACAGCAAAACAATTTGCTGAGGGCTATTGAGGCGCAACAACATATGTTGCAACTCACAGTCTGGGGCATCAAGCAGCTCCAGGCAAGAGTCCTTGCTGTAGAAAGATACCTAAAGGATCAACAGCTCCTAGGGATTTGGGGGTGCTCGGGAAAACTCATCTGCACCACTGCTGTGCCTTGGAATACTAGTTGGAGTAATAAATCTCTGAATTACATTTGGGATAATATGACCTGGATGGAGTGGGAAAGAGAAATTGACAATTACACAAGCTTAATATACACCTTAATTGAAGAATCGCAAAACCAACAAGAAAAGAATGAATTAGAATTATTGGAATTAGATAAGTGGGGAAGTTTGTGGAATTGGTTTAGCATATCAAACTGGCTGTGGTATATAAGAATATTCATAATAATAGTAGGAGGCTTGGTAGGTTTAAGAATAGTTTTTACTGTACTTTCTATAGTAAATAGAGTTAGGCAGGGATATTCACCATTATCATTTCAGACCCGCCTCCCAGCACAGAGGGGACCCGACAGGCCAGAAGGAATCGAAGAAGAAGGTGGAGAAAGAGACAGAGCCAGATCCATTCGATTAGTGGACGGATTCTTAGCACTGTTCTGGGACGACCTGCGGAGCCTGTGCCTCTTCAGCTACCACCGCTTGAGAGACTTACTCTTGATTGTAGCGAGGATTGTGGAGCTTCTGGGACACAGGGGGTGGGAGATCCTCAAGTATTGGTGGAATCTCCTACAGTATTGGAGGCAGGAACTAAAGAAAAGTGCTGTTAGCTTGCTCAATACAACAGCTATAGTAGTAGCTGAGGGGACAGATAGGATTATAGAGGTAGTACAAAGAGCTTATAGAGCTTTTCTCCACATACCTAGAAGAATAAGACAAGGCTTAGAAAGGGCTTTGCTA
>H086.8
ATGAAAGTGAAGGGGATCAGGAGGAACTATCAGCTCTTGTGGAGAGGGGGCACCTTGCTCCTTGGGATATTAATGATATGTAGTGCTGATGATTTATGGGTCACAGTCTATTATGGGGTACCTGTGTGGAAAGAAGCAATCACCACCCTATTTTGTGCATCAGATGCTAAAGCATATAAAACAGAGGCACATAATATTTGGGCCACACATGCCTGCGTACCCACAGACCCCAACCCACAAGAGGTAATATTGGAAAATGTGACAGAAAATTTTAACATGTGGAAAAATAACATGGTAGACCAAATGCATGAGGATATAATCAGTTTATGGGATCAAAGCCTAAAGCCATGTGTAAAGTTAACTCCACTCTGTGTTACTTTAAAGTGCACTAATGTCAATAGTGGGATAGGGGAAATGAAAAACTGCTCTTTCAATATCACCACAAGCGTAAAAGACAAAGTACAAAAAGAATATGCACTTTTTTATAGACTTGATATAGTACCAATAGATAATACCAGCTATAGGTTAGTAAAGTGTAACACCTCAGTCATTACACAGGCCTGTCCAAAGGTATCCTTTGAGCCAATTCCCATACATTATTGTGCCCCAGCTGGTTTTGCGATTTTAAAATGTAGAGATAAGAAATTCAATGGAACAGGACCATGTAAAAATGTCAGTACAGTACAATGTACACATGGAATTAGGCCAACAGTATCAACTCACTTGCTGTTAAATGGCAGTCTAGCAGAAGAAGAGGTAGTAATTAGATCTGAAAATTTCACAAAAAATGAGAAAACCATAATAGTACAGCTGAATCAATCTGTAGAAATTACGTGTATAAGACCCTACAACAATACGAGAAAAAGTATACATATGGGACCAGGAAGAGCATTTTATGCAACAGGAGAAATAATAGGAGATATAAGAAAAGCACATTGTAATGTTAATAAAACAAAATGGCATGAGGCTTTAAAAAAGATAGCTAAAAAATTAGAAGAACAATATAATAAAACAATAAGTTTTAATCAATCCACAGGAGGGGACCCAGAAACTGCAATGTTTACCTTTAATTGTGGAGGGGAATTTTTCTACTGTAATTCATCACAACTGTTTAACAGTACTACTTGGAATAATACAATCGAACTCCCGTGCAGAATAAGACAAATTGTAAATATGTGGCAGAGAATAGGAAAAGCAATGTACGCCCCTCCCATCAGTGGACAAATTAACTGTACATCAAATATTACAGGACTGCTATTAACAAGAGATGGTGATAACAAGTCCGAGGTCTTCAGACCTATAGGAGGAGAAATGAGGGACAATTGGAGAAGTGAATTATATAAATATAAGGTAGTACAAATTGAACCATTAGGAGTAGCACCCACCAGGGCAAAAAGAAGAGTGGTGCAGAGAGAAAAGAGAGCAGTGATAGGAGCTGTGTTCCTTGGGTTCTTGGGAGCAGCAGGAAGCACTATGGGCGCAGCGGCAGTGACGCTGACGGTACAGGCCAGACTATTATTGTCTGGTATAGTGCAACAGCAAAGCAATTTGCTGAGGGCTATTGAGGCGCAACAGCATCTGTTGCAACTCACAGTCTGGGGCATCAAGCAGCTCCAGGCAAGAGTCCTGGCTGTGGAAAGATACCTACAGGATCAACAGCTCCTGGGGATTTGGGGTTGCTCTGGAAAACTCATTTGCACCACTTCTGTGCCTTGGAATGCTAGTTGGAGTAATAAATCTATGAGTGAGATTTGGGAGAACATGACCTGGATGGAGTGGGAAAAAGAAATTAGCAATTACACAGGCTTAATATATAACTTAATTGAAAAATCGCAAAACCAGCAAGAACAGAATGAACAAGAATTATTGGCATTAGATAAATGGGCAAGTTTGTGGAATTGGTTTGACATATCAAACTGGCTGTGGTATATAAAAATATTCATAATGATAGTAGGAGGCTTAGTAGGTTTAAGAATAGTTTTTGCTATACTGTCTATAGTAAATAGAGTTAGGCAGGGATATTCACCATTATCGTTGCAGACCCACTTCCCAGTCCCGAGGGGACCCGACAGGCCAGAAGGAATCGAAGAAGAAGGTGGAGAGAGAGACAAAGACAGATCCACTCGATTAGTGAACGGATTCTTGCCACTTTTTTGGGACGATCTGAGGAGCCTGTTCCTCGTCAGCTACCACCGCTTGAGAGACTTACTCTTGATTGTAACGAGGATTGTGGAACTTCTGGGACGCAGGGGGTGGGAACTCCTCAAATATTGGTGGAATCTTCTAAAGTATTGGAGTCAGGAACTAAAGAATAGTGCTATTAGCTTGCTTGATGCCACAGCTATAGCAGTAGCTGAGGGGACAGATAGGATTATAGAAGTAGCACAAAGAACTTATAGAGGCATTCTTAACATACCTACCAGAATAAGACAGGGCTTGGAAAGGGCTTTGCTA
>H080.23
ATGAAAGTGAGGGGGACCAGGAAGAGCTGTCAGCACTTGTGGAAATGGGGCACAATGCTCCTTGGAATGTTGATGATCTGTAGTGCTGAAAACTTGTGGGTTACAGTCTATTATGGGGTACCTGTGTGGAAAGAAGCAAACACCACTTTATTTTGTGCATCAGATGCTAGAGCATATGATACAGAGGTACATAATGTTTGGGCCACACATGCCTGTGTACCCACAGACCCCAACCCACAAGAAATAGCATTGGGAAATGTGACAGAAGATTTTAACATGTGGAAAAATAACATGGTAGAACAAATGCATGAGGATGTAATCAGTTTATGGGATCAAAGCCTAAAGCCATGTGTAAAACTAACCCCACTCTGTGTAACTTTAAGTTGTACTGATGATACTAAGAGTGGGGAAGAAATAAAAAATTGCTCTTTCAATGCTACAACAAGCATGCAAGACAAGATAAAGAAAAACTATGCACTGTTTTATAGCCTTGATATAGTACCAATAGACAATACTAGCTATAGGTTAATCAGTTGTAACACCTCAATCATTACACAGGCCTGTCCAAAGGTATCCTTTGAGCCAATTCCCATACATTATTGTGCTCCGGCTGGTTTTGCGATTCTAAAATGTAGTGATAAGGGATTCAATGGAACAGGAAAATGTACAAATGTCAGCACAGTACAATGCACACATGGGATTAGGCCAGTAGTGTCAACCCAACTGCTGTTAAATGGCAGTCTAGCAGAAGAAGAGGTAGTACTTAGATCTGCCAATTTCTCAGACAATACTAAAACCATAATAGTACAGCTAAAGGAGCCTGTAGAAATAAATTGTACAAGACCCAACAATAATACAAGAAAAAGTATACCTATAGGGCCAGGGCGAGCATTTTATGCAACAGGAGAAATAATAGGAGATATAAGAAAAGCACATTGTAACATTAGTAGAGCAAAATGGAATAAAACTTTACACCAGATAGCTACCAAATTAAGAGCCCAATATAATAAAACAATAGCCTTTAATAAATCCTCAGGAGGGGACCTAGAAATTGTGATGCATACTTTTAATTGTGGAGGAGAATTCTTCTACTGTAACACATCACACCTATTTAATAGTACTAATAGCACTGGAAATATCACACTCCAATGTAGAATAAAACAAATCATAAACAGGTGGCAGGAAGTAGGAAAAGCAATGTATGCCCCTCCCATTGCAGGACAAATTAGATGCTCATCAAATATTACAGGGCTGCTATTAACAAGAGATGGTGGTAACGAGACCGAGGTCTTTAGACCTGGAGGAGGAAATATGAAGGACAATTGGAGAAGTGAACTATATAAATATAAAGTAGTAAAAGTTGAACCATTAGGAATAGCACCCACCAAGGCAAGGAGAAGAGTGGTGCAGAAAGAAAAAAGAGCAATACTAGGAGCTATGTTCCTTGGTTTCTTGGGAGCAGCAGGAAGCACTATGGGCGCAGCGTCGATAACGCTGACGGTACAGGCCAGACAATTATTGTCTGGTATAGTGCAGCAGCAGAATAATTTGCTGAGGGCTATTGAGGCGCAACAGCATATGTTGCAACTCACAGTCTGGGGCATCAAACAGCTCCAGGCAAGAGTCCTGGCTGTGGAAAGATACCTACAGGATCAACAGCTCCTAGGGATCTGGGGTTGCTCTGGGAAACTCATTTGCGCCACTAATGTGCCCTGGAACACTAGTTGGAGTAATATATCTCTGAACCAAATTTGGGATACAATGACCTGGATGCAGTGGGAAAAAGAAATAGAAAGGTACACAGAAGACATATACACCTTACTTGAAAAATCGCAGAACCAGCAGGAAAAGAATGAACAAGAATTATTGAAATTGGATGAGTGGGCAAGCCTGTGGAACTGGTTTGACATATCAAAATGGCTGTGGTATATAAAAATATTCATAATGATAGTAGGAGGTTTGGTAGGTTTAAGAATAATTTTTGCTGTACTTTCTATAGTGAATAGAGTTAGGCAGGGATACTCACCAATATCATTGCAGACCCTCCTCCCAACCCCGAGGGGACCCGACAGGCCCGAAGGAACCGAAGAAGAAGGTGGAGAGCAAGGCAGAGACAGATCACCTCGATTAGTGAATGGATTCTTAGCACTTATCTGGGACGACCTGCGGAGCCTGTGCCTCTTCAGCTACCACCGCTTGAGAGACTTTCTCTTGATTCTAACGAGGATCGTGGAACTGCTGGGACACAGGGGGTGGGAGATCCTCAAATATTGGTGGAACATCCTACAATATTGGAGTCAGGAACTAAAGAATAGTGCTGTCAGCTTGCTCAATGTCACAGCAATAGCAGTAGCCGAGGGGACAGATAGGATTATAGAAGTAGTACAAATAGCTGGTAGAGCTATTCTCCACATACCTAGAAGAATAAGACAAGGCTTGGAAAGG---------
>H078.14
ATGAGAGTGACGGGGATCATGAGGAATTGTCAGCAC---TGGAAGTGGGGCATGATGCTCCTTGGGATGTTGATGATCTGTAGTGCTGAAAAATTGTGGGTCACAGTCTATTATGGGGTACCTGTGTGGAAAGAAGCAACCACCACTCTATTTTGTGCATCAGATGCTAAGGCATATGACACAGAGGTACATAATGTATGGGCCACACATGCCTGTGTACCCACAGACCCTAACCCACAAGAAGTACTATTAGAAAATGTGACAGAAGAATTTAATATGTGGAAAAATAGCATGGTAGAACAGATGCATGAGGATATAATCAGTTTATGGGACCAAAGCCTAAAACCATGTGTAAAATTAACCCCATTCTGTGTTACCTTGAACTGCACAAATTATAACGGAGGGGATGGAGATATAAAGCAATGCTCTTTCAATATCACCACAGAAATAGAAGATAAGAGAAGGAACGAATCTGCACTTTTTAGTAAACTTGATCTAGAACCAAATAGTAATACAAGCTATAGGTTAATAAAATGTAACACCTCGGTCATTAAGCAGGCCTGTCCAAAGGTATCCTTTGAACCAATTCCCATACATTATTGTGCCCCGGCTGGTTTTGCGATTCTAAAGTGTAATGACAAAAGGTTTAATGGAACAGGACCATGTAAAAATGTCAGCACAGTACAATGTACACATGGAATCAAGCCAGTAGTGTCAACTCAACTGCTGTTAAATGGCAGTCTAGCAGAGGAAGAGGTAGTAATTAGATCTGAAAATCTCACAAACAATGCTAAAAACATAATAATACAGCTGAATGAATCTGTAGTCATTACTTGTGAAAGACCCAACAACAATACAAGAAAAAGGGTAACTCTAGGACCAGGGAAAGTACTTTATACAACAGGAGAGATAATAGGAAATATAAGAAAAGCACATTGTAACATTAGTAAAACAAATTGGACTAGAACTTTAGAAAGGATAGTTATAAAATTAAGAGAACAATTTAATAAAACAATAGTCTTTAATCAATCCTCAGGAGGAGATTTAGAAATTGTCATGCACGTTTTCAATTGTGGAGGGGAATTTTTCTACTGTAATACAACACAGCTGTTTAATAGTACTAATACTACATCAATTATCACACTCCCATGCAGAATAAAGCAAATTATAAACAGGTGGCAAGAAGTAGGAAAAGCAATGTATGCCCCTCCCATCGCAGGACAAATCAGATGTCAATCAAATATTACAGGGCTAATATTAACAAGAGATGGTGGTAATGGAACGGAGGTCTTTAGACCTGCAGGAGGAGATATGAAGGACAATTGGAGAAGTGAACTATATAAATATAAAGTAGTAAGAATTGAGCCCTTAGGAATAGCACCCACCAAGGCAAAGAGACGAGTGGTGCAGCGAGAAAAAAGAGCAGTGCTAGGAGCTATGTTCCTTGGGTTCTTGGGAGCAGCAGGAAGCACTATGGGCGCAGCGTCACTGACGCTGACGGTACAGGCCAGACAATTATTGTCTGGTATAGTGCAACAGCAGAACAACTTGCTGAGAGCTATTGAGGCGCAACAGCATATGTTGCAACTCACAGTCTGGGGCATCAAGCAGCTCCAGGCAAGAATCCTGGCTGTGGAAAGATACCTAAAGGATCAACAGCTCCTAGGGATTTGGGGTTGCTCTGGGAAGCTCATCTGCACCACTGCTGTGCCTTGGAATACTAGTTGGAGTAATAAAAATCTGACTCAGATTTGGGATAACATGACCTGGATGGAATGGGAGAGAGAAATTGACAATTACACAAGTATAATATACACCTTAATTGAAGAATCGCAGAACCAACAAGAAAAAAATGAACAAGAATTATTGGAATTGGGTAAGTGGGCAAGTTTGTGGAATTGGTTTGACATATCACGATGGCTGTGGTACATAAAAATATTTATAATGATAATAGGAGGCTTAGTAGGTTTAAGAATAGCTTTTATAGTACTTTCTTTAGTGAATAGAGTTAGGAAGGGATACTCACCATTATCATTCCAGACCCACCTCCCAGCTCCGAGGGGACCCGACAGGCCCGAAGGAATCGAAGAAGAAGGTGGAGAGCGAGACAGAGACAGATCAAGTCCATTAGTAACTGGATTATTAGCA------------------------------------------------------------------------------------------------------------------------------------------------------------------------------------------------------------------------------------------------------------------------------------------------------------------
>NKR-0512.8
ATGAAAGTGAAGGGGACCATGAAGAATTATCAGCACTTGTGGAGATGGGGCATCATGCTCCTTGGGATGTTGATGATCTGTAAAGCTGACCAATTGTGGGTCACAGTGTATTATGGGGTACCTGTGTGGAAAGAAGCAACTACCACTCTATTTTGTGCATCAGATGCTAAAGCATATGATACAGAGGCACATAATGTTTGGGCCACACATGCCTGTGTACCCACAGATCCCAGTCCACAAGAATTGGTATTGGGAAATGTGACAGAAAATTTTAACATGTGGAAAAATGACATGGTAGACCAGATGCATGAGGATATAATCAGTTTATGGGATCAAAGTCTAAAGCCATGTGTAAAATTAACCCCACTCTGTGTCACTTTAAATTGCACTACTATCACTAATGTAGAGGAAGAAATGAAAAACTGCTCTTTCAATATCACTGCAAGCATAAGAGATAAGGTTCAGAAAGAATATGCACTTTTTCATACACTTGATGTAGTACCAGGTAGTAACAGTACATATAGGATGATACATTGCAACACCTCAGTCATTACACAGTCCTGTCCAAAGGTATCATTTGAGCCAATTCCCATACATTATTGTGCCCCAGCTGGTTTTGCGATTCTAAAGTGTAATAATAAGACGTTCAATGGAAGTGGACCATGTACAAATGTCAGCACAGTACAATGTACACATGGGATCAAGCCAGTAGTGTCAACCCAACTGCTGTTAAATGGCAGTCTAGCAGAAGAAGAGATAGTAATTAGATCTGAAAATATCTCAGACAATACTAAAACCATAATAGTACACCTGAATAAATCTGTATACATTAATTGTACAAGACCCAACAACAATACAAGGAGAAGTATACATATAGGACCAGGGAGAGCATTTTAT---ACAACAGACATAATAGGAAATATAAGAGCAGCACATTGTACCATTAATAAAACACAATGGAGTGACACTCTAAAAAAGATAGTTATAAAATTAGGACAACATTTTAATAAAACAATAGTCTTTAATCACTCCTCAGGAGGGGACCCAGAAATTGTAATGCACAGTTTTAATTGTAGAGGGGAATTTTTCTACTGTGACTCAACACCACTGTTTAATAGTACTACAGAAAAAGGAAATATCACACTCAAATGTAGAATAAAACAAATTATAAACATGTGGCAGGGAGTAGGAAAAGCAATGTATGCCCCTCCTATCAGTGGACCAATTAGCTGTTTATCAGAAATTACTGGGCTACTATTAACAAGAGATGGTGGTAATGAGACCGAGGTCTTCAGACCTGGAGGAGGAGACATGAGGGACAATTGGAGAAGTGAATTATATAAATATAAAGTAGTACAAATTAAGCCATTAGGAATAGCACCCACCAAGGCAAAGAGGAGAGTGGTGCAGAGAGAAAAAAGGGCAGTGTTTGGAGCTATGTTCCTTGGGTTCTTGGGAGCAGCAGGAAGCACTATGGGCGCAGCGTCAATAGCGCTGACGGGACAGGCCAGACAATTATTGTCTGGTATAGTGCAACAGCAGAATAATCTGCTGAGGGCTATTGAGGCGCAACAGCATCTGTTGCAACTCACTGTCTGGGGCATCAAGCAACTCCAGGCAAGAATCCTGGCTGTGGAAAGATACCTACAGGATCAACAGCTCCTAGGGATTTGGGGTTGCTCTGGAAAACTCATCTGCACCACTACTGTGCCTTGGAATGCTAGTTGGAGTAATAAAACTTTAAAGAATATTTGGGGTAACATGACCTGGATGCAGTGGGAAGAAGAGATTGACAATTACACAGACTTGATATACACTTTAATTGAAGAATCGCAAGTCCAGCAAGAAAATAATGAAAAAGAATTATTAGAATTGGATAAGTGGGCAAGTTTGTGGAATTGGTTTAACATAACACACTGGCTGTGGTACATAAAAATATTCATAATAATAGTAGGAGGCTTAATAGGTTTAAGAATAGTTTTTACTGTGCTTTCTATAGTGAATAGAGTTAGGCAGGGATACTCACCATTGTCATTCCAGACCCTCCTCCCAGTTCCGAGGGGACCCGACAGGCCAGAAGGAATCGAAGGAGAAGGTGGAGAGAGAGACAGAGACAGATCCGGACGTTCGGCCAACAGCTTCTTGATACTTATTTGGGACGATCTGTGGAGCCTGTGCCTCTTCAGTTACCGCCGCTTGAGAGACTTACTCTTGACTGCAGCGAGGATTGTGGAACTTCTGGGACACAGGGGGTGGGAAATCCTCAAATATTGGTGGAGTCTCCTGCAGTATTGGAGCCAGGAACTAAAGAATAGTGCTGTCAGCTTGCTGAATGCCACAGCTATAGCAGTAGCTGAGGGAACAGATAGGATTATAGAAGTAGTACAGAGAGCTTGTAGAGCTATTATCCACATACCTAGAAGAGTGAGACAGGGCTTAGAAAGGGCTTTAATA
>PWJ-0513.39
ATGAGAGTGAGGGGGATAGTGAGGAGTTATCAACAATGGTGGATATGGAACATCTTAGGCTTTTTGATAATAATAATTAGTGCTGTGGGAAGCTTGTGGGTTACAGTCTATTATGGGGTACCTGTGTGGAAAGAAGCAAAAACTACTCTATTCTGTGCATCAAATGCTAAAGCATATGAGAGGGAGGTGCATAATGTCTGGGCTACACATGCCTGTGTACCCGCAGACCCCAACCCACAAGAGATGGTTTTGGAAAATGTAACAGAAAATTTTAACATGTGGGACAATGACATGGTGGATCAAATGCATGAGGATATAATTAGTTTATGGGATCAAAGCCTAAAACCATGTGTAAAGTTGACCCCACTCTGTGTCACTTTAAATTGTAGTGAGGTTAAT---AACCATACCGAAATGAAAAATTGCTCTTTCAATGCAACCACAGAAATAAGAGATAAGACACGCAAAGAGTATGCACTTTTTTATAGACTTGATATAGTACCAGGTGACAACATTAACTATAGACTAATAAATTGTAATACATCAACATTAACACAAGCCTGTCCAAAGGTCAATTTTGATCCAATTCCTATACATTATTGTACTCCAGCCGGTTATGCGATTCTAAAGTGTAATAATAAGACATTCAATGGAACAGGACCATGTCATAATGTTAGCACAGTACAATGTACACATGGAATTAAGCCAGTGGTATCAACTCAACTACTGTTAAATGGTAGCCTAGCAGAAGAAGAGGTAATAATTAGATCTGAAAATCTAACAAACCATTTTAAAACAATAATAGTACAGCTTAATCAATCAGTAGAAATTACGTGTACAAGACCAGGCAATAATACAAGAAAAAGTATAAGGATAGGACCAGGACAAGTATTTTAT---GCAAATGACATAATAGGAAACATAAGACAAGCATATTGTAACATTAGCGAAGCAAGATGGAATGAAACTTTACATTGGGTAGGTAAAAAATTAGGAAAACACTTCAATAAAACAATAAAATTTGAATCATCCTCAGGAGGGGACCCAGAAGTTGCAACACATAGCTTTAATTGTAGAGGAGAATTTTTCTATTGCAATACATCAAAACTGTTTAATAGTACAAACTCAAGTGCATACATCATCCTTCCATGCAGAATAAAACAGATTATAAACATGTGGCAGGAGGTAGGACGAGCAATGTATGCCAATCCCATTGAAGGATACATAACATGTAGATCAAATATCACAGGACTACTATTAGTACGTGATGGAAGCAATAGTAGTGAGACATTCAGACCTGGAGGAGGAAATATGAAGGATAATTGGAGAAGTGAATTATATAAATATAAAGTGGTAGAAATTAAGCCATTGGGAATAGCACCCACTGAAGCAAAAAGGAGAGTGGTGGAGAGAGAAAAAAGAGCAGTGATAGGAGCTGTGTTCCTTGGGTTCTTGGGAGCAGCAGGAAGCACTATGGGCGCGGCGTCAATGACGCTGACGGTACAGGCCAGACAATTGTTGTCTGGTATAGTGCAACAGCAAAGCAATTTGCTGAGGGCTATAGAGGCGCAACAGCATTTGTTGCAACTCACGGTCTGGGGCATTAAGCAGCTCCAGGCAAGAGTCTTGGCTCTAGAAAGATACCTACAGGATCAACAGCTCCTAGGGATTTGGGGCTGCTCTGGAAAACTCATCTGCACCACTACTGTGCCTTGGAACTCCAGTTGGAGTAATAAAACTTACAGCGAGATTTGGGGTAACATGACCTGGATGCAGTGGGATAGAGAAATTGATAATTACACAAACTTAATACACAGTTTGCTTGAAGAATCGCAAAACCAGCAGGAACAAAATGAACAGGATTTATTAGCATTGGACAAGTGGCAAAATCTGTGGAATTGGTTTAGCATAACAAAGTGGCTGTGGTATATAAAAATATTCATAATGATAGTAGGAGGCTTGATAGGTTTAAGAATAATTTTTGCTGTGCTATCTATAGTAAATAGAGTCAGGCAGGGATACTCACCTCTGTCGTTTCAGACCCCTATCCCAAGCCCGGGGGGACCCGACAGGCTCAGAGGAATCGAAGAAGAAGGTGGAGAGCAAGGCAGAGACAGATCCGTGCGATTAGTGAGCGGATTCTTAGCACTTTTCTGGGACGACCTGCGGAGCCTGTGCCTTTTCTGTTACCATCGCTTGAGAGACTTCATCTTGATTGCAACGAGAGTGGTGGAACTTCTGGGACAGAGGGGGCGGGAAGCCCTTAAATATCTGGGAAGTCTTGTGCAGTATTGGGGTCTAGAGCTAAAAAAGAGTGCTATTAGTCTGTTTGATGCCATAGCAATAGCAGTAGCTGAAGGAACAGATAGGATTATAGAATTACTACAAAGACTGTGTAGAGCTATCCGCAACATACCTAGAAGAATAAGACAGGGTTTTGAAACAGCTTTGCTA
>ZM197M.PB7*
ATGAGAGTGATGGGGATATTGAGGAATTGGCAACAATGGTGGATATGGGGCATATTAGGCTTTTGGATGCTAATGATTTGTAATATGGAGCAATTGTGGGTCACTGTCTACTATGGGGTACCTGTGTGGAAAGAAGCAAAAGCTACTTTATTTTGTGCATCAGATGCTAAAGCATATGAGAAAGAAGTGCATAATGTCTGGGCTACACATGCCTGTGTACCCACAGACCCCAACCCACAAGAAATACCTTTGGGAAATGTAACAGAAAATTTTAACATGTGGAAAAATGACATGGCAGATCAGATGCATGAGGATATAATCAGTTTATGGGATCAAAGCCTAAAGCCCTGTGTAAAGCTGACCCCACTCTGTGTCACTTTAAATTGTAGTGATGATAACAGAATGAAGGGAGAAATAAAAGATTGCACTTTCAATATAACCACAGAAGTAAGAGATAGGAAGACAAAACAAAGGGCACTTTTTTATAAACTTGATGTAGTGCCAAATAGCAATAGTAGCTATAGATTAATAAGTTGTAATACCTCAACCATAACACAAGCCTGTCCAAAGGTCTCTTTTGACCCAATTCCTATACATTATTGTGCTCCAGCTGGTTATGCGATTCTCAAGTGTAACAATAAAACATTCAATGGAACAGGACCATGTCATAATGTCAGCACAGTACAATGCACACATGGAATTAAGCCAGTGGTATCAACTCAACTACTGTTAAATGGTAGCCTAGCAGAAGAAGAGATAATAATTAGATCTGAAAATCTGACAGACAATACAAAAACAATAATAGTACATCTTAATGAATCTGTGGAAATTGAGTGTGTAAGACCCAACAATAATACAAGAAAAAGTGTAAGGATAGGACCAGGACAAACATTCTTTGCAACAGGAGAAATAATAGGAGACATAAGACAGGCACATTGTGACCTTAGTAAAAGTAATTGGACTACAACTTTAAAAAGGATAGAGAAAAAATTAAAAGAACACTTCAATGCGACAATAAAATTTGAATCATCCGCAGGAGGGGACCTAGAAATTACAACACATAGCTTTAATTGTAGAGGAGAATTTTTCTATTGCAATACATCAGGCCTGTTTAATAGTAGCCTGAATGATGCAACCATCACACTTCCATGCAGAATAAAACAAATTATAAACATGTGGCAGGAGGTAGGACGAGCAATGTATGCCTCTCCCATTGCAGGAATAATAACATGTAAATCAAATATCACAGGACTACTATTGACACGTGATGGGGGAAACAAGAGTGAGACATTCAGACCTGGAGGAGGAAATATGAAGGATAATTGGAGAAGTGAATTATATAAATATAAAGTGGTAGAAATTAAGCCATTAGGAATAGCACCAACTAGTGCAAAAAGGAGAGTGGTGGAGAGAGAGAAAAGAGCAGCGATAGGAGCTGTGATCTTGGGGTTCTTAGGAGCAGCAGGAAGCACTATGGGCGCAGCATCAGTAATGCTGACGGTACAGGCCAGGCAATTGCTGTCTGGTATAGTGCAACAGCAGAGTAATTTGCTGAGAGCCATCGAGGCGCAACAGCATATGTTGCAACTCACAGTCTGGGGCATCAAACAGCTTCAGACAAGAGTCCTGGCTATAGAAAGATACCTAAAAGATCAACAGCTCCTAGGGCTTTGGGGCTGCTCTGGAAAACTCATTTGCACCACTGCTGTGCCTTGGAACACTAGTTGGAGTAATAAATCTAAAGATGAGATTTGGGATAACATGACCTGGATGCAGTGGGATAGAGAAATTGATAATTACACACAAGTAATATATCAGTTGCTTGAAGTCTCACAAAACCAGCAGGAGAAAAATGAAAATGATTTACTAGCATTGGACAAGTGGAACAGTCTGTGGAGTTGGTTTGACATAACAAAGTGGCTGTGGTATATAAAAATATTCATAATGATAGTAGGAGGCTTGATAGGTTTAAGAATCATTTTTGCTGTGCTTTCTGTAGTGAATAGAGTTAGGCAGGGATACTCACCTCTGTCGTTTCAGACCCTTATCCCAAACCCGAGGGGACCCGACAGGCCCGGAGGAATCGAAGAAGAAGGTGGAGAGCAAGACAAAAACAGATCCACGCGATTAGTGAGCGGATTCTTAGCGCTTGTGTGGGACGACCTACGGAGCCTGTGCCTCTTCAGCTACCACCGATTGAGAGACTTCATATTGATTGCAGCGAGAGCAGTGGAACTTCTGGGACAGTGGGGGTGGGAAACCCTTAAGTATTTAAGAAATCTTGTACAATATTGGGGTCTGGAACTAAAACAGAGTGCTATTAATCTGCTTGATACCATAGCAATACAAGTAGCTGAGGGAACAGATAGGATTATAGAATTAATACAAAGAATTTTCAGAGCTATCTGCAACATACCTACAAGAATAAGACAGGGCTTTGAAGCAGCTCTGCAA
>ZM249M.PL1*
ATGAGAGTGATGGGGATACTGAGGAATTGTCAACCATGGTGGATATGGAGCATCTTAGGCTTCTGGATGTTAATGAATTGT------GGAAACTTGTGGGTCACAGTTTATTATGGGGTACCTGTGTGGAGAGAAGCAAAAACCACTCTATTCTGTGCATCAGATGCTAAAGCATATGAGAAAGAAGTGCATAATGTCTGGGTTACACATGCCTGTGTACCCACAGACCCCAACCCACAAGAAATGAATTTGGAAAATGTAACAGAAAATTTTAACATGTGGAAAAATGATATGGTGGATCAGATGCATGAGGATATAATCAGTTTATGGGATCAAAGCCTAAAGCCATGTGTAAAGTTGACCCCACTCTGTGTCACTTTAAACTGTAATAATGTTAATGTTGAGGGTGAACAAATAAAAAATTGCTCTTTCAATATAACTACAGAGCTAAGAGATAAGAAACAGAAAGTGTATGCACTTTTTTATAAACTTGACATATTGCCAGGGAATAATGATAGTTATAGATTAATAAATTGTAATACCTCAGCCATAACACAAGCCTGTCCAAAGGTCTCTTTTGACCCAATTCCTATACATTATTGTGCTCCAGCTGGCTATGCGATTCTAAAGTGTAATAATAAGACATTCAATGGAAAAGGACCATGTAATAATGTCAGCACAGTGCAATGTACACATGGAATTAAACCAGTGGTATCAACTCAACTACTGTTAAATGGCAGCTTAGCAGAAAAAGAGATAATAATTAGATCTGAGAATATAACAGACAATGTCAAAATAATAATAGTACATTTAAATGAATCTGTGGAAATTAACTGTACACGACCCAATAATAATACAAGAAAAAGTATAAGGATAGGACCAGGACAAACATTCTATGCAACAGGAGAAATAATAGGAAAAATAAGAGAAGCACATTGTAACATTAGTAAAGAAAAATGGAATAAAACTTTACTAAGGGTAGCTAAAAAATTAAGGGAACACTTTGGTAAAGCAATAAAATTTGAACCATCTTCAGGAGGGGACCTAGAAATTACAACACATAGTTTTAATTGTAGAGGAGAGTTTTTCTATTGCACTACATCGAAACTGTTTAATAGTACATCAAACAATTCAACACTCACACTCACATGCAAAATAAAACAGATTATAAACATGTGGCAGGGGGTAGGACGAGCAATGTATGCTCCCCCCATTGAAGGAAGCATAACATGTAACTCAACTATTACAGGATTGCTATTGACACGTGATGGAGGCAATAACACAGAAATATTCAGACCTGGGGGAGGAAATATGAAGGACAATTGGAGAAGTGAATTATATAAATACAAAGTGGTAGAAATCAAGCCACTAGGAGTAGCGCCCACTGAGGCAAAAAGGAGAGTGGTGGAGAGAGAAAAAAGAGCAGTGCTGGGAGCTGTGTTCTTGGGGTTCTTAGGAGCAGCAGGAAGCACTATGGGCGCGGCGTCAATAACGCTGACGGTACAGGCCAGACAATTATTGTCTGGTATAGTGCAACAGCAAAATAATTTGCTGAGAGCTATAGAGGCGCAACAACATATGTTGCAACTCACAGTCTGGGGCATTAAGCAGCTCCAGGCAAGAGTCCTGGCCATAGAAAGATACCTAAAGGATCAACAGCTCCTAGGGATTTGGGGCTGCTCTGGAAAACTCATCTGCACCACTTCTGTGCCTTGGAACACCAGTTGGAGTAATAAGTCTAAAGCAGAAATTTGGGATAATATGACCTGGATGCAGTGGGATAAAGAAATTAGTAATTATACACAAACAATATACAATTTGCTTGAAGAATCGCAGAGCCAGCAGGAAAAGAATGAAAAAGATTTACTAGAATTGGACAGCTGGAACAATCTGTGGAATTGGTTTGACATATCAAAGTGGCTGTGGTATATAAAAATATTTATAATGATAGTAGGAGGGTTGATAGGTTTAAGAATAATTTTTGCTGTGCTATCTATAGTGAATAGAGTTAGGCAGGGGTACTCACCATTGTCTTTTCAGATCCTTACCCCAAACCCGAGGGGACCCGACAGGCTCGGAAGAATCGAAGAAGAAGGTGGAGAGCAAGACAGAGACAGATCCGTGCGATTAGCGAACGGATTCTTAGCACTTGCCTGGGAAGACCTACGGAACCTGTGCCTCTTCTTCTACCACCGCTTGAGAGACTTCATCTTGATTGCAGCGAGGACTGTGGAGCTGCTGAGACAGAGGGGGTGGGAAGCCCTTAAATATCTGGGAAGCCTTGTGCAGTATTGGAGTCAGGAGCTAAAAGAGAGTGCTATTAATTTGCTGAATACCATAGCAATAGCAGTAGCTGAAGGAACAGATAGGATTATAGAAGTAGTACAAAGAGGTTTTAGAGCTATCCTCAACGTACCCACAAGAATAAGACAGGGTTTAGAAAGAGCTTTGCTA
>ZM53M.PB12*
ATGAGAGTGAGGGAGATACCGAGGAATTATCAACAATGGTGGATATGGGGCATCTTAGGCTTTTGGATGTTAATGATTTGTAGTGTGGGAAACTTGTGGGTTACAGTCTATTATGGGGTACCTGTGTGGAGAGAAGCAAAAACTACTCTATTCTGTGCATCAGATGCTAAAGCATATGAAAGAGAAGTGCATAATGTTTGGGCTACACATGCCTGTGTACCCACAGACCCCAACCCACAAGAAATGGTTTTGGAAAATGTAACAGAAAATTTTAACATGTGGAAAAATGACATGGTGGATCAGATGCAAGAGGATATAATCAGTTTATGGGACCAAAGCCTAAAACCATGTGTAAAATTGACCCCACTCTGTGTCACTTTAAACTGCAGCAAGCTTAAT---AATGCCACGGAAATGAAAAATTGCTCTTTCAATGCAACCACAGAACTAAGAGATAAGAAAAAGCAAGTGTATGCACTTTTTTATAAACTTGATATAGTACCAGGAAGAAATAACTCTTATAGATTAATAAATTGTAATACCTCAACCATAACACAAGCCTGTCCAAAGGTCTCTTTTGATCCAATTCCTATACATTATTGTGCTCCAGCTGGTTATGCGATTCTAAAGTGTAATAATAAAACATTTAATGGGACAGGACCATGCCATAATGTCAGCACAGTACAATGTACACATGGAATTAAACCAGTAATATCAACTCAACTTCTGTTAAATGGTAGCACAGCAGAAGAAGATATAATAATTAGATCTGAAAATCTGACAAACAATGCTAAAACAATAATAGTACATCTTAATGAATCGATAGAAATCGAGTGTACAAGACCCGGAAATAATACAAGAAAAAGTATAAGGATAGGACCAGGACAAGCATTCTTTGCAACAACAAACATAATAGGAGACATAAGACAAGCATATTGTATCATTAATAAAGCTAACTGGACTAATACTTTGCACAGAGTAAGTAAAAAATTAGAAGAACATTTCAATAAAACAATAAACTTTAATTCATCTTCAGGAGGGGACCTAGAAATTACAACACATAGCTTTAATTGTGGAGGAGAATTTTTCTATTGCAATACATCAAGCCTATTTAATGGTACATATAATAGTACAGACATCATACTCCTATGTAGAATAAAACAAATTATAAACATGTGGCAGGAGGTAGGACGAGCAATGTATGCCCCTCCCATTGAAGGAAACATAACATGTAGCTCAAATATCACAGGACTACTATTGACACGTGATGGAGGGAACGAAAGCGAGACATTCAGACCTGGAGGAGGAGACATGAGGGACAATTGGAGAAGTGAATTATATAAATATAAAGTGGTAGAAATTAAGCCATTGGGAATAGCACCCACTAAGGCAAAAAGGAGAGTGGTGGAGAGAGAAAAAAGAGCAGTGCTAGGAGCGATGTTCCTTGGGTTCTTGGGAGCAGCAGGAAGCACTATGGGCGCGGCGTCAATAACGCTGACGGTACAGGCCAGACAATTATTGTCTGGTATAGTGCAACAGCAAAATAATTTGCTGAGAGCTATAGAGGCGCAACAGCATATGTTGCAACTCACGGTCTGGGGCATTAAGCAGCTCCAGGCAAGAGTCCTGGCTATAGAAAGATACCTAAAGGATCAACAGCTCCTAGGGCTTTGGGGCTGCTCTGGAAAACTCGTCTGCACCACTGCTGTGCCTTGGAACTCCAGTTGGAGTAATAAATCTCAGGAAGATATTTGGAATAACACGACCTGGATGCAGTGGGATAAAGAAGTTAGTAATTACACAAAAACAATATACAAATTGCTTGAGAAATCGCAAAACCAGCAGGAGGAAAATGAAAAAGATTTATTAGCATTGGACAGTTGGAACAATCTGTGGAATTGGTTTGACATATCAAATTGGCTGTGGTATATAAAAATATTCATAATGATAGTAGGAGGCTTGATAGGGTTAAGAATAATTTTTGCTGTGCTCTCTATAGTGAATAGAGTTAGGCAGGGATACTCACCTTTGTCGTTTCAGACCCTTACCCAGAACCCAAGGGGACTCGACAGGCTCGGAAGAATCGAAGAAGAAGGTGGAGAGCAAGACAGAGACAGATCCGTTCGATTAGTGAACGGATTCTTAGCACTTTTCTGGGACGATCTACGGAGCCTGTGCCTTTTCAGCTACCACCGATTGAGAGACTTCATATTGATTGCAACGAGAGTGGTGGAACTTCTGGGACAGAGGGGGTGGGAAGCCCTGAGGTATCTGGGGAGTCGTGTGCAGTATTGGGGTCTGGAACTAAAAAAGAGTGCTATTAGTCTGTTTGATACCATAGCAATAGCAGTAGCTGAAGGAACAGATAGGATTATAGAATTAATACAAAGAAGTTGGAGAGCTATCCGCAACATACCTAGAAGAATAAGACAGGGCTTTGAAACGGCTTTGCTA
>ZM214M.PL15*
ATGAGAGTGAGGGGGATGTTGAGGAATTGTCAACAATGGTGGATATGGGGCATCTTAGGCTTTTGGATGCTAATGATTTGTAATGGGGGAAACTTGTGGGTCACAGTCTATTATGGGGTACCTGTGTGGAGAGAAGCAAAAACAACACTATTCTGTGCATCAGATGCTAAAGCATATGAGAAAGAAGTGCATAATGTCTGGGCTACACATGCCTGTGTACCCACAGACCCCAACCCACAAGAACTGGTTTTGGAAAATGTAACAGAAAATTTTAACATGTGGAAAAATGACATGGTGAATCAGATGCATGAGGATATAATCAGTCTATGGGATCAAAGTCTAAAGCCATGTGTAAAGTTAACCCCACTCTGTGTCACTTTAAATTGTAGCAATTTTAATGTTATTTCCGAAGAGATGAAAAACTGCTCTTTCAAGGTAAACTCAGAACTAAGAGATAAAAACAGGAGAGAACATGCATTGTTTTATAAACTTGATATAGTACAAGAGGGGAATGACAGCTATAGATTAATAAATTGTAATACCTCAACCATAAAACAAGCCTGTCCAAAGGTCTCTTTTGAACCAATTCCTATACATTATTGTGCTCCAGCTGGTTATGCGATTCTAAAGTGTAATAATGAGACATTCAATGGATCAGGGCCATGCAATAATGTCAGTACAGTACAATGTACACATGGAATTAAGCCAGTGGTATCAACTCAACTACTGTTGAATGGTAGTCTAGCAGAAAAAGAAATAATGATTAGATCTGAAAATCTGACAAACAATGCCAAAACAATAATAGTACAACTTACAGAAGCTGTAAACATTACGTGTATGAGGCCCGGCAATAATACAAGAAGAAGTGTAAGGATAGGGCCAGGACAGACATTCTATGCAACAGGAGAAATAATAGGAGATATAAGACAAGCACATTGTAACATTAGTAAAGATAAATGGAACCAAATTTTACAAAATGTAAGAGCAAAGTTAGGAGAACACTTCGATAAAACAATAAAATTTGAACCATCCTCAGGAGGGGACCTAGAAATTACAACACATAGTTTTAATTGTGGAGGAGAATTTTTCTATTGCAATACAACAAACCTGTTTAATTCAAATGTAAACAGTGCAACCATCACCCTCCCATGCAGAATAAAACAAATTATAAACATGTGGCAAGAAGTAGGACGGGCAATGTATGCCCCTCCCATTGCAGGAAACATAACATGTATATCAAATATCACAGGACTACTCCTGACAAGGGATGGAGGAAATGATACAGAGACATTTAGACCTGCAGGAGGAGATATGAGGGACAATTGGAGAAGTGAATTATATAAATATAAAGTGGTAGAAATTAAACCATTAGGAATAGCACCCACTAAAGCAAAAAGGAGAGTGGTGGGGAGAGAAAAAAGAGCAGTGATAGGAGCTGTGTTCCTTGGGTTCTTGGGAGCAGCAGGAAGCACTATGGGCGCGGCGTCAATAACGCTGACGGTACAGGCCAGACAATTATTGTCTGGTATAGTGCAACAGCAAAACAATTTGCTGAGAGCTATAGAGGCGCAACAGCATCTGTTGCAACTCACGGTCTGGGGCATTAAGCAGCTCCAGGCAAGAGTCCTGGCTATAGAAAGATACCTAAAGGATCAACAGCTCCTAGGACTTTGGGGCTGCTCTGGAAAACTCATCTGCACCACTACTGTGTCTTGGAACTCTAGTTGGAGTAATAAATCAGTAGATGATATTTGGCAAAACATGACCTGGATGCAGTGGGATAGAGAAATTAATAATTACACAGAAATAATATACAGGCTGCTCGAAGTCTCGCAAAACCAGCAGGAGAAAAATGAAGAGGATTTACTTGCATTGGACAAGTGGGACAATCTGTGGAATTGGTTTGACATATCAAAATGGCTGTGGTATATAAAAATATTCATAATGATAGTAGGAGGTTTAATAGGGTTAAGAATAATTTTTGCTGTGCTTTCTATAGTAAATAGAGTTAGGCAGGGATACTCACCTTTGTCGTTTCAGACCCTTACCCCAAACCCGAGGGAACTCGACAGGCTCGGAAGAATCGAAGAAGAAGGTGGAGAGCAAGACAGAAGCAGATCCATTCGATTGGTGAACGGATTCTTAGCACTTGCCTGGGACGACCTACGGAGCCTGTGCCTTTTCAGCTACCACCACTTGAGAGACTTAATATTAATTGCAGCGAGGACAGTGAGCCTTCTGGGACGCAGGGGGTGGGAAGCCCTTAAGTATCTGGGAGGTCTTGTGCAGTATTGGGGTCGTGAGCTAAAAAAGAGTGCTATTAGTCTGCTTGATACCGTAGCAATAACAGTAGCTGAGGGAACAGATAGGGTTATAGAAATAGCACAAAGATTTGGTAGAGGTATCTGTAATATACCTAGAAGAATAAGACAGGGCTTTGAAGCAGCTTTG---
>ZM233M.PB6*
ATGAGAGTGAGGGGGATAATGAGGAATTGGCAACAATGGTGGATATGGGGCAGCTTAGGCTTTTGGATGTTAATAATTTGTAATGTAGGAAGCTTGTGGGTCACAGTCTATTATGGGGTACCTGTGTGGAGAGAAGCAAAAACTACTCTATTCTGTGCATCAGATGCTAAAGCATATGAAACAGAAGCGCATAGTGTCTGGGCTACACATGCCTGTGTACCCACAGACCCCAACCCACAAGAAATGGTTTTGGAAAATGTAACAGAAAATTTTAACATGTGGAAAAATGACATGGTGGATCAGATGCATGAGGATGTAATTAGTATATGGGATCAAAGCCTAAAGCCATGTGTAAAGTTGACCCCACTCTGTGTCACTTTGGATTGTAGTACCTACAATAATATTAGTAAGGAGATGAAAATTTGCTCTTTCAATATGACCACAGAACTAAGAGATAAGAAACGGAAAGTGAATGTACTTTTTTATAAACTTGATTTAGTGCCACTTACCAATTCTAGCTATAGATTAATAAGTTGTAATACTTCAACCATAACACAAGCCTGTCCAAAGGTCTCTTTTGACCCAATTCCTATACATTATTGTGCTCCAGCTGGTTATGCGATTCTAAAGTGTAATAATAAGACATTCAATGGGACAGGACCATGCAATAATGTTAGTACAGTGCAATGTACACATGGAATTAAGCCAGTGGTATCAACTCAATTACTGTTAAATGGTAGCCTAGCAGAAGAAGAGATAATAATTAGATTTGAAAATCTGACAGATAATGTCAAAATAATAATAGTACAACTTAATGAAACTATAAACATTACGTGTACAAGACCTAACAATAATACAAGGAAAAGTATAAGAATAGGACCGGGACAATCATTCTATGCAACAGGTGAAATAGTAGGAAACATAAGGGAAGCACATTGTAACATTAGTGCAAGCAAATGGAATAAAACTTTAGAAAGGGTAAGAACAAAATTAAAAGAACACTTCAATAAAACAATAGAATTTGAACCATCCTCAGGAGGGGACCTAGAAATTACAACACATAGCTTTAATTGTGGAGGAGAGTTTTTCTATTGCAATACATCAGGCCTGTTTAATAGTGCGATTAATACATCTAATGTCACGCTTCCATGCAGAATAAAACAAATTATAAACATGTGGCAGGAAGTAGGACGAGCAATGTATGCCCCTCCCATTGCAGGAAACATAACATGTAAATCAAATATCACAGGACTACTATTGACACGTGATGGAGGAAACTCAAGTGAGACCTTTAGGCCTACAGGAGGAGATATGAAGAACAATTGGAGAAGTGAATTATATAAATATAAAGTGGTAGAAATTAAACCATTGGGAATAGCACCTACTGAGGCAAAAAGGAGAGTGGTGGAGAGAGAGAAAAGAGCAGTAATAGGAGCTGTGTTCCTTGGGTTCTTGGGAGCAGCAGGAAGCACTATGGGCGCAGCGTCAATGACACTGACGGTACAGGCCAGACAACTGTTGTCTGGTATAGTGCAACAGCAAAGCAATTTGCTGAAGGCCATAGAGGCGCAACAGCATATGTTGCAACTCACGGTCTGGGGCATTAAACAGCTCCAAGCAAGAGTCCTGGCTATAGAAAGATACCTAAAGGATCAACAGCTCCTAGGGCTTTGGGGCTGCTCTGGAAAACTCATCTGCACCACTAATGTGCCTTGGAATGCCAGTTGGAGTAATAAATCTAAAAACGATATTTGGGACAACATGACCTGGATGCAGTGGGATAGAGAAATCAGTAATCACACAGACACAATATACAGGTTACTTGAAGACTCGCAAAACCAGCAGGAAAAGAATGAAAAAGATTTATTAGCATTGGACAGTTGGAAAAATCTGTGGAATTGGTTTAGCATAACAAAGTGGCTATGGTATATAAAAATATTCATAATGATAGTAGGGGGCTTAATAGGTTTAAGAATAATCTTTGCTGTGCTATCTATAGTAAATAGAGTTAGGCAGGGATACTCACCTTTGTCGTTTCAGACCCTTACCCCAAACCCGAGGGGACCAGACAGGCTCGGAGGAATCGAAGAAGAAGGTGGAGAGCAAGACAAAAACAAATCCAGGCGATTAGTGACCGGATTCTTACCTGTTGTCTGGGACGACTTGCGGAGCCTGTGCCTCTTCAGTTACCACCTATTGAGAGACTTCATATTGATTGTAGCGAGAACAGTGGAACTTCTGGGACGCAGGGGGTGGGAAGCCCTTAAGTATCTGGGAGGTCTTGTGCAGTATTGGGGTTTGGAGTTAAAAAAGAGTACTATTAGTCTGCTTGATACCATAGCAATAGTAGTAGCTGAAGGGACAGATAGAATTATAGAAGTACTACAAAGGATTGGTAGAGCTATCTACAACATACCTAGAAGAATAAGACAGGGCTTTGAAACAGCTTTGCTA
>252-7
ATGAGAGTGAAGGAGACACAGAAGAGTTGGCAAAACTGGTGGAAAGGGGGAACTTTGATCCTTGGATTGGTGATAATCTGTAGTGCCTCGAACTTGTGGGTCACAGTATATTATGGAGTACCTGTGTGGGAAGATGCAAATACCACCCTATTTTGTGCATCTGATGCTAAATCATATAGTACTGAAAGACATAACGTCTGGGCTACACATGCCTGTGTACCCACAGACCCCAACCCACAAGAGCTATCTCTGGAAAATGTAACAGAAAATTTTAACATGTGGAAAAATAACATGGTAGAACAGATGCATGAGGATATAATTAGTTTATGGGATGAAAGCCTAAAACCATGTGTAAAGCTGACCCCTCTCTGTGTTACTTTATCCTGTGCTACAGTAAATAGCATAACAGAACAAATGAGAAACTGCTCTTTCAATATGACCACAGAAGTAAGCGATAGGAAGAAACAGGAATATGCACTTTTTTATAAACTTGATATAGTAAAAAAAAGTAATGATAGTTATAGGATGATAAATTGTAATGTCTCAACCATAAAACAGGCTTGTCCAAAGGTGTCTTTTGACCCAATTCCCATACATTATTGTGCTCCAGCTGGTTTTGCGATTTTAAAGTGTAAAGATGAGGAGTTCAATGGAACAGGACCATGTAAAAATGTCAGTACAGTACAATGTACACATGGAATTAAGCCAGTGGTATCAACTCAATTACTGCTGAATGGCAGTTTGGCAGAAGGAGAGATAATGATTAGATCTGAAAACATCACAGACAACACCAAAACCATAATAGTGCAGCTTAATGAAGCTATACAAATTACTTGTATCAGACCTAGCAATAATACAAGAAGAAGTATAAGATTCGGACCAGGACAAGTGTTCTATACAACAGGTGAAATAATAGGAGACATAAGACAAGCACATTGTAATATTACAAAAAAGGACTGGGATAGTATGATAAAAAATGTAACTGCAAAACTAAATGAACTAGGA------ACGATAACCTTTCAGCCACACTCAGGAGGGGACCTAGAAATTACAACACATAGTTTTAATTGTAGAGGAGAATTTTTCTATTGTAATACATCAGAACTGTTTAATACTGTTGGGAATAATGGCAATATCACAATCCCATGTAGAATAAGACAAATTGTGAGAATGTGGCAGAGGGTGGGACAAGCAATGTATGCCCCTCCCATCGCAGGACCTATTACATGTGTATCAAACATTACAGGACTACTATTAACAAGAGATGGTGGGAATAATACCGAGACCTTCAGACCTGCAGGAGGAGACATGAGGGACAATTGGAGAAGTGAATTATATAAGTATAAAGTAGTAAAAATAAAACCATTAGGAATAGCACCCACCAGGGCAAGGAGAAGAGTGGTGGGGAGAGAAAAAAGAGCAGTTATAGGAGCTGTTCTCTTTGGGTTCTTAGGAGCAGCAGGAAGCACTATGGGCGCGGCGTCGATAACGCTGACGGTACAGGTCAGACAATTATTGTCTGGCATAGTGCAACAGCAAAGCAATTTGCTGAGGGCTATAGAGGCGCAACAGCATCTGTTGCAACTCACAGTCTGGGGCATTAAACAGCTCCAGGCAAGAATCCTAGCTGTGGAAAGATACCTGAAGGATCAACAGCTCCTAGGGATTTGGGGCTGCTCTGGAAAACTCATCTGCACCACTAATGTGCCCTGGAATGCTAGTTGGAGTAATAAATCTTATGAGGACATTTGGGAGAACATGACCTGGATAGAATGGGAAAGAGAAATTAGCAATTATACACAGCAAATATACAGCCTAATTGAACAATCACAAAACCAGCAGGAAAAGAATGAACAAGAATTATTGGCATTGGACAAATGGGCAAGTTTGTGGAATTGGTTTGACATATCAAAATGGCTATGGTATATAAGAATATTTATAATGATAGTAGGAGGTCTAATAGGTTTAAGAATAGTTTTTACTGTGCTTAATATAATAAATAGAGTTAGGCAGGGATACTCACCCTTATCGTTCCAGACCCTTACCCACCATCAGAGGGAACCCGACAGGCCCGGAAGAACCGAAGAAGGAGGTGGAGAGCAAGACAGAGACAGATCCGTGCGGCTAGTCAGCGGATTCTTAGCACTTGCCTGGGACGACTTGAGGAGCCTGAGCCTCTTCAGCTACCACCGATTGAGAGACTGCGTCTTGATTACAGCGAGGGCAGTGGAACTTCTGGGAAGACTGGGGTGGGAGGGCCTGAAATATCTGGGGAATCTTCTGCTGTATTGGGGTCGGGAACTAAAGAATAGTGCTATTAATTTGGTTGATACAGTAGCAGTAGCAGTAGCTAATTGGACAGATAGGGTTATAGAAGTAGTACAAAGAGCTTGTAGGGCTTTTCTCAACGTACCTAGAAGGATAAGACAAGGCTTCGAAAGAGCATTGCTA
>X1254_c3
ATGAAAGCGAGGGGGACACAGACGAATTGGCAACCCTTGTGGAAATGGGGGATTTTGATCCTTGGGTTGGTGATAATTTGTAATGCCGATAACTTGTGGGTCACAGTCTATTATGGGGTACCTGTGTGGGAAGATGCAAATACCACTCTATTTTGTGCATCTGATGCTAAAGCATATAGTACTGAAAGCCATAATGTCTGGGCTACACATGCCTGTGTACCCACAGACCCCAACCCACAAGAGATACCTCTGGAAAATGTAACAGAAAATTTTAACATGTGGAAAAATAACATGGTAGAACAGATGCATGAGGATATAATCAGTTTATGGGATGAAAGCCTAAAGCCATGTGTAAAGTTAACCCCTCTATGTGTTACTTTAACCTGTACTAATGTAAATAACGCAACCGAAGAACTAAGAAACTGCTCTTTCAATACAACCACAGCAATACAAGATAAGAAGAAGCAAGAATATGCGCTTTTCTATAAACTTGATATAGTACCAAGTGGTAATAGTAGTTATAGGCTAATAAATTGTAATGTCTCAACCATTAAGCAGGCTTGTCCAAAGGTGACATTTGACCCAATTCCCATACATTATTGTGCTCCAGCTGGTTTTGCGATTCTAAAATGTAGGGATAAGAAGTTCAATGGAACAGGACCATGTAAAAATGTCAGTACAGTACAATGTACACATGGAATTAAGCCGGTAATATCAACTCAATTGCTACTAAATGGCAGTTTAGCAGAAGAAGAAATAATAATTAGATCTGAAAACATCACAGACAATACCAAAAACATAATAGTGCAGCTTAAGGAAGCTATAAACATTATATGTACCAGACCCAGCAACAATACAAGAAAAAGTATAAGCTTAGGACCAGGACAAGCGTTCTTTGCAACAGGTGATATAATAGGAGATATAAGACAAGCACATTGTAATATTAGTGGAACAGATTGGAATAATATGATACAAAATGTGTCTGAAAAACTAAAAGGAATCTTTAACAAAAGCATAACCTTTAACCCACCCTCAGGAGGGGACTTAGAAATTATAACACATAGTTTTAATTGTAGAGGAGAATTCTTCTATTGTAATACATCAAAGCTGTTTAATAGTACTAGTAATAATGAAACTATCACAATTCCATGTAAAATAAAACAAATTGTGAGAATGTGGCAGAGAGTGGGACAAGCAATGTATGCCCCTCCCATTGCAGGAAATATTACATGTAGTTCAAACATTACAGGACTAATATTGGTAAGAGATGGTGGAAATAATACAGAGACTGTCAGACCTGCAGGAGGAGACATGAGGGACAATTGGAGAAGTGAATTATATAAGTATAAAATAGTAAAAATTAAACCACTAGGAATAGCACCCACCAGGGCAAGGAGAAGAGTGGTGGAGAGAGAAAAAAGAGCAGTTCTGGGAGCGTTCCTCCTTGGGTTCTTAGGAACAGCAGGAAGCACTATGGGCGCGGCGTCACTAACGCTGACGGTACAGGTCAGACAATTATTGTCTGGCATAGTGCAACAGCAAAGCAATTTGCTGAGGGCTATAGAGGCGCAGCAGCATCTGTTGCAACTCACAGTCTGGGGCATTAAACAGCTCCAGGCAAGAGTCCTGGCTGTGGAAAGATACCTAAAGGATCAACAGCTCCTAGGGATTTGGGGCTGCTCTGGAAGGCTCATTTGCACCACTAATGTGCCCTGGAATGCTAGTTGGAGTAATAAATCTTATAATGATATTTGGGATAACCTGACATGGGTACAATGGGGAAGGGAAATCAGCAATTATACACAACAAATATACAACCTGCTTGAAGAATCGCAGAACCAGCAGGAAAAGAATGAACAAGACTTATTGGCATTGGACAAGTGGGCAAGTTTGTGGACTTGGTTTGACATATCAAACTGGCTATGGTATATAAGAATATTTATAATGATAGTAGGAGGTTTAATAGGTTTAAGAATAGTTTTTGCTGTGCTTTCTATAATAAATAGAGTTAGGAAGGGATACTCACCATTGTCATTCCAGACCCTTACCCACCACCAGAGGGAACCCGACAGGCCCGGAGGAATCGAAGAAGAAGGTGGAGGAAAAGACAAAGACAAATCAATTCGATTAGTGAGCGGGTTCTTCGCGCTTGCGTGGGACGATCCGAGGAGCCTGTGCCTCTTCAGCTACCACCGCTTGAGAGACTTACTCTTGATTGTAACGAGGACTGTGGAACTTCTGGGACACAGGGGGTGGGAAATCCTCAAATATCTGGGGAATCTTCTGTTGTATTGGGGTCAGGAACTAAAGAATAGTGCCATTAGTTTGTTTGATACAGTAGCAATAGCAGTAGCTAACTGGACAGATAGCGCTATAGAAGTATTACAAAGAGCTTTTAGAGCTATTCTCCACATACCTACGCGAATAAGACAGGGCTTGGAAAGGGCTTTACTA
>X1632_S2_B10
ATGAAAGTGAAGGGGACACAGAGGGATTGGCACTCCTTGTGGAACTGGGGGATTTTGATCCTTGGGTTGGTGATAATTTGTAGTGCCAATAACTTGTGGGTCACAGTCTATTATGGGGTACCTGTGTGGGAAGATGCAGATACCACTCTATTTTGTGCATCTGATGCTAAGGCATATAGTACTGAAAGCCATAATGTCTGGGCTACACATGCCTGTGTACCCACAGACCCCAACCCACAAGAGATATATCTGGAAAATGTAACAGAAGATTTTAACATGTGGGAAAACAACATGGTAGAACAGATGCAGGAGGATATAATTAGTTTATGGGATGAAAGCCTAAAACCATGTGTAAAACTAACCCCTCTCTGTGTTACTTTAACCTGTACTAATGTAAAT---GTAACTGAAGAACTAAAAAACTGCTCTTTCAATACAACCACAGAAATAAGAGATAAAAAGAAGCAAGAATATGCACTTTTCTATAAACTTGATATAGTACCAAATAGTAATAATAGTTATAGACTAATAAATTGTAATGTCTCAACCATTAAGCAGGCTTGTCCAAAGGTGTCATTTGACCCAATTCCCATACATTACTGTGCTCCAGCTGGTTTTGCGATTCTAAAATGTAGGGATAAGGAGTTCAATGGAACAGGAACATGTAGAAATGTCAGTACAGTACAATGTACCCATGGAATTAAGCCGGTGGTATCAACCCAGTTGCTGCTAAATGGCAGTTTGGCAGAAGGAGACATAGTGATTAGATCTGAAAACATCACAGACAATGCCAAAACCATAATAGTGCATCTTAATAAAACTGTCAGCATTACGTGTACCAGACCCAACAACAATACAAGGAAAAGTATAAGAATTGGACCAGGACAAGCGCTCTATGCAACAGGTGCCATAATAGGAGATACAAGACAAGCACATTGTAATATTAATGGATCAGAATGGTATGAGATGATACAAAATGTAAAAAACAAACTAAATGAAACCTTTAAAAAGAACATAACCTTTAACCCATCCTCAGGAGGGGACTTAGAAATTACAACACATAGTTTTAATTGTAGAGGAGAATTTTTCTATTGTAATACATCAGAGCTGTTTAATAGTACTTCTACTAATGGTACTATCACACTTCCATGTAGGATAAAACAGATTGTAAGAATGTGGCAGAGAGTGGGACAAGCAATGTATGCCCCTCCTATCGCAGGAAACATTACATGTAGGTCAAACATTACAGGACTACTATTAACAAGAGATGGTGGAAAAGATACAGAGACTTTCAGACCTGGAGGAGGAGATATGAGGGACAATTGGAGAAGTGAATTATATAAGTATAAAGTAGTAAAAATTAAACCATTAGGAGTAGCACCCACCAGGGCAAGGAGAAGAGTGGTGGAGAGAGAAAAAAGAGCAATTCTGGGAACTGTCCTCCTTGGGTTCTTAGGAACAGCAGGAAGCACTATGGGCGCAGCGTCAATAACGCTGACGGTACAGGTCAGACAATTATTGTCTGGCATAGTGCAACAGCAAAGCAATTTGCTGAGGGCTATAGAGGCGCAGCAGCATCTGTTGCAACTCACAGTCTGGGGCATTAAACAGCTCCAGGCAAGAGTCCTGGCTGTGGAAAGATACCTAAAGGATCAACAGATCCTAGGAATTTGGGGCTGCTCTGGAAAACTCATCTGCACCACTAATGTGCCCTGGAATTCTAGTTGGAGTAATAAATCTTATAGTGACATTTGGGATAACCTGACATGGATACAATGGGAAAGGGAAATTAGCAATTATACACAACAAATATACACTTTGCTTGAAGAATCGCAGAACCAGCAGGAAAAGAATGAACAAGAATTATTGGCATTGGACAAGTGGGCAAGTTTGTGGAATTGGTTTGACATAACAAACTGGCTATGGTATATAAAAATATTTATAATGATAGTAGGAGGTTTAATAGGTTTAAGAATAGTTTTTGCTGTGCTTTCTATAATAAATAGAGTTAGGAAGGGATACTCACCATTGTCATTCCAGACCCTTACCCGACACCAGAGGGAACCCGACAGGCCCGGAGGAATCGAAGAAGAAGATGGAGAGCAAGACAGAGACAAATCCGTTCGATTTGTGAGCGGATTCTTGAGTCCTGTGTGGGACGACCTGAGGAGCCTGTGCCTCTTCAGCTACCGCCGCTTGAGAGACTTCATCTTGGTTGCGGCGAGGACAGTGGAACTCCTGGGAAGACTGGGCTGGGAGGGCCTCAAATACCTGTGGAATCTTCTGTTGTATTGGGGTCGGGAACTAAAGAGTAGTGCTATTAATTTGCTTGATACAACAGCAATAGCAGTAGCTAACTGGACAGATAGAGTTATAGAAGTAGGGCAAAGAATTGTTAGGGCTTTTCTTCATATACCTGTAAGAATAAGACAAGGCTTAGAAAGAGCTTTGCTA
>401-F1_8_10
ATGAGAGTGATGGGGATACAGAGGAATTGTCAACCATGGTGGATATGGGGCATCTTAGGCTTTTGGATGTTAATGATTTATAGTGTGGGGAACTTGTGGGTCACAGTATATTATGGGGTACCCGTGTGGAAAGAAGCAAAACCTACTCTCTTCTGTGCATCAGATGCTAAAGCATATGATAGAGAAGCGCATAATGTATGGGCTACACACGCCTGTGTACCCACAGACCCCAACCCACAAGAAATAGTGTTGGAAAATGTAACAGAAAATTTTAACATGTGGAAAAACGGCATGGTGGATCAGATGCATCAGGATATAATTAGTTTATGGGATCAAAGCCTAAAGCCATGTGTAAAGTTGACCCCACTCTGCGTTACTTTAGACTGTACCAATGTTACTTTAAACGAAGAAGAAATGAAAAATTGTTCTTTCAATGTAACCACAGAAATAAGAGATAAGAAAAGGAGGGTAAATGCACTTTTTTATAAACTTGATATAGTACCGGGGAATAACAGCTCTTATATATTAATAAATTGTAATACCTCAGTCATAACACAAGCCTGTCCAAAGGTCACGTTTGAACCAATTCCTATATATTATTGTGCTCCAGCGGGTTATGCGATTCTAAAATGTAATAATAAGACATTCAATGGAACAGGACCATGCAATAATGTCAGCACCGTACAATGTACACATGGAATTAAGCCAGTGGTATCAACTCAACTACTATTGAATGGTAGTCTAGCAGAA---AATATAATAATTAGATCTGAAAATCTGACAAATAATGCTAAAACAATAATAGTGCATCTTAAAGACCCTGTAGAAATTAACTGTACAAGACCCAGTAATAATACAAGAACAAGTATAAGGATAGGACCAGGACAAACATTCTATGCAACAGGAGAGATAACAGGAGATATAAGACAAGCACATTGTAACATTAGTAGAAAAGCATGGAATAACACTTTACAAGAGATAAGGAAAAAATTACAAGAGCACTTCAATAAAACAATAAACTTTACACAATCCTCAGGAGGAGACCTAGAAATTACAACACATAGTTTTAACTGTGGAGGAGAATTTTTCTATTGCAATACATCAACTCTGTTTAATAGTACAAGTACAAACTCCACCATCACACTCCCATGCAGAATAAAACAAATTATAAACATGTGGCAGGAGGTAGGACGAGCAATGTATGCCCCTCCCATTAAAGGAAATATAACATGTAGATCAAATATTACAGGACTCCTGTTGACACGTGATGGAGGAAATAGCACCGAAATATTCAGGCCTGGAGGAGGAAATATGAAGGACAATTGGAGAAGTGAATTATATAAATATAAAGTAGTAGAAATTAAACCAGTAGGAATAGCACCCACTAAGGCAAAAAGGAGAGTGGTGGAGAGAGAAAAAAGAGCAGTGATAGGAGCTATGTTCCTTGGGTTCTTGGGAGCAGCAGGGAGCACTATGGGCGCAGCGTCAATAACGCTGACGGTACAGGCCAGACAATTATTGTCGGGTATAGTACAACAACAAAGCAATTTGTTGAGGGCTATAGATGCACAACAGCATCTGTTGCAGCTCACAGTCTGGGGCATTAAACAGCTCCAGGCAAGAGTCCTGGCTGTGGAAAACTACCTAAAGGATCAACAGCTCCTAGGAATTTGGGGATGCTCTGGAAAACAAATTTGTACCACTAGGGTGCCTTGGAATTCTAGCTGGAGTAATAAATCTCTAGAGGACATTTGGAATAACATGACCTGGATGGAGTGGGAAAAGGAAATTGACAATTACACAGGTTTAATATACAGCTTAATTGAAGAATCACAAACCCAGCAAGAGAAAAATGAACAAGAATTATTGCAATTGGACAAATGGGCAAGTTTGTGGAATTGGTTTAGCATAACAAACTGGCTGTGGTATATACAAATATTTATAATAATAGTAGGAGGCTTAATAGGTTTAAGAATAGTTTTTGCTGTGTTTTCTTTAGTAAATAGAGTTAGGCAGGGATATTCACCTCTGTCATTTCAGACCCTCTTCCCAGCCCCGAGGGGACCCGACAGGCCCGAAGGAACAGAAGAAGAAGGTGGAGAGCAAGACAGAGGCAGATCAATTCGATTAGTGAGCGGATTCTCAGCACTTATCTGGGACGACCTGCGGAACCTGTGCCTCTTCAGCTACCACCGCTTGAGAGACTTAATCTTAATTGCAACGAGGATTGTGGAACTTCTGGGACGCAGGGGGTGGGAAGCCATCAAATATCTGTGGAATCTCCTACAATATTGGATTCAGGAACTAAAGAATAGTGCTATCAGCTTGTTTGATACCATAGCAATAGTAGTAGCTGAGGGGACAGATAGGGTTATAGGAATAGTACAAAGAGCTGTTAGAGCTGTTCTTAACATACCCAGACGAATAAGACAGGGCTTAGAAACTACTTTAATA
>3817.v2.c59
ATGAGAGTGACGGGGACACAGAGGAATTGTCAGCAATGGTGGATATGGATCATCTTAGGCTTTTGGATGTTAATGATGTGTAAAGGAGAAAAATTGTGGGTCACTGTCTATTATGGGGTACCTGTGTGGAAAGAAGCAACCACCACTTTATTTTGTGCATCAGATGCTAAAGCATATAACCCAGAGATGCATAATGTATGGGCTACACATGCCTGTGTACCCACAGACCCCAACCCACAAGAAATGGTTTTGGAAAATGTAACAGAAAACTTTAATATGTGGGAAAATAACATGGTGGAACAAATGCATGAGGATATAATCAGTTTATGGGATCAAAGCCTAAAGCCATGTGTAAAGTTGACCCCACTCTGTGTTACTTTAAATTGTAGGAATGCTAACATTGTAGATAAGGATATACAAAATTGCTCTTTCAATGTGACCACAGAAATAAATGATAGAAAGAAGAAAATGCATGCACTCTTTTATAGACTAGATGTAGTACCAAATAATAATGAGAGTTATAGATTAATAAATTGTAATACCTCAGCCATAACACAAGCCTGTCCAAAGGTCTCTTTTGAACCAATCCCTATACACTATTGTGCTCCAGCGGGTTATGCGATTCTAAAGTGTAACAGTAAGACATTCAATGGAACAGGACCATGCACTAATGTCAGCACAGTACAGTGTACACATGGAATTAGGCCAGTAGTGTCAACTCAGTTGTTGTTGAATGGCAGTCTAGCAGAAGAAGAAATAATAGTTAGATCTGAAAATGTCACAAATAATGCTAAAACAATAATAGTACATCTTAATGAATCTGTACAAATTAATTGTACGAGACCCAACAACAATACAAGAGAAAGTATAAGGATAGGACCAGGACAATCATTATATGCAAATGGAGACATAATAGGAGATATAAGACAAGCACATTGTAACATTAGCAGAGGAGAGTGGAATAAAACTTTACAACAGGTAGCTGAAAAATTAGGAAACCTTTTTAACAAAACAATAATCTTTAGTCCATCCTCGGGAGGGGACCCAGAAATTACAACACATAGCTTTAATTGTGGAGGGGAATTTTTCTACTGCAACACAACAGGACTGTTTAATGACAGTACAAGTAATAGTCCAATCACACTCCAATGCAGAATAAAACAAATTGTAAACATGTGGCAGGGGGTAGGACGAGCAATGTATGCTCCTCCCATTAGGGGAGTAATCAAATGTACATCAAATATTACAGGGCTATTGTTGACAAGGGATGGTGGTAATGAGACC------TTCAGACCTGGAGGAGGAGATATGAGAGACAATTGGAGAAGTGAATTATACAAATATAAAGTAGTAAGAATTGAACCACTAGGTCTAGCACCTACCAAGGCAAAAAGAAGAGTGGTGGAAAGAGAAAAAAGAGCAATAATGGGAGCTTTGTTCCTTGGGTTCTTGGGAACAGCAGGAAGCACGATGGGCGCGGCGTCACTGACGCTGACGGTACAGGCCAGACAGTTACTGTCTGGTATAGTGCAACAGCAAAATAATTTGCTGAGAGCTATAGAGGCGCAACAACATCTGTTGCAACTCACAGTCTGGGGCGTTAAACAGCTCCAGGCAAGAATCCTGGCTGTGGAAAGATACCTAAGGGATCAACAGCTCCTAGGAATTTGGGGTTGCTCTGGAAAACACATTTGCACCACTACTGTGCCCTGGAACTCTAGCTGGAGTAATAGAACTCTAAATGATATTTGGGAAAACATGACATGGATGCAATGGGAAAGGGAAATTGACAATTACACAGTTGAAATATATAGATTACTTGAAGAATCGCAAACCCAGCAGGAAAAGAATGAAAAGGAACTATTGGAATTGGACAAATGGGCAAGTTTGTGGAATTGGTTTGACATATCAAATTGGCTGTGGTATATAAAAATATTCATAATGATAGTAGGAGGCTTAATAGGTTTAAGAATAATTTTTGCTGTGATTTCTATAGTAAATAGAGTTAGGCAGGGATACTCACCTTTGTCATTTCAGACCCTTACCCCAAGTCCGAGGGCACCCGACAGGCCAGGAAGAATCGAAGAAGAAGGTGGAGAGCAAGACAGAGACAGATCCGTGCGATTAGTGAGCGGATTCTTGGCGATTGCCTGGGACGACCTGCGGAGCCTGTGCCTCTTCAGTTACCACCTATTGAGAGACTTCATATTGATTGCAGCGAGGACAGTGGAAATTCTGGGACGCAGGGGGTGGGAAATCCTTAAGTACTTGGTAGGACTTGTGCAGTATTGGGTTCTAGAACTAAAAGGGAGTGCTATTAGTCTGCTTGATACCATAGCCATAGCAATAGCTGGCTGGACAGATAGAGTAATAGAATTAGGACAAAGACTTTGTAGAGCTATTCTCAACATACCTAGAAGAATAAGACAAGGCTTTGAAGCAGCTTTG---
>6952.v1.c20
ATGAGAGCGAGGGAGATGAGGAGGAATTGTCAAAATTGGTGGAAATGGGGCATCATGCTCCTTGGAACATTGATGATTTGTAGTGCTGACAACCTGTGGGTCACAGTTTATTATGGGGTGCCGGTATGGAAGGAAGCAAAAACCACTCTATTTTGTGCATCAGATGCTAAATCATATAAAAAAGAGGTACATAATATCTGGGCTACACATGCCTGTGTACCTACGGACCCCAACCCACAAGAAATAGAATTGGGAAATGTGATAGAAAACTTTAACATGTGGAAAAATGACATGGTGGACCAGATGCATGAGGATATAATCAGTTTATGGGATCAAAACCTAAAACCATGTGTAAAATTAACTCCACTCTGTGTCACTCTAAACTGTACTGCTATAAGCAATATGGGAACTAGAATG---AACTGCTCTTTCAATATGACCACAGTAGTAAGAGATAAGAAGAAACAAGTATATGCACTTTTCTATAAACTTGATATAGTATCAATAGACAACAGTAGTTATAGGTTAATAAACTGTAATACCTCAGCCATTACACAGGCTTGTCCAAAGGTAACCTTTGAGCCAATTCCCATACATTATTGTGCCCCAGCTGGTTTTGCGATTCTGAAGTGTAGAGATAAGCAGTTCAATGGAACAGGCCCGTGCACAAATGTTAGCACGGTACAATGTACACATGGAATTAAGCCAGTGGTGTCAACTCAACTGTTGTTGAATGGCAGTCTAGCAGAAGAGGAGATCATAATTAGATCTAAAAACCTCACAGACAATACTAACACTATAATAGTACAACTTAATGAATCCATAGCAATTAATTGTACAAGGCCCTACAACAATACAATACAAAGTACACACATAGGACCAGGGCAAGCAATCTATACAACTAAAAGAATAATAGGGGACATAAGACAAGCACATTGCAACATCAGTGGAACAAAATGGAGTAAAACGCTAAGCCAGGTAGCTACAAAATTAGGAGGCCTTATTAACAAAACAATAAGGTTTCAATCATCCCCAGGAGGGGACCTAGAAATTAGAACACACAGTTTTAGTTGTGGAGGGGAATTCTTCTACTGTAATACATCAAACCTGTTTAATAATACATCTAATAACTCAACAATCACAATACCATGCAGAATAAAACAAATTATAAACATGTGGCAGAGAGTAGGAAAAGCAATGTACGCTCCTCCCATCGAAGGAGAAATTAAATGTTCATCAAATATTACAGGGCTACTATTGACAAGAGATGGTGGTAATAGTTCTGAGACCTTCAGACCTGGAGGAGGAAATATGAAAGACAATTGGAATAGTGAATTATATAAATATAAGGTAGTAAAAATTGAGCCACTAGGAATAGCACCCACCAAGGCAAAGAGAAGAGTGGTGGAAAGAGAAAAAAGAGCAATATTAGGAGCTATGTTCCTTGGGTTCTTGGGAGCAGCAGGAAGCACGATGGGCGCAGCGTCAATGGCGCTGACGGTACAGGCCAGACAGTTATTGTCTGGTATAGTGCAACAGCAAAATAATTTGCTGAGGGCTATAGAGGCGCAACAGCATCTGTTGCAACTCACGGTCTGGGGCGTTAAACAGCTCCAGGCAAGAGTCCTAGCTGTGGAAAGATACCTAAAGGATCAACAGCTCCTAGGAATTTGGGGTTGCTCTGGGAAACACATTTGCACCACTAATGTGCCCTGGAACTCTAGTTGGAGTAATAAATCTGTAGATGAAATTTGGGAAAACATGACCTGGATGCAGTGGGAAAGAGAAATAGATAATTACACAGGCTTAATATATAGCTTAATTGAAGAATCGCAGATCCAGCAAGAAAAGAATGAACAAGAATTATTGGAATTGGACAAGTGGGCAAGTTTGTGGAATTGGTTTGACATAACAAAATGGCTGTGGTATATAAAAATATTCATAATGATAGTAGGAGGCTTAATAGGTTTAAGAATAATTTTTGCTGTGCTTTCTATAGTAAATAGAGTTAGGCAGGGATACTCACCTTTATCGTTGCAGACCCTTATCCCAAACTCGAGGGGACCAGACAGGCTCGGAAGAATCGAAGAAGAAGGTGGAGAGCAAGACAGAGACAGATCAATTCGATTAGTGAACGGATTCTTAGCACTTGCCTGGGACGACCTCCGGAGCCTGTGCCTTTTCTGCTACCACCGCTTGAGAGACTTCATATTGGTGACAGCGAGAGTGGTGGAACTTCTGGGACAGAGGGGGTGGGAAGCCCTCAAATATCTGTGGAATCTCCTGCAATATTGGAGTCGGGAACTGAGGAAGAGTGCTATTAGCTTGCTTGATACCATATCAATAGCAGTAGCTGAAGGGACAGATAGGGCTCTAGAAGTAATACAAAGAGCTTGCAGAGCTGTTGTCAACATACCAGTAAGAATAAGACAAGGCTTAGAAAGACTTTTGCTT
>6811.v7.c18
ATGAAAGCGAGGGGGATACTGAGGAGTTGTCAACGCTGGTGGATCTGGGGAATCTTAGGCTTATGGATGCTGTTGATTTGTAGTGGAGGGAACTTGTGGGTCACAGTCTATTACGGGGTACCTGTGTGGAGAGAAGCAAACGCTACTCTATTCTGTGCATCAGATGCTAAAGCATATGAGAGAGAAGTGCATAATGTTTGGGCTACACATGCCTGTGTGCCCACAGACCCCGACCCACAAGAAATAGTTTTG---AATGTAACAGAAAATTTTAACATGTGGAAAAATTACATGGTAGATCAGATGCATGAGGATATAATCAGTTTATGGGATCAAAGCCTACAGCCATGTGTGAAGTTGACCCCACTCTGTGTCGCCTTAAATTGTACAGATACTAAT---AATAGTACTGAAATAAAAAATTGCTCTTTCAATATAGCCACAGAATTAAGAGATAAGAAACAGAAAGAAGGGGCACTTTTTAATAGCCTTGATATAGTACCACTTAATAATAACAGCTATAGATTAATAAGTTGCAACACCTCAACTCTAAAACAAGCCTGTCCAAAGGTCTCTTTTGATCCAATTCCTATACATTATTGTGCACCTGCTGGTTTTGCGATTCTAAAATGCAACAGTAAGACATTCAATGGGACAGGACCATGCCAGAATGTCAGCACAGTGCAGTGTACACATGGGATTAAGCCAGTGGTATCAACTCAATTATTATTAAATGGTAGTCTAGCAGAAGGAGAGATAATGATTAGATCTGAAAATCTGACAAACAATGTCAAAACAATAATAGTACACCTTAATGAATCTGTAGAAATTAAGTGTATAAGACCCAACAATAATACAAGAAAAAGCATAAGGATAGGACCAGGACAAACATTCTATGCAACAGGAGACATAATAGGAGACATAAGACAAGCACATTGTAACATTAGTGAAAGTAAGTGGAATACAACTTTACAAAGGGTAAGTAAAAAATTAGCAGAACACTTCAATAAAACAATAAAATTTGAACCACCCTCAGGAGGGGATCTAGAAATTACAATGCATAGCTTTAATTGTAGAGGAGAATTTTTCTATTGCAATACATCAATACTGTTTAATAGTACAACTTCAAACTCCTCCATCACACTTCTATGTAGAATAAAACAAATTATAAACATGTGGCAGGGGATAGGAAAAGCAATATATGCCCCTCCCATTGCAGGAAACATAACATGTGTATCAAATATCACAGGACTATTATTGACACGAGATGGAGGAAATGATACGGAGATATTCAGACCTGCAGGAGGAGACATGAGGGATAATTGGAGAAGTGAATTATATAAATATAAAGTAGTAGAAATTAAGCCATTAGGAGTAGCACCCACTAAGGCACAAAGGAGAGTGGTGAAGAGAGAGAGAAGAGCAGTGATAGGAGCTGTGCTCTTTGGGTTCTTGGGAGCAGCAGGAAGCACTATGGGCGCAGCGTCAATAACGCTGACGGTACAGGCCAGACAATTATTGTCTGGTATAGTGCAACAGCAAAGCAATTTGCTGAGAGCTATAGAGGCGCAACAGCATATGTTGCAACTCACAGTCTGGGGCATTAAACAGCTCCAGGCAAGAGTCCTGGCTATAGAAAGATACCTAAGGGATCAACAGCTCCTAGGGATTTGGGGCTGCTCTGGAAAACTCATCTGCACCACTACTGTGCCTTGGAACAATAGTTGGAGTAATAAAACTTATGATGAAATTTGGAGTAATCTGACCTGGATGCAGTGGGATAGAGAAATTAATAATTACACAAACACAATATACAAGTTGCTTGAAGACTCACAAAGCCAGCAGGAAATAAATGAAAAAGAGTTACTAGCCTTGGACAGTTGGAACAATTTGTGGAGTTGGTTTGACATATCAAATTGGCTGTGGTATATAAAAATATTCATAATGATAGTAGGAGGCTTAATAGGTTTAAGAATAATTTTTGCTGTGCTTTCTATAGTGAATAGAGTTAGGCAGGGATACTCACCTTTGTCGTTTCAGACCCTTATCCCAACCCAGAGGGAACCCGACAGGCCCGGAAGAATCGAAGAAGAAGGTGGAGAGCACGACAGAGACAGATCAAGGCGATTAGTGAGCGGATTCTTAGCTCTTGCCTGGGACGATCTGAGGAGCCTGTGCCTTTTCAGCTACCACCGCTTGAGAGACTTACTCTTAATTGCAACGAGGATTGTGGAAATTCTGGGACGCAGGGGGTGGGAAGCCCTCAAATACCTGTGGAATCTCCTACAGTATTGGATTCAGGAACTAAAGAATAGTGCTATTAGCTTGCTTGATTCCACAGCGATAGCAGTAGCTGAAGGAACAGATAGGATTATAGAAGCAGTGCAGAGAATTTATAGAGCTATCTACAACATACCTAGAAGAATAAGACAGGGCGCTGAAACAGCTTTGCTA
>C1080.c03
ATGAGAGTGAAGGAGACACAGATGAATTGGCCAAACTTGTGGAGATGGGGGACTTTGATCCTTGGGTTGGTGATAATTTGTAGTGCCGACAACTTGTGGGTTACAGTTTATTATGGGGTTCCTGTGTGGAAAGATGCAGATACCACCCTATTTTGTGCATCAGATGCCAAAGCACATGAGACAGAAGCGCACAATATCTGGGCCACACATGCCTGTGTACCCACAGACCCCAACCCACAAGAAATATACATGGAAAATGTAACAGAAAACTTTAACATGTGGAAAAATAACATGGTAGAGCAGATGCAGGAGGATATAATCAGTTTATGGGATCAAAGTCTAAAGCCATGTGTAAAGTTAACTCATCTCTGCGTTACTTTAAGTTGCACCAATGTTACTTTGATAACAGATGAAGTAAGAAACTGCTCTTTTAATGTGACCACAGAAATAAGAGATAAGAAGCAGAAGGTCTATGCACTTTTTTATAAGACTGATATAGTACAAATGAATAAAAATTCTTATAGGTTAATAAATTGTAATACCTCAGTCATTAAGCAGGCTTGTCCAAAGATATCCTTTGATCCAATTCCTATACATTATTGTACTCCAGCTGGTTATGCGATCTTAAAGTGTAATGAGAAGAATTTCAATGGGACAGGGCCATGTAAAAATGTCAGCTCAGTACAATGCACACATGGAATTAAGCCAGTGGTATCAACTCAATTGCTGTTAAATGGCAGTCTAGCAGAAGGAGAAATAATAATCAGATCTGAAAATCTCACAAACAATGCCAAAACCATAATAGTGCACCTTAATAAATCTGTAGAAATCAATTGTACCAGACCCTCCAACAATACGAGAACAAGTGTAACTATAGGACCAGGACAAGTATTCTATAGAACAGGAGACATAATAGGAGATATTAGAAAAGCATATTGTGAGATTAATGGAACAAAATGGAATGAAACTTTAAAACAGGTAGTTGGAAAATTAAAAGAGCACTTTAATAAGAAAATAAGCTTCCAACCACCCTCAGGAGGAGATCTAGAAATCACAATGCATCATTTTAATTGTAGAGGTGAGTTTTTCTATTGCAATACAACACAACTGTTTAATAGTACT---AAAAATGACACTATCATACTTCCATGCAAGATAAAACAAATTATAAACATGTGGCAGGGAGTAGGACAAGCAATGTATGCTCCTCCCATCAGGGGAAAAATTAATTGTGTATCAAATATTACAGGAATACTATTGACAAGAGATGGTGGTAATGCTACTGAAACCTTCAGACCTGGAGGAGGAAATATAAAGGACAATTGGAGAAGTGAATTATATAAATATAAAGTAGTACAAATTGAACCACTAGGAATAGCACCCACCAAGGCAAAGAGAAGAGTGGTGGAGAGAGAAAAAAGAGCAGTGATAGGAGCTATGATCTTTGGGTTCTTAGGAGCAGCAGGAAGCACTATGGGCGCGGCGTCAATAACGCTGACGGTACAGGCCAGACAATTATTGTCTGGTATAGTGCAACAGCAAAGCAATTTGCTGAGGGCTATAGAGGCGCAACAGCATCTGTTGCAACTCACAGTCTGGGGCATTAAACAGCTCCAGGCAAGAGTCCTGGCTGTGGAAAGATACCTAAAGGATCAAAAGTTCCTAGGGCTTTGGGGCTGCTCTGGAAAAATCATCTGCACCACTGCTGTGCCTTGGAACTCTACTTGGAGTAATAAATCTTTTGAACAGATTTGGAATAACATGACATGGATAGAATGGGAGAGAGAAATTAGCAATTACACAAGCCAAATATATGACATACTTACAGAATCGCAGAACCAGCAGGACAGGAATGAAAAGGATTTGTTAGAATTGGATAAATGGGCAAGTCTGTGGAATTGGTTTGACATAACAAAGTGGCTGTGGTATATAAAAATATTTATAATGATAGTAGGAGGCTTAATAGGTTTAAGAATAATTTTTACTGTGCTTTCTATAGTAAATAGAGTTAGGCAGGGATACTCACCTTTGTCTTTCCAGACCCCTACCCATCATCAGAGGGAACACGACAGACCCGGAAGAATCGAAGAAGAAGGTGGCGAGCAAGGCAGAGACAGATCCGTGCGATTAGTGAGCGGATTCTTAGCGCTTGCGTGGGACGATCTACGGAGCCTGTGCCTCTTCAGTTACCACCGCTTGAGAGACTTCATCTTGATTGCAGCGAGGACTGTGGAACTTCTGGGAAGACGGGGGTGGGAAGGCCTCAAATATCTGGGGAATCTTCTGACATATTGGAGCCAGGAACTAAAAATTAGTGCTATTTCTTTGTTTGATGCTATAGCAGTAGCAGTAGCGGGGTGGACAGATAGGGTTATAGAAGTAGCACAAGGAGCTTGGAGAGCCATTCTCCACATACCTAGAAGAATCAGACAAGGCTTAGAAAGGGCTTTGCTA
>BJOX0090000.02.4
ATGAGAGTGAGGGAGACACAGATGAATTTGCCAAACTTGTGGAAATGGGGGATTTTGATCATTGGGTTGGTGATAACTTGTAGTGCCAATAACTTGTGGGTTACAGTTTATTATGGGGTTCCTGTGTGGAGAGATGCAGATACCACCCTATTTTGTGCATCAGATGCTAAAGCACATGAGACAGAAGTGCACAATGTCTGGGCCACACATGCCTGTGTACCCACAGACCCCAACCCACAAGAAATGCCCCTGGAAAACGTAACAGAAAATTTTAACATGTGGAAAAATAACATGGTAGAGCAGATGCAAGAGGATGTGATCAGTTTATGGGATCAAAGTCTAAAGCCATGTGTAAAGTTAACTCCTCTTTGCGTTACTTTAAATTGTACCACTGCTAATTTGATAACAGATGAAGTAAAAAACTGTACTTTTAACATGACCACAGAAATAAGAGATAAGCAGCAGAAGGTCCATGCACTTTTTTATAAGCTTGATATAGTACACGGAGGGAATGGTAGTTATAGGTTAATAAATTGTAATACTTCAGTCATTAAGCAGGCTTGTCCAAAGATATCCTTTGATCCAATTCCTATACATTATTGTACTCCAGCTGGTTATGCGATTTTAAAGTGTAATGATAAGAACTTCAATGGGACAGGGCCATGTAAAAATGTCAGCACAGTACAATGCACACATGGAATTAAACCAGTGGTATCAACTCAATTGCTGTTAAATGGCAGTCTAGCAGAAGAAGAGATAATAATCAGATCTGAGAATCTCACAGACAATACCAAAAACATAATAGTGCACCTTAATAAATCTGTAACAATCAATTGCACCAGACCCTCCAACAATACAAGAACAAGTATAAGAATAGGACCAGGCCAAATGTTCTATAGAACAGGAGACATAATAGGAGATATAAGGAAAGCATATTGTGAGATTAATGGAACAGAATGGAACGAAACTTTAAATCAGGTAACTAAAAAATTAAAAGAGCACTTTAATAGGACAATAATCTTTCAACCACCCTCAGGAGGAGATCTAGAAACTACGATGCATCATTTTAATTGTAGAGGGGAATTTTTCTATTGCAATACAACAAAATTGTTTAATAGTACAGGGCTTAATACCACTATCATACTTCCATGCAGGATAAAGCAAATTGTAAATATGTGGCAGGGAGTAGGACAAGCAATGTATGCTCCTCCCATCAGTGGAGTAATTAATTGTGTATCAAATATTACAGGAATACTATTAACAAGAGATGGTGGTAATGCATCTGAAACCTTCAGACCGGGAGGGGGAAATATGAAGGACAATTGGAGAAATGAATTATATAAATATAAAGTAGTACAAATTGAACCGCTAGGAATAGCACCCACCAGGGCAAGGAGAAGAGTGGTGGATAGAGAAAAAAGAGCAGTGATAGGAGCTATGATCTTTGGGTTCTTAGGAGCAGCAGGAAGCACTATGGGCGCAGCGTCATTAACGCTGACGGTACAGGCCAGACAATTATTGTCTGGTATAGTGCAACAGCAAAGCAATTTGCTGAGAGCAATAGAGGCGCAGCAGCATCTGTTGCAACTCACAGTCTGGGGCATTAAACAGCTCCAGGCAAGAGTCCTGGCTGTGGAAAGATACCTAAAGGATCAAAAGTTCCTAGGACTTTGGGGCTGCTCTGGAAAAATCATCTGCACCACTAATGTGCCCTGGAACTCCTCTTGGAGTAATAAATCTTATGAAGAGATTTGGAGCAACATGACATGGATAGAATGGGAGAAAGAAATTAGCAATTACACAGACAAAATCTATGACCTACTTATGAAATCGCAGGACCAGCAGGAGAGAAATGAAAAGGATTTGTTAGAATTGGACAAATGGGCAAGTCTGTGGAATTGGTTTGACATAACAAAATGGCTGTGGTATATAAAAATATTCATAATGATAGTAGGAGGGTTAATAGGTTTAAGAATAATTTTTGCTGTGCTTTCTATAGTAAATAGAGTTAGGCAGGGATACTCACCTTTGTCTTTCCAGACCCCTTTCCATCATCAGAGGGAACCCGACAGGCCCGAAGGAATCGAAGAAGAAGGTGGCGAGCAAGGCAGAGACAGATCAGTGCGCTTAGTCAGCGGATTCTTAGCTCTTGCTTGGGACGATCTACGGAGCCTGTGCCTCTTCAGCTACCACCGCTTGAGAGACTTCATCTTGATTGCAGCGAGGACTGTGGAACTTCTGGGCAGACGGGGGTGGGAAGGCCTCAAATATCTGGGGAATCTTCTGTTATATTGGGGTCAGGAACTGAAAACTAGTGCTATCTCTTTGTTTGATGCTATAGCAATAACAACAGCGGGGTGGACAGATAGGGTTATAGAAGTTGCACAAAGAGCTTTGAGAGCTCTTCTCCACATACCTAGAAGAATCAGACAGGGCTTCGAAAGGGCTTTGCTA
>270015
ATGAGAGTGAGGGGGATAAAGAGGAATTATCAACACTTGTGGATATGGGGCACCATGCTCCTTGGAATGTGGATGATATGTAATGGTGAACAGTTGTGGGTCACAGTCTACTATGGGGTACCTGTGTGGAAAGATGCAGAGACCACCTTATTTTGTGCATCAGATGCGAAAGCATATGATACAGAAGTGCATAATGTCTGGGCTACACATGCCTGTGTACCTACAGATCCCAATCCACAAGAAATAAAAATGGAAAATGTGACAGAAACGTTTAACATGTGGAAAAATAACATGGTAGAGCAGATGCATACAGATATAATCAGTCTATGGGATCAAAGCCTAAAGCCATGTGTAAAGTTAACCCCTCTCTGCGTTACTTTAAACTGTAGCCATATCAATCAGAGTGACATTGACATGAAAAACTGCTCTTTCAATGTAACCACAGTAATAAGAGATAAGAAGAAGAAAGAATATGCACTTTTTTATAAACTTGATGTGACATCAGAGAGGAATGGTAGTTATAGACTAATAAATTGTAATACCTCAGCCATTACACAGGCTTGTCCAAAAGTATCCTTTGAGCCAATTCCCATACATTATTGTGCCCCAGCTGGTTTTGCGATTCTAAAGTGTAATGAAAAGAAGTTCAAGGGAACAGGTTCATGCCGCAACGTTAGTACAGTACAATGTACACATGGAATTAAGCCAGTGGTGTCAACTCAACTGCTGTTGAATGGCAGTTTAGCAGAAGAAGAGATAATGATTAGATCTGAAAATTTTACAAACAATGCTAAAAACATAATAGTACAGTTAAATGAGACTGTAAAGATTAATTGTACAAGGCCTAACAACAATAAAAGACAAAGTATACATATAGGACCAGGGCAAGCACTCTAT---ACAACACAGATAATAGGAGATATAAGACAAGCATCTTGTGAGATTAATGGAACAGAATGGAGTAAAACTTTACACAGAGTAGCTATAAAATTAAAAGACCTTCTTAACAAAACAATAAAGTTTAACTCATCTGTAGGAGGGGACCTAGAAATTACAACACACAGCTTTAATTGTGAAGGGGAATTTTTCTACTGCAATACATCACAACTGTTTAATACTACAACAGGGTCAAGTACAATCATACTCCCATGCAGAATAAAACAAATTATAAATATGTGGCAGAGAACAGGACAAGCAATGTATGCCCCTCCCATCCCAGGAGTAATAAGGTGTGTATCAAACATTACAGGACTAATTTTAACAAGAGATGGTGGAAACAAAACAGAAACTCTCAGACCTGGAGGTGGAGATATGAGGGACAATTGGAGAAGTGAATTATATAAGTATAAAGTAGTAAAACTTGAACCACTAGGAGTAGCACCCACCAGGGCAAAGAGAAGAGTGGTGGGGAGAGAAAAAAGAGCAGTTATAGGAGCTGTTTTCATTGGGTTCTTAGGAGCAGCAGGAAGCACTATGGGCGCAGCGTCAGTAACGCTGACGGTACAGGCCAGACAATTATTGTCTGGCATAGTGCAACAGCAAAGCAATTTGCTGAGGGCTATAGAGGCTCAACAGCATATGTTGAAACTCACGGTCTGGGGCATTAAACAGCTCCAGGCAAGAGTCCTGGCTGTGGAAAGATACCTACATGATCAACAGCTCCTAGGAATTTGGGGCTGCTCTGGAAAACTCATCTGCACCACTGATGTGCCCTGGAAAACTGAGTGGGGTAATAAATCCCACAGTGAGATATGGGAAAACATGACCTGGCTGCAATGGGATAAAGAAATTAGTAATTACACACAGGAAATATATAGGCTAATTGAAGAATCGCAGAACCAACAGGAAAAGAATGAACAAGACTTATTGGCGTTGGACAAGTGGGCAAGTCTGTGGAGTTGGTTTGACATATCAAATTGGCTGTGGTATATAAAAATATTCATAATGATAGTAGGAGGCTTGATAGGTTTAAGAATAGTTTTTGCTGTGCTTTCTGTAGTAAATAGAGTTAGGCAGGGATATTCACCTCTGTCATTTCAGACCCTCCTCCCAGCCCCGAGGGGACCAGACAGGCCCGAAGGAATAGAAGAAGAAGGTGGAGAACAAGGCAGAGACAGATCCGTTCGATTGGTGAACGGATTATCAGCACTTATCTGGGACGATCTGAGGAACCTGTGCCTCTTCAGCTACCACCGCTTGAGAGACTTAGTCTTAATTGCAGCGAGGATTGTGGAACTGCTGGGACGCAGGGGTTGGGAAGCTCTCAAATATCTGTGGAACATCCTGCAGTATTGGATTCAGGAACTGAAGAATAATGCTATTAGCTTGTTCAATGCCACAGCAATAGCAGTAGCTGAGGGGACAGATAGGATTATAGAAGTAATACAAAGAGCTGGCAGAGGTATTCTTAACATACCCAGACGCATAAGACAAGGCTTGGAAAGGGCTTTAATA
>BJOX025000.01.1
ATGAGAGTGAAGGAGACACAGATGAATTGGCCAAACTTGTGGAAATGGGGAACTTTGATCCTTGGGTTGGTGATAATATGTAGTGCCGACAACTTGTGGGTTACAGTTTATTATGGAGTTCCTGTGTGGAGAGATGCAAATACCACCCTATTTTGTGCATCAGATGCCAAAGCACATGAGACAGAAGTGCACAATGTCTGGGCCACATATGCTTGTGTACCCACGGATCCCAACCCACAAGAAATACCCCTAGAAAATGTAACAGAAAATTTTAACATGTGGAAAAATAACATGGTAGAGCAGATGCAGGAGGATGTAATCAGTTTATGGGATCAAAGTCTAAAGCCATGTGTAAAGTTAACTCCCCTCTGCGTTACTTTAAATTGTACCAAAGCTAATCTGATAACAGATGAAGTAAGAAACTGTTCTTTTAATATGACCACATTACTATCAGATAAGAAGCGTCTGGTCCATGCACTTTTTTATAAGCTTGATATAGTACCAAATCAGAATAGTAGTTATAGGTTAATAAATTGTAATACTTCAGTCATTAAGCAGGCTTGTCCAAAGATATCCTTTAATCCAATTCCTATACATTATTGTACTCCAGCTGGTTATGCGATTTTAAAGTGTAATGATAAGAATTTCAATGGGACAGGGCCATGTAAAAATGTCAGCTCAGTACAATGCACACATGGAATTAAGCCAGTGGTATCAACTCAATTATTGTTAAATGGCAGTTTAGCAGAAGAAGAGATAATAATAAGATCTGAAAGTCTCACAAACAATGCCAAAACCATAATAGTGCACCTTAATAAATCTGTAGAAATCAGTTGTACCAGACCCTCCAACAATACAAGAACAGGTATAAATATAGGACCAGGACGAGCATTCTATAGAACAGGAGACATAACAGGAGATATAAGACAAGCCTATTGTGAGATTAATGGAACAAAATGGAATGAAACTTTAAGACAGGTAGCTAAAAAATTAAAAGAGCACTTTAATAAGACAATAAAATTCCAGCCACCCTCAGGGGGAGATCTAGAAATTACAATGCATCATTTTAATTGTAGAGGGGAATTTTTCTATTGCAATACAACAAAGCTGTTCAATAGTACTAACAATAATGACACTATCATACTTCCATGCAGGATAAAGCAAATTATAAACATGTGGCAAGGAGCAGGACAAGCAATGTATGCTCCTCCCATCAGTGGAATAATTAAATGTGTATCAAATATTACAGGAATACTATTGACAAGAGATGGAGGTAATAATACAGAGACTTTCAGACCTGGAGGAGGAAATATAAAGGACAATTGGAGAAGTGAATTATATAAATATAAAGTAGTACAAATAGAACCACTGGGAGTAGCACCCACCAGGGCAAAGAGAAGAGTGGTGGAGAGAGAAAAAAGAGCAGTGATAGGAGCTATGATCTTTGGGTTCTTGGGAGCAGCAGGAAGCACTATGGGCGCGGCGTCAATAACGCTGACGGTACAGGCCAGACATTTACTGTCTGGTATAGTGCAACAGCAAAGCAATTTGCTGAGGGCTATAGAGGCGCAGCAGCATATGTTGCAACTCACAGTCTGGGGCATTAAACAGCTCCAGGCAAGAGTCCTGGCTGTGGAAAGATACCTAAAGGATCAAAAGTTCCTAGGACTTTGGGGCTGCTCTGGCAAAATCATCTGCACCACTGCTGTGCCCTGGAACTCCTCTTGGAGTAATAAATCTTATGAAGAGATTTGGAACAACATGACATGGATAGAATGGGAGAGAGAAATTAGCAATTACACAAACCAAATATATGAGATACTTACAGAATCGCAAGACCAGCAGGACAGAAATGAAAAGGATTTATTGGAGCTTGATAAATGGGCAAGTCTGTGGAATTGGTTTGACATAACAAATTGGCTGTGGTATATAAGAATATTCATAATGATAGTAGGAGGTTTAATAGGTTTAAGAATAATTTTTGCTGTGTTTTCTATAGTAAATAGAGTTAGGCAGGGATACTCACCTTTGTCTTTCCAGACCCCTTCCCATCATCAGAGGGAACCCGACAGGCCCGAAGGAATCGAAGAAGGAGGTGGCGAGCAAGACAGAGACAGATCCGTGAGATTAGTGAGCGGATTCTTAGCACTCTTCTGGGACGATCTACGGAGCCTGTGCCTCTTCAGCTACCACCGCTTGAGAGACTTCAGCTTGATTGCAGCGAGGACTGTGGAACTTCTGGGAAGACGGGGGTGGGAAGGCCTGAAATATCTGGGGAACCTTCTGTTATATTGGGGTCAGGAACTAAAAATTAGTGCTATTTCTTTGTTTAATGCTGTAGCAATAGCAGTAGCAGGGTGGACAGATAGGGTTATAGAAGTAGCACAAAGAGCTTGGAGAACCATTCTCCACATACCTAGGAGAATCAGACAGGGCTTAGAAAGGGTTTTG---
>BJOX028000.10.3
ATGAGAGTGAAGGAGACACAGAGGAATTGGCCAAACTTGTGGAAATGGGGGACTTTGATCATTGGGTTGGTGATAATGTGTAGTGCCGACAACTTGTGGGTTACAGTTTATTATGGAGTTCCTGTGTGGAGAGATGCAAATACCACCCTATTTTGTGCATCAAATGCCAAAGCACATGTGACAGAAGTGCACAATGTCTGGGCCACATATGCTTGTGTACCCACAGATCCCAACCCACAAGAAATACCCCTGGAAAATGTAACAGAAAATTTTAACATGTGGAAAAATGACATGGTAGAGCAGATGCAGGAGGATGTAATCAGTTTATGGGATCAAGGTCTAAAGCCATGTGTAAAGTTAACTCCTCTCTGTGTTACTTTAAATTGTTCCAATGCTGAATTGGTAACAGATGAAGTAAGAAACTGTTCTTTTAATATGACCACATTACTAACAGATAAGAAGCAGATGGTTCATGCACTTTTTTATAAGCTTGATATAATACAAATTAGTAACTCTAGTTATAGGTTAATTAATTGTAATACTTCAGTCATTAAGCAGGCTTGTCCAAAGATATCCTTTGATCCAATTCCTATACATTATTGTACTCCAGCTGGATATGCGATTTTAAAGTGTAATGATAAGAAGTTTAATGGGACAGGGCCATGTAAAAATGTCAGCTCAGTACAATGCACACATGGAATTAAGCCAGTGGTATCAACTCAATTATTGTTAAATGGCAGTCTAGCAGAAGACGAGATAATAATCAGATCTGAAAATCTCACAAACAATGCCAAAACCATAATAGTGCACCTTAATAAATCTGTAGAAATCAATTGTACCAGACCCTCCAACAATACAAGAACAAGTATACCTATAGGACCAGGACGAGCATTCTATAGAACAGGAGACATAACAGGAGATATAAGACAAGCATATTGTAACATTAGTAGAACAAAATGGAATGAAACTTTAGGACAGGTAGCTAAAAAATTAAAAGAGCACTTTACTAAGAAAATAGAATTCCAGCCACACTCAGGGGGAGATCTAGAAATTACAATGCATCATTTTAATTGTAGAGGGGAATTTTTCTATTGCAATACAACAAAGCTGTTCAATAGTACTACAGATAATGACACTATCATACTTCCATGCAGGATAAAGCAAATTATAAACATGTGGCAAGGAGCAGGACAAGCAATGTATGCTCCTCCCATCAATGGAATAATTAAATGTGTATCAAATATTACAGGAATACTATTGACAAGAGATGGTGGTAATGGGACTGAGATTTTCAGACCTGGAGGAGGAAATATAAAGGACAATTGGAGAAGTGAATTATATAAATATAAAGTAGTACAAATAGAACCATTAGGAGTAGCACCCACCAGGGCAAAGAGAAGAGTGGTGGAGAGAGAAAAAAGAGCAGTGATAGGAACTATGATCTTTGGGTTCTTGGGAGCAGCAGGAAGCACTATGGGCGCGGCGTCAATAACGCTGACGGTACAGGCCAGACAACTATTGTCTGGTATAGTGCAACAGCAAAGCAATTTGCTGAGGGCTATAGAGGCGCAGCAGCATATGTTGCAACTCACAGTCTGGGGCATTAAACAGCTCCAGGCAAGAGTCCTGGCTGTGGAAAGATACCTAAAGGATCAAAAGTTCCTAGGACTTTGGGGCTGCTCTAACAAAATCATCTGCACCACTGCTGTGCCCTGGAACTCCTCTTGGAGTAATAAATCTTATGAAGAGATTTGGAACAACATGACATGGATAGAATGGGAGAGAGAAATTAGTAATTACACAAACCAAATATATGATTTACTGACAGAATCGCAGAACCAGCAGGACAGAAATGAAAAGGATTTGTTAGAACTTGATAAATGGACAAGTCTGTGGAATTGGTTTGACATATCAAATTGGCTGTGGTATATAAAAATATTCATAATAATAGTAGGAGGTTTAATAGGTTTAAGAATAATTTGTGCTGTGTTTTCTATAGTAAATAGAGTTAGGCAGGGATACTCACCTTTGTCTTTCCAGACCCCTTTCCATCATCAGAGGGAACCCGACAGGCCCGAAAGAATCGAAGAAGGAGGTGGCGAGCAAGACAGAGACAGATCCGTGCGCTTAGTCAGCGGATTCTTATCGCTTGTCTGGGACGACCTCCGGAGCCTGGTCCTCTTCAGCTACCACCGCTTGAGAGACTTCAGCTTGATTGCAGCGAGGACTGTGGAACTTCTGGGAAAACGGGGGTGGGAAGGTCTCAAATATCTGGGGAACCTTCTGGTATATTGGGCTCAGGAACTAAAAATTAGTGCTATTTCTTTGTTTAATGCTGTAGCAATAGCAGTTGCAGGGTGGACAGATAGGGTTATAGAAGTAGCACAAGCAGCTTGGAGAGCCATTCTCCACATACCTAGGAGAATCAGACAGGGCTTAGAAAGGGCTTGGCTA
>193003_B10
ATGAGAGTGAAGGGGATAATGAAGAATTGTCAACCCTTGTGGAAATGGGGCACCATGCTCCTTGGAATGTTGATGATATGTAGTGTTGGACAGTTGTGGGTCACAGTTTATTATGGGGTACCTGTGTGGAAAGAAGCAACCACTACTCTATTCTGTGCATCAGATGCTAAATCATATAAAGCAGAGGCACATAATATCTGGGCTACACATGCCTGTGTGCCAACAGACCCCGACCCACAAGAAATAAGACTAGAAAATGTCACAGAAAACTTTAACATGTGGAAAAATAACATGGTAGAGCAGATGCATACAGATATAATCAGTCTATGGGACCAGGGCCTAAAGCCATGTGTAAAGTTAACCCCTCTCTGCGTTACCCTAAATTGTGCTAACATCAACAGCCGCACCATCGACATAAAAAACTGCTCTTTCAATGTAACCACAGAAATAAGAGATAAGAGAAAAAAGGTATATGCACTTTTTTATAAACTTGATGTAGTACAAGATGATAATAGGACTTATAGATTAATAAATTGTAATACCTCAGCCATTACACAGGCTTGTCCAAAGATGTCCTTTGATCCAATTCCAATACATTATTGTGCCCCGGCTGGATTTGCTATTCTAAAGTGTAATGATAAGCAGTTCAATGGAACGGGTCCATGCAAAAACGTCAGTTCAGTACAGTGTACACATGGGATTAGGCCAGTAGTGTCAACTCAACTGCTGTTGAATGGTAGTCTAGCAGAAGAAGACATAATAATTAGGACTGAAAATATCACAAACAATGCTAAAACCATAATAGTACAATTTAATGAGAGTGTACAAATTGAGTGTATCAGACCTAACAACAATACAAGACAAAGTACACATATAGGACCAGGGCAAGCACTCTAT---ACAACCAACATAATAGGGGATATAAGACAAGCACATTGTAATATTAGCAGCAAAAATTGGAATGACACTTTACACCAGGTAGTTAAAAAATTAGGAGACCTTCTTAATAAGACAATAACCTTTGCTAGCTCCTCAGGAGGGGATTTAGAAATTACAACACATAGTTTTAATTGTGGAGGAGAATTTTTCTATTGTAATACATCAAGCTTGTTTAATAGCACCACCACCAGGCCTAAGATAACACTCCCATGCAGAATAAAGCAAATTATAAATATGTGGCAGCGAACAGGACAAGCAATGTATGCCCCTCCCATCCAGGGAGTAATAAGGTGTAACTCAACCATTACAGGACTCCTATTAACAAGAGATGGTGGGAATGAAACCGAAACCTTCAGACCTGGAGGAGGAGATATGAGGGACAATTGGAGAAGTGAGTTATACAAATATAAAGTAGTAAGAATTGAACCAATAGGAATAGCACCCACCAAGGCAAAGAGAAGAGTGGTGGAGAGAGAAAAAAGAGCAGTTATGGCAGCTGTATTCATTGGGTTCTTGGGAGCAGCAGGAAGCACTATGGGCGCGGCGTCAATAACGCTGACGGTACAGGCCAGACAATTATTGTCTGGCATAGTGCGACAGCAAAACAAGTTGCTGAGAGCTATAGAGGCTCAGCAGCATCTGCTGAGACTCACGGTCTGGGGCATTAAACAGCTCCAGGCAAGAATCCTGGCTGTGGAAACATACCTAAGGGATCAACAGCTGCTAGGAATTTGGGGCTGCTCTGGAAAACTCATCTGCACCACCAATGTGCCCTGGAATTCTAGTTGGAGTAATAAATCTCACGATGAGATATGGGGTAACATGACTTGGCTGCAATGGGATAAAGAAATTGACAATTACACACAATTAATATATAGTCTAATTGAAGAATCGCAGATCCAGCAGGAAAAGAATGAACAAGAACTATTGGCATTGGACAAATGGGCAAGTCTGTGGAATTGGTTTGACATATCAAGGTGGCTGTGGTATATAAAAATATTCATAATGATAGTAGGAGGCTTAATAGGGTTAAGAATAGTTTTTGCTGTGCTTTCTTTAGTAAATAGAGTTAGGCAGGGATATTCACCTCTGTCGTTTCAGACCCTCTTCCCAGCTCCGAGGGGACCAGACAGGCCCGAAGGAACAGAAGAAGAAGGTGGAGAGCAAGGCAGAGACAGATCCATTCGATTGGTGAACGGATTCTTAGCACTTTTCTGGGACGATCTGAGGAACCTGTGCCTCTTCAGCTACCACCACTTGAGAGACTTAATCTTAATTGCAGCGAGGATTGTGGGGATTCTGGGACGCAGGGGGTGGGAAGCCATCAAATATCTGTGGAATCTCCTGCAGTATTGGATTCAGGAACTAAAGAATAGTGCTATCAGCTTGCTTGATAATACAGCAATAGCAGTAGCTGAGGGGACAGATAGGATTATAGAACTAGTACAAAGAGCTATTAGAGCTTTTCTTCACATACCCAGACGAATAAGACAGGGCTTGGAAAGGGCGTTACTA
>CNE9
ATGAGAGTGACGGGGATCAGGAAGAACTATCAGCATTTATGGAGATGGGGCACCATGCTCCTTGGGATGTTGATGATCTGTAGTGCTGAAAACTTGTGGGTCACAGTCTATTATGGGGTACCAGTATGGAGAGATGCAAATACCACCTTATTTTGTGCATCAGATGCTAAAGCATATGATACAGAGGTACATAATGTTTGGGCCACACATGCCTGTGTACCCACAGACCCCAACCCACAAGAAGTAGTCTTGGGAAATGTGACAGAAAACTTTAACATGTGGACAAATAACATGGTAGAACAGATGCATGAAGATATAATCAGTTTATGGGACCAAGGCCTAAAGCCATGTGTAAAATTAACCCCACTCTGTGTTGCTTTAGATTGCACCAATTTGAATAATGAGGGAGGAGAAATGAAAAATTGCTCTTTCAATATCACCACAAGCATAGGAACTAAGAAA------GACTATGCATATTTGTATAAACTTGATATAGTACAGAATGGTAATAATAGTTATAGGTTGATAAGTTGTAACACCTCAGTCATTACACAAGCTTGTCCAAAGGTATCCTTTGAGCCAATTCCCATACATTATTGTACCCCGGCTGGTTTTGCGATTCTAAAGTGTAACAATAAAACGTTCAATGGAACAGGACCATGTACAAATGTCAGTACAGTACAATGTACACATGGAATTAGGCCAGTAGTATCAACTCAACTGCTGTTAAATGGCAGTTTAGCAGAAGAAGAGGTAGTAATTAGATCCAGCAACTTCACAAACAATGCTGGAGTCATAATAGTACAACTGAATGAATCTGTAGAAATTAATTGTACAAGACCCAGCAACAATACAAGAAAAAGTATACATCTAGGACAAGGGAGAGCATGGTATACAACAGGAAAGATAATAGGAGATATAAGACAAGCACATTGTAACATTAGTGGAATAAAATGGAATAACACTCTAAAATATATAACTGAAAAATTAAGAGAACAATATAATAAAACAATAATCTTTAATCAGTCTACAGGGGGGGACCCAGAGATTGTAATGCACAATTTTAATTGTGGAGGGGAATTTTTCTACTGTAATACATCACAACTGTTTAACAGTACTGGTACTACAGAAAATATCACACTCCCTTGCAGAATAAAACAAATTGTAAACATGTGGCAGGCAGTAGGGAAAGCAATGTATGCCCCTCCCATTGCAGGAAAAATTAGATGTTCATCAAATATTACAGGGCTGCTATTAACAAGAGATGGTGGTAATGACACAGAGACCTTCAGACCTGGAGGAGGAAATATGAAAGACAATTGGAGAAGTGAATTATATAAATATAAAGTAGTAAGAATTGAACCATTAGGAGTAGCACCCACCAAGGCAAAGAGAAGAGTGGTGCAGAGAGAAAAAAGAGCAGTGATAGGAGCTATGTTCCTTGGGTTCTTGGGAGCAGCAGGAAGCACTATGGGCGCAGCGTCAATAACGCTGACGGTACAGGCCAGACAATTGTTGTCTGGTATAGTGCAACAGCAGAGAAATTTGCTGATGGCTATTGAGGCGCAACAGCATATGTTGCAACTCACAGTCTGGGGCATCAAACAGCTCCAGGCAAGAGTCTTGGCTGTGGAAAGATACCTAAAGGATCAACAGCTCCTAGGGCTTTGGGGTTGCTCTGGAAAACTCATTTGCACCACTGCTGTGCCTTGGAATGCTAGTTGGAGTAATAAAAATCTGAGTGAGATTTGGAATAACATGACTTGGATGCAGTGGGAACGGGAAATTGGAAATTACACAAAAGAAATATACAACTTAATTGAAGAATCGCAGAACCAACAAGAAAAGAATGAACTAGAACTATTGGAATTGGATAAGTGGGCAAGTTTGTGGAATTGGTTTAACATAACACAATGGCTATGGTATATCAAAATATTCATAATGATAGTAGGAGGCTTGATAGGTTTAAGAATAGTCTTTGCTGTACTTTCTATAGTAAATAGAGTTAGGCAGGGATACTCACCATTGTCATTACAGACCCACTTCCCAACCCAGAGGGGACCCGGCAGGCCCGAAGGAACCGAAGAAGAAGGTGGAGAGCGAGACAGAGACAGATCCGAGAAATTAGTGAACGGATTCTTGACACTTTTCTGGGAGGATCTACGGAGCCTGTGCCTCTTCAGCTACCACCGCTTGAGAGACTTACTCTTGATTGTAGCAAGGATTGTGGAACTTCTGGGACGCAGGGGGTGGGAAGCACTCAGATACGGGTGGAATCTCCTGCAGTATTGGATTCAGGAACTAAAGAATAGTGCCATTAGCTTGCTTAACGCCACAGCCATAGCAGTAGCTGAGGGGACAGATAGGGTTATAGAAGTAGCACAAAGAGCCTGTAGGGCTATTCTTAACATACCCAGAAGAATCAGACAGGGCTTCGAAGGGGCTTTGCTA
>H029.12
ATGAGAGCGACGGGGACCAGGAAGAATTATCAGCACTGGTGGAGAGGGGGCATCTTGCTCCTTGGGATGTTAATGATATGTAGTACTGAACAATTGTGGGTCACGGTATATTATGGGGTACCTGTGTGGAAAGAAGCAACCACCACTCTATTTTGTGCATCAAATGCTAAAGCATATAGTACAGAGAAACATAATGTTTGGGCCACACATGCCTGTGTACCCACAGACCCCAACCCACAAGAAGTAGTATTGGAAAATGTGACAGAAAATTTTAACATGTGGAAAAATAGCATGGTAGACCAGATGCAAGAGGATATAATCAGTTTATGGGATCAAAGCCTGAAGCCATGTGTAAAACTAACTCCACTCTGTGTTACCTTAAATTGTACTGATAGAACTAATATTACCAATGAAATAAAAAACTGCTCTTTCAATGTCACCGCAAGCATAAGAGATAAGGTAAAGACAGAATATGCACTTTTTTATAGCCTTGATGTAGTACCCAATGATAATACCAGCTATAGGTTGAGAAGTTGTAACACCTCAGTCATTACACAGGCCTGTCCAAAGGTAACCTTTGAGCCAATTCCCATACATTATTGTACCCCGGCTGGTTTTGCACTCCTAAAGTGTAATGATAAGAAGTTCAATGGAACAGGACCATGTACAAATGTTAGCACAGTACAATGTACTCATGGAATTAAGCCAGTAGTATCAACTCAACTGCTGTTAAATGGCAGTTTAGCAGAAGAAGAGGCAGTAATTAGATCTGAAAATTTCACGAACAATGCTAAAACCATAATAGTACAACTGAAAGAACCTGTAGAGATTAATTGTACAAGACCCAATAACAATACAAGAAAAAGTATACATATAGGGCCAGGGAGAGCATTTTATGCAACAGGAGACATAATAGGAGATATAAGGCAAGCACATTGTAACATTAGTAGAGCAAAATGGAATAGCACTTTAACACAGATAGTGGGAAAATTAAGAGAACAATTTAATAAAACAATAATCTTTAATCAATCCGCAGGAGGGGACCCAGAAATTACAATGCACAGTTTTAATTGTGGAGGGGAATTTTTCTACTGTAATACAACACCACTATTTAATACTACTAATAATACCGGGACCATCACACTCCAATGCAGAATAAAACAAATTATAAACCTGTGGCAGAAAGTAGGAAAAGCAATGTATGCCCCTCCTATCAGAGGACGAATTAGATGTTCATCAAATATTACAGGACTACTATTAACAAGAGATGGTGGGAACAATACTGAGACCTTCAGACCGGGAGGAGGAGATATGAGGGACAATTGGAGAAGTGAATTATATAAATATAAAGTAGTACAAGTTGAACCATTAGGATTAGCACCCACCAAGGCAAGGAGAAGAGTGGTGCAGAGAGAAAAAAGAGCAGTGCTGGGAGCTGTGTTCCTTGGGTTCTTGGGAGCAGCAGGAAGCACTATGGGCGCAGCGTCAATGGCGCTGACGGTACAGGCCAGACAATTATTGTCTGGTATAGTGCAGCAGCAGAACAACATGCTGCGGGCTATTGAGGCGCAACAGCACCTGTTGCAACTCACAGTCTGGGGCATTAAGCAGCTCCAGGCAAGAGTCCTGGCTGTGGAAAGATACCTAAGGGATCAACAGCTCCTAGGGATTTGGGGTTGCTCTGGAAAACTCATTTGCACCACTAATGTGCCTTGGAATGCTAGTTGGAGTAATAAATCTCTGGATGAGGTTTGGGGCAACATGACATGGTTACAGTGGGAAAGAGAAATTGACAATTACACAAGCTTAATATACACATTACTTGAAGAATCACAGAACCAGCAAGAAAAGAATGAAAAAGAATTACTAGAACTAGATAAGTGGGCAAGTCTGTGGAATTGGTTTGACATAACAAAATGGCTGTGGTATATAAAAATATTCATAATGATAGTAGGAGGCTTGGTAGGTTTAAGGATAATTTTTGCTGTGCTTTCTATAGTGAATAGGGTTAGGCAGGGATACTCACCATTATCGTTGCAGACCCACCTCCCAGCACCGAGGGGACCCGAAAGGCCCGGAGGAATCGAAGAAGAAGGTGGAGAGAGAGACAGAGACGGATCAACTCGATTAGTGCATGGATTCTTAGCACTCGTCTGGGACGATCTGCGGAGCCTGTGCCTATTCAGCTACCACCGCTTGAGAGACTTACTCTTGATTGTAGCGAGGATTGTGGAACTTCTGGGACGCAAGGGGTGGGGGGCTCTCAAGTATTGTTGGAATCTCTTACAGTACTGGAGTCAGGAGCTAAAGAATAGTGCTGTTAGCTTGCTCAATACTACAGCTATAGTAGTAGCTGAAGGGACAGATAGGGTGCTAGAAGCGGGGCAAAGAATTTTTAGAGCTTTTATCCACATACCTAGAAGAATAAGACAAGGCTTAGAAAGAATTTTGCTA
>SC05_8C11_2344
ATGAGAGTGAAGGAGACAAGGAGGAATTGGCAGCACTTGTGGAAATGGGGCACGATGCTCCTTGGGATGTTGATGATCTGTAGTGCTGGAAATTTGTGGGTCACAGTCTATTATGGGGTACCTGTGTGGAAAGAAGCGACCACCACTCTATTTTGTGCATCAGATGCTAAAGCATATGATACAGAGGTACATAATGTCTGGGCCACACATGCCTGTGTACCCACAGACCCCAACCCACAAGAAGTAGTATTGGGAAATGTGACAGAAAATTTTAACATGTGGAAAAATAACATGGTAGAACAGATGCATGAGGATATAATCAGTTTATGGGATCAAAGCCTAAAGCCATGTGTAAAATTAACCCCACTCTGTGTTACTTTAAATTGTACTGATAATGTCACTGAAAAAGGAGAAATAAAAAACTGCTCTTTTAATATCACCACAACAATAAGAGATAAGGTGCAGAAAGCATATGCAACTTTTTATAGCCTTGATGTAGTACCACAAGATAATAGTAGCTATAGGTTGACAAATTGTAATACCTCAGTCATTACACAGGCCTGTCCAAAGGTGTCCTTTGAACCAATTCCCATACATTATTGTGCCCCGGCTGGTTTTGCGCTTCTAAAATGTAATGATAAAAAGTTCAATGGAACAGGACCATGTACAAATGTCAGCACAGTACAATGTACACATGGAATTAGACCAGTAGTGTCAACTCAACTGTTGTTAAATGGCAGTCTAGCAGAAGAAGAGGTAGTAATTAGATCTGAAAATTTCACAGACAATGCTAAAACCATAATAGTACAGCTGAATAACTCTGTAGTAATTAATTGTACAAGACCCAACAATAATACAAGAAAAAGTATACCTATAGGACCAGGGAGTGTATTTTAT---ACAGGAGAAATAATAGGAGATATAAGACAAGCACATTGTAACCTTAGTAATACAGATTGGAATAACACTTTAAAACAGGTAGTTATAAAATTAAGAGAACAATTTAATAAAACAATAGTCTTTAATCAATCCGCAGGAGGGGATCCAGAAATTGTATTGCACAGTTTTAATTGTGGAGGGGAATTTTTCTACTGTAATGCAACACAACTGTTTAATAGTACTACGGAGTCAAATACTATCACACTCCCATGCAGAATAAAACAAATTATAAACATGTGGCAGGAAGTAGGCAAAGCAATGTATGCCCCTCCCATTAGAGGACAGATTAGATGTTCATCAAATATTACAGGATTACTATTAACAAGAGACGGTGGTAATAACACGGAGATCTTCAGACCTGGAGGAGGAGATATGAGGGACAATTGGAGAAGTGAATTATATAAATATAAAGTAGTAAAAATTGAACCATTAGGAATAGCACCCACCAAGGCAAAGAGAAGAGTGGTGCAGAGAGAAAAAAGAGCAGTGATAGGAGCTATGTTCCTTGGGTTCTTGGGAGCAGCAGGAAGCACTATGGGCGCAGCATCATTAACGCTGACGGTACAGGCCAGACTATTATTGTCTGGTATAGTGCAACAGCAGAACAATCTGCTGAGGGCTATTGAGGCGCAACAGCATCTGTTGCAACTCACGGTCTGGGGCATCAAACAGCTCCAGGCAAGAGTCCTGGCTGTGGAAAGATACCTAAGGGATCAACAGCTCCTGGGGATTTGGGGTTGCTCTGGAAAACTCATTTGCACCACTACTGTGCCTTGGAATGCTAGTTGGAGTAATAAATCTTTGAATTATATTTGGGATAACATGACCTGGATGCAGTGGGATAGAGAAATTAACAATTACACAACCCTCATATACACCTTACTTGAAGATGCGCAGAACCAGCAAGAAAAGAATGAACACGAATTATTAGAATTGGATAAGTGGGCAAGTTTGTGGAATTGGTTTGACATAACACATTGGCTGTGGTATATAAAAATATTCATAATGATAGTAGGTGGTCTGATAGGTTTAAGAATAGTTTTTGCTGTGCTTTCTATAGTGAATAGAGTTAGGCAGGGATACTCACCATTATCATTTCAGACCCACCTCCCAGCCAGGAGGGAACCCGACAGGCCCGAAGGAATCGAAGGAGAAGGTGGAGAGAAAGACAAAGACAGATCAGTTCGATTAGTGCATGGATTCTTAGCACTCATCTGGGACGACCTACGGAGCCTGTGCCTCTTCAGCTACCACCTCTTGAGAGACTTACTCTTGATTGTAACGAGGATTGTGGAAACTCTGGGACGCAGGGGGTGGGAAGTCCTCAAGTATTGGTGGAATCTCCTTCAGTATTGGAGTCAGGAACTAAAGAATAGTGCTGTTAGCTTGTTTGATGCCATAGCTATCGCAGCAGCTGAGGGGACAGATAGGGCTATAGAAGTAGTGCGAAGACTTTTTAGAGCTTTTCTCCACATACCTACAAGAATCAGACAGGGATTGGAAAGGGCTTTGTTA
>SC45_4B5_2631
ATGAGAGCGAAGGAGATCAGGAAGAAGTGGCAGCGCTGGTGGACATGGGGCACGATGCTCCTTGGGATGTTAATGATCTGTAGTACTGAAAAAGGGTGGGTCACAGTCTATTATGGGGTACCTGTGTGGAGAGAAGCAACCACCACTTTATTTTGTGCATCAGATGCTAAAGCACATAATACAGAGGTACATAATGTCTGGGCCACACATGCCTGTGTACCCACAGACCCCAACCCACAAGAAGTAGTAATGGGAAATGTGACAGAAAAATTTAACATGTGGAAAAATAACATGGTAGACCAGATGCATGAGGATATAATCAGTTTATGGGATCAAAGCCTGAAGCCCTGTGTAAAATTAACTCCACTCTGTGTTACTTTAAATTGCATTGATGTGAAGAATGAGACAGGAGAAATGAAAAACTGCTCTTTCAATATTACCACAAGTGTAAGAGATAAGGTACGGAAAGAATATGCACTTTTTTATAAACTTGATGTAACACCAGATAATAATGATAATTATAGATTGATAAATTGTAATACATCAGTCATTACACAAGCCTGTCCAAAGGTATCCTTTGAACCAATTCCCATACATTATTGTGCCCCGGCTGGTTTTGCGATTTTAAAATGTAATGATAAGAAATTCAATGGAACAGGACCCTGTACAAATGTCAGCACAGTACAATGTACACATGGAATTAGACCAGTAGTGTCAACTCAACTGCTATTAAATGGCAGTCTAGCAGAAGAAGAGGTAGTAATTAGATCTGAAAATTTCACAAACAATGCTAAAACCATAATAGTACAACTGAATAAATCTGTAGTAATCAATTGTACAAGACCCAACAACAATACAAGAAAAAGTATACCTATAGGACCAGGGAGAGCATTTTATGCAACAGGAGAAATAATAGGAAATATAAGACAAGCACATTGTAATCTTAGTAGAGCAGATTGGGATAACACTTTAACTCACATAGTTAGCAAATTAAGAGAACAATTTAATAAAACAATAGTCTTTAACCAATCCTCTGGAGGGGACCCAGAAATTGTAATGCACAGTTTTAATTGTGGAGGGGAATTTTTCTACTGTAATTCAACACAGCTGTTTAATAGTACTAGGAATGATACTAATATCACACTCCCATGCAGAATAAGACAAATTGTGAACAGGTGGCAGGAAGTAGGCAAAGCAATGTATGCCCCTCCCATCAGAGGACAAATTAGCTGTTCATCAAATATTACAGGGGTGCTATTAACAAGAGATGGTGGTAATCACACGGAGATCTTCAGACCTGGAGGAGGAGATATGAGGGACAATTGGAGAAGTGAATTATATAAATATAAAGTAGTAAAAATTGAACCATTAGGAATAGCACCCACCAAGGCAAGGAGAAGAGTGGTGCAAAGAGAAAAAAGAGCAGTGATGGGAGCTATGTTCCTTGGGTTCTTAGGAGCAGCAGGAAGCACTATGGGCGCAGCATCCATGACGCTGACGGTACAGGCCAGGCTATTATTGTCTGGTATAGTGCAACAGCAGAGCAATCTGCTGAGGGCTATCGAGGCGCAACAACATCTGTTGCAACTCACAGTCTGGGGCATCAAGCAGCTCCAGGCAAGAGTCCTGGCTGTGGAAAGATACCTAAAGGATCAACAGCTCCTGGGGATTTGGGGTTGCTCTGGAAAACTCATTTGCACCACTAATGTGCCTTGGAATGTTAGTTGGAGTAATAGATCTATGGATGATATTTGGAATAACATGACCTGGATGGAGTGGGATAGAGAAGTTAACAATTACACAAGCCTCATATACACCTTACTTGAAGAATCGCAAAACCAGCAAGAAAAGAATGAACAAGAATTATTAGAATTGGATAAATGGGCAAGTTTATGGAATTGGTTTAACATAACACAATGGCTGTGGTATATAAAAATATTCATAATGATAGTAGGAGGCTTGATAGGTTTAAGAATAGTTTTTGCTGTACTTTCTGTAGTGAATAGAGTTAGGCAGGGATACTTACCATTACCGTTCCAGACCCGCCTCCCAACCCCGAGGGGACCCGACAGGCCCGAAGGAATCGAAGGAGAAGGTGGAGAGAGAGGCAGAGACACATCCGTGCGATTAGTGAATGGATCCTTAGCGCTCATCTGGGACGACCTGCGGAGCCTGTGCCTCTTCAGCTACCACCGCTTGAGAGACTTAGTCTTGATTGCAGCGAGGATTGTGGAACTTCTGGGACACAGGGGGTGGGAGATCCTCAAATACGGGTGGAACCTTCTACAATATTGGAGTCAGGAACTAAAGAATAGTGCTGTTAGCTTGCTTAATTCCACAGCCATCGCAGTAGCTGAGGGGACAGATAGGGTTATAGAAGTAGTACAAAGAGCTTTTAGAGCTATTCTCCACATACCTAGAAGAATAAGACAGGGCTTGGAAAGGGCTTTGCTA
>TT29P_3A1_2769
ATGAGAGTGAAGGAGACCAAGAGGAATTGGCAGCACTTGTGGAAATGGGGCACGATGCTCCTTGGGATGTTAATGATCTGTAGTGCTGAAAATTTGTGGGTCACAGTCTATTATGGGGTACCTGTATGGAAAGAAGCGACCACCACTCTATTTTGTGCATCAGATGCTAAAGCATATGATACAGAGGTACATAATGTCTGGGCCACACATGCCTGTGTACCCACAGACCCCGACCCACAAGAAGTAGAATTGGAAAATGTGACAGAAAATTTTAACATGTGGAAAAATAACATGGTAGAACAGATGCAGGAGGATATAATCAGTTTATGGGATCAAAGCCTAAAGCCATGTGTAAAATTAACCCCACTCTGTGTTACTTTAAATTGCACTGATTTGAATAATGACAAAGGAGAAATAAAAAACTGCTCTTTCAATGTCACCACAGCAGTAAGAGATAAGGTGCAAAAAACATATGCATTGTTTTATAGACTTGATGTAGTACCAAAGCATAATAATAGTTATAGATTGATAAATTGTAATACCTCAGTCATTACACAGGCCTGTCCAAAGGTATCCTTTGAACCAATTCCCATACATTATTGTGCCCCGGCTGGTTTTGCGCTTCTAAAATGTAATGACAAGAAGTTCAATGGAACAGGACCATGTACAAATGTCAGCACAGTACAATGTACACATGGAATTAGACCAGTAGTGTCAACTCAACTGCTGTTAAATGGCAGTCTAGCAGAAGAAGAGGTAGTACTTAGATCTGAAAATTTCACAAACAATGCTAAAACCATAATAGTACATCTGAATGACTCTGTAGTAATTAATTGTACAAGACCCAATAACAATACAAGAAAAAGTGTACATATAGGACCAGGGAAGGTATTTTAT---GCAGGAGAAATAATAGGAGATATAAGACAAGCACATTGTAACCTTAGTAGTACAAGATGGAATAACACTTTAAAACAGATAGTTATAAAATTAAGAGAACAATTTAATAAAACAATAATCTTTAATCAATCCTCAGGAGGGGATCCAGAAATTGTAATGCACAGTTTTAATTGTGGAGGGGAATTTTTCTACTGTAATACAACAAAACTGTTTAATAGTGCTACTGAGTCAAATACTATCACACTCCCATGCAAAATAAAACAAATTATAAACATGTGGCAGGAGGTAGGCAAAGCAATGTATGCCCCTCCCATTAGAGGACAAATTAAATGTTCATCAAATATTACAGGATTACTATTAACAAGAGACGGTGGTAATAACCCGGAGATCTTCAGACCTGGAGGAGGAGATATGAGGGACAATTGGAGAAGTGAATTATATAAATATAAAGTAGTACAAATTGAACCACTAGGAATAGCACCCACCAAGGCAAAGAGAAGAGTGGTGCAGAGAGAAAAAAGAGCAGTGATAGGAGCTATGTTCCTTGGGTTCTTGGGAGCAGCAGGAAGCACTATGGGCGCAGCATCAATAACGCTGACGGTACAGGCCAGACTATTATTGTCTGGTATAGTGCAACAGCAGAACAATCTGCTGAGGGCTATTGAGGCGCAACAGCATCTGTTGCAACTCACAGTCTGGGGCATCAAACAGCTCCAGGCAAGAGTCCTGGCTGTGGAAAGATACCTAAGGGATCAACAGCTCCTGGGGATTTGGGGTTGCTCTGGAAAACTCATTTGCACCACTACTGTGCCTTGGAATGTTAGTTGGAGTAATAAATCTCATGATGATATTTGGAATAACATGACCTGGATGCAGTGGGATAGGGAAATTAACAATTACACAAACTACATATACACCTTACTTGAAGATGCGCAGTACCAGCAAGAAAAGAATGAACACGAATTATTAGAATTGGATAAGTGGGCAAGTTTGTGGAATTGGTTTGACATATCAAACTGGCTGTGGTATATAAAAATATTCATAATGATAGTAGGTGGCCTGATAGGTTTAAGAATAGTTTTTGCTGTGCTTTCTATAGTGAATAGAGTTAGGCAGGGATACTCACCATTATCATTTCAGACCCACCTCCCAGCCAGGAGGGAACCCGACAGGCCCGGAGAAACCGGAGGAGAAGGTGGAGAGAGAGACAACGACAGATCCGTTCGATTAGTGCATGGCTTCTTAGCACTCATCTGGGACGATCTACGGAGCCTGTGCCTCTTCAGCTACCACCGCTTGAGAGACTTACTCTTGATTGTAACGAGGATTGTGGAACTTCTGGGACGCAGGGGGTGGGAAGTCCTCAAGTATTGGTGGAATCTCCTACAGTATTGGAGTCAGGAGCTAAAGAAGAGTGCTGTTAGCTTGCTTGATACTATAGCTATCGCAGTAGCTGAGGGGACAGATAGGGTTATAGAAGTAGTGCAAAGAATTTTTAGAGCTTTTCTCCACATACCTACAAGAATCAGACAGGGCTTGGAAAGAGCTTTGTTA
>TT31P_2F10_2792
ATGAGAGTGAAGGAGACCAAGAGGAATTGGCAGCACTTGTGGAAATGGGGCACGATGCTCCTTGGGATGTTAATGATCTGTAGTGCTGAAAATTTGTGGGTCACAGTCTATTATGGGGTACCTGTATGGAAAGAAGCGACCACCACTCTATTTTGTGCATCAGATGCTAAAGCATATGATACAGAGGTACATAATGTCTGGGCCACACATGCCTGTGTACCCACAGACCCCGACCCACAAGAAGTAGTATTGGAAAATGTGACAGAAAATTTTAACATGTGGAAAAATAACATGGTAGAACAGATGCAGGAGGATATAATCAGTTTATGGGATCAAAGCCTAAAGCCATGTGTAAAATTAACCCCACTCTGTGTTACTTTAAATTGCACTGATTTGAATAATGACAAAGGAGAAATAAAAAACTGCTCTTTCAATGTCACCACAGCAATAAGAGATAAGGTGCAAAAAACATATGCATTGTTTTATAGACTTGATGTAGTACCACATGATAATAGTAGCTATAGATTGATAAATTGTAATACCTCAGTCATCACACAGGCCTGTCCAAAGGTATCCTTTGAACCAATTCCCATACATTATTGTGCCCCGGCTGGTTTTGCGCTTCTAAAATGTAATGATAAGAAGTTCAATGGAACAGGACCATGTACAAATGTCAGCACAGTACAATGTACACATGGAATTAGACCAGTAGTGTCAACTCAACTGCTGTTAAATGGCAGTCTAGCAGAAGAAGAGGTAGTAATTAGATCTGAAAACTTCACAAACAATGCTAAAACCATAATAGTACATCTGAATGACTCTGTAGTAATTAATTGTACAAGACCTAACAACAATACAAGAAAAAGTGTACATATAGGACCAGGGAAGGTATTTTAT---GCAGGAGAAATAATAGGAGATATAAGACAAGCACATTGTAACCTTAGTAGTACAAGCTGGAATAACACTTTAAAACAGATAGTTATAAAATTAAGAGAACAATTTAATAAAACAATAATCTTTCATCAATCCTCAGGAGGGGATCCAGAAATTGTAATGCACAGTTTTAATTGTGGAGGGGAATTTTTCTACTGTAATACAACAAAACTGTTTAATAGTACTACTGAGTCAAATACTATCACACTCCCATGCAAAATAAAACAAATTATAAACATGTGGCAGGAAGTAGGCAAAGCAATGTATGCCCCTCCCATTAGAGGACAAATTAAATGTTCATCAAATATTACAGGATTACTATTAACAAGAGACGGTGGTAATAACCCGGAGATCTTCAGACCTGGAGGAGGAGATATGAGGGACAATTGGAGAAGTGAATTATATAAATATAAAGTAGTACAAATTGAACCACTAGGAATAGCACCCACCAAGGCAAAGAGAAGAGTGGTGCAGAGAGAAAAAAGAGCAGTGATAGGAGCTATGTTCCTTGGGTTCTTGGGAGCAGCAGGAAGCACTATGGGCGCAGCATCAATAACGCTGACGGTACAGGCCAGACTATTATTGTCTGGTATAGTGCAACAGCAGAACAATCTGCTGAGGGCTATTGAGGCGCAACAGCATCTGTTGCAACTCACGGTCTGGGGCATCAAACAGCTCCAGGCAAGAGTCCTGGCTGTGGAAAGATACCTAAGGGATCAACAGCTCCTGGGGATTTGGGGTTGCTCTGGAAAACTCATTTGCACCACTACTGTGCCTTGGAACGCTAGTTGGAGTAATAAATCTCATGATGATATTTGGAATAACATGACCTGGATGCAGTGGGATAGGGAAATTAACAATTACACAAACTACATATACACCTTACTTGAAGATGCGCAGTACCAGCAAGAAAAGAATGAACACGAATTATTAGAATTGGATAAGTGGGCAAGTTTGTGGAATTGGTTTGACATATCAAACTGGCTGTGGTATATAAAAATATTCATAATGATAGTAGGTGGCCTGATAGGTTTAAGAATAGTTTTTGTTGTGCTTTCTATAGTGAATAGAGTTAGGCAGGGATACTCACCATTATCATTTCAGACCCACCTCCCAGTCAGGAGGGAACCCGACAGGCCCGAAGGAACCGAAGAAGAAGGTGGAGAGAGAGGCAACGACAGATCCGTTCGATTAGTGCATGGATTCTTAGCACTCATCTGGGACGATCTACGGAGCCTGTGCCTCTTCAGCTACCACCGCTTGAGAGACTTACTCTTGATTGTAACGAGGATTGTGGAACTTCTGGGACGCAGGGGGTGGGAAGTCCTCAAGTATTGGTGGAATCTCCTACAGTATTGGAGTCAGGAGCTAAAGAATAGTGCTGTTAGCTTGCTTGATACTATAGCTATCGCAGTAGCTGAGGGGACAGATAGGGTTGTAGAAGTAGTGCAAAGAATTTTTAGAGCTTTTCTCCACATACCTACAAGAATCAGACAGGGCTTGGAAAGAGCTTTGTTA
>6101.1
ATGAGAGCGAAGGAGATGAGGAAGAGTTGTCAGCACTTGTGGAAATGGGGCATCTTGCTCTTTGGAATGTTGATGATCTGTAGTGCTGAAAAGTTGTGGGTCACAGTCTATTATGGGGTACCTGTGTGGAAAGAAGCAACCACCACTCTATTTTGTGCATCAGATGCTAAGGCACATCATGCAGAGGCACATAATGTTTGGGCCACACATGCCTGTGTACCCACAGACCCTAACCCACAAGAAGTAATATTGGAAAATGTGACAGAAAAATTTAACATGTGGAAAAATAACATGGTAGACCAGATGCATGAGGATATAATCAGTTTATGGGATCAAAGCCTAAAGCCATGTGTAAAATTAACCCCACTCTGTGTTACTTTAAATTGCACTAATGCGACGACTGAAGACAAAGGAATG---AACTGCTCTTTCGATGTCACCACAAGCATAGATAAAAAGAAGAAGACAGAATATGCAATTTTTGATAAACTTGATGTAATGAATATAGGTAATGGAAGATATACATTACTAAATTGTAACACCTCAGTCATTACACAGGCCTGTCCAAAGATGTCCTTTGAACCAATTCCCATACATTATTGTACCCCGGCTGGTTATGCGATTCTAAAGTGTAATGATAATAAGTTCAATGGAACAGGACCATGTACAAATGTCAGCACAATACAATGTACACATGGAATTAAGCCAGTAGTGTCAACTCAACTGCTGTTAAATGGCAGTCTAGCAGAAGGAGAGGTAATAATTAGATCTGAAAATCTCACAGACAATGCTAAAACCATAATAGTACAGCTCAAGGAACCTGTAGAAATCAATTGTACAAGACCCAACAACAATACAAGAAAAAGTATACATATGGGACCAGGAGCAGCATTTTATGCAAGAGGAGAAGTAATAGGAGATATAAGACAAGCACATTGCAACATTAGTAGAGGAAGATGGAATGACACTTTAAAACAGATAGCTAAAAAATTAAGAGAACAATTTAATAAAACAATAAGCTTTAACCAATCCTCAGGAGGGGACCTAGAAATTGTAATGCACACTTTTAATTGTGGAGGGGAATTTTTCTACTGTAATACAACACAGCTGTTTAATAGTACTGGGTCAAATAACACTATCACACTCCCATGTAGAATAAAACAAATTATAAACAGGTGGCAGGAAGTAGGAAAAGCAATGTATGCCCCTCCCATCAGTGGACCAATTAATTGTTTATCAAATATCACAGGGCTATTATTAACAAGAGATGGTGGTAATAATACAGAGACCTTCAGACCTGGAGGAGGAGATATGAGGGACAATTGGAGAAGTGAATTATATAAATATAAAGTAGTAAGAATTGAGCCATTAGGAATAGCACCCACCAAGGCAAAGAGAAGAGTGGTGCAAAGAGAAAAAAGAGCAGTGATAGGAGCTATGTTCCTTGGGTTCTTGGGAGCAGCAGGAAGCACTATGGGCGCAGCGTCAGTGACGCTGACGGTACAGGCCAGACTATTATTGTCTGGTATAGTGCAACAGCAAAACAATTTGCTGAGAGCTATTGAGGCGCAACAGCATCTGTTGCAACTCACAGTCTGGGGCATCAAGCAGCTCCAGGCTAGAGTCCTGGCTATGGAAAGATACCTAAAGGATCAACAGCTCCTAGGGATTTGGGGTTGCTCTGGAAAACTCATTTGCACCACTAATGTGCCTTGGAATGCTAGTTGGAGTAATAAATCTCTGGACAAGATTTGGCATAACATGACCTGGATGGAGTGGGACAGAGAAATTGACAATTACACAAAATTAATATACACCTTAATTGAAGCATCGCAGATCCAGCAGGAAAAGAATGAACAAGAATTATTTGAATTGGATAGTTGGGCAAGTTTGTGGAGTTGGTTTGACATCTCAAAATGGCTGTGGTATATAAGAGTATTCATAATAGTAATAGGAGGTTTAGTAGGTTTAAAAATAGTTTTTGCTGTACTTTCTATAGTAAATAGAGTTAGGCAGGGATACTCACCATTATCATTTCAGACCCGCCTCCCAGCCCCGCGGGGACCCGACAGGCCCGAAGGAATCGAAGAAGGAGGTGGAGAGAGAGACAGAGACAGATCCGATCAATTAGTGACTGGATTCTTAGCACTCATC---GACGATCTGCGGAGCCTGTGCCTCTTCAGCTACCACCGCTTGAGAGACTTACTCTTGATTGTAGCGAGGATTGTGGAACTTCTGGGACGCAGGGGGTGGGAAGCCCTGAAGTATTGGTGGAATCTCCTGCAATATTGGATTCAGGAACTAAAGAATAGTGCTGTTAGTTTGCTTAACGCCACAGCTATAGCAGTAGCTGAGGGGACAGATAGGATTATAGAAGTAGTACAAAGGATTGGTAGAGTTATTCTCCACATACCTAGAAGAATAAGACAGGGCTTAGAAAGGGCTTTGCTA
>7165.18
ATGAGAGTGAAGGCGACCAGGAAGAATTGGCAACGCTTGTGGAGATGGGGCACCATGCTCCTTGGGATGTTGATGATCTGTAGTGCTGAAAAATTGTGGGTTACAGTCTATTATGGGGTACCTGTGTGGAAAGAAGCAAACACCACTCTATTTTGTGCATCAGATGCTAAGGCATATGTAACAGAGGTACATAATGCTTGGGCCACACGTGCCTGTGTACCCACAGACCCTAACCCACAAGAAGTAGCATTGGAAAATGTGACAGAAAATTTCAACATGTGGAAAAATAACATGGTAGAACAGATGCATGAGGATATAATCAGTTTATGGGATGAAAGCCTAAAGCCATGTGTAAAATTAACCCCACTCTGTGTTACTTTAAAGTGCATTAATTATAATACCATTGAGGAAGAAATAAAAAATTGCTCTTTCAATATCACCACAACCATAAGAGATAAGGTGCAAAAAGAAGAGGCACTTTTTTATAGACTTGATTTAGTACCAATAGATAATGATACATATACATTGATAAATTGTAACACCTCAGTCATTACACAGGCATGTCCAAAGGTGTCCTTTGAGCCAATTCCCATACATTTTTGTACCCCGGCTGGTTTTGCGATTCTAAAGTGTAGAGATAAGAAGTTCAATGGAACAGGATCATGTAAAAATGTCAGCACAGTACAATGTACGCATGGAATTAGGCCAGTAGTGTCAACTCAACTGCTGTTAAATGGCAGTCTAGCAGAAGAAGAGGTAGTAATTAGATCTGAAAATTTCACAGACAATGTTAAAACCATAATAGTACAGCTGAATGAATCTGTAGTAATTAATTGTACAAGACCCAACAACAATACAAGAAAAGGTATACATATAGGACCAGGGAGAGCATTTTATACAACAGGACAAATAATAGGAGATATAAGACAAGCACATTGTAACCTTAGTAGAGCACAATGGAATAAAACTTTAGAACAGATAGTTGAAAAATTAGGAGAACAATTTAATAAAAATATAAGCTTTATGCAACACTCAGGAGGGGACCCAGAAATTGTAACACACACTTTTAATTGTGGAGGGGAATTTTTCTACTGTAATTCAACACAGCTGTTTAATAGTACTACTGAAGGGACAACTATCACACTCCCATGTAGAATAAAACAAATTATAAACATGTGGCAGGGAGTAGGAAAAGCAATGTATGCCCCTCCCATCAGTGGACAAATTAGATGTACATCAAATATCACAGGGCTGCTATTAACAAGAGATGGTGGTAACAGGACAGAGATATTCAGACCTGGAGGAGGAAATATGAGGGACAACTGGAGAAGTGAATTATATAAATATAAAGTAGTAAAAATTGAGCCATTAGGAGTAGCACCCACCAAGGCAAAGAGAAGAGTGGTGCAAAGAGAAAAAAGAGCAGTGATAGGAGCTATGTTCCTTGGGTTCTTGGGAGCAGCAGGAAGCACTATGGGCGCAGCGTCAATAACGCTGACGGTACAGGCCAGACTATTATTGTCTGGTATAGTGCAACAGCAGAACAATTTGCTGAGGGCTATTGAGGCGCAACAGCATATGTTGCAACTCACAGTCTGGGGCATCAAGCAGCTCCAGGCAAGAGTCCTGGCTCTGGAAAGATACCTAAGTGATCAACAGCTCCTAGGGATTTGGGGTTGCTCTGGAAAACTCATTTGCACCACTACTGTGCCTTGGAATAATAGTTGGAGTAATAAATCTTACGATAACATTTGGAGTAATATGACCTGGATGGAGTGGGAGAGAGAAATTAACAATTACACAGGAGAAATATACAACTTACTTGAAGAATCGCAGAACCAGCAAGAAATAAATGAACAAGAGTTATTGGCATTGGATAAGTGGGCAAGTTTGTGGAACTGGTTTGACATAACAAACTGGCTGTGGTATATAAAAATATTCATAATGATAGTAGGAGGTTTAGTAGGCTTAAGAATAGTTTTTGCTGTACTTTCTATAATAAATAGAGTTAGGCAGGGATACTCACCATTATCATTGCAGACCCACCTCCCAGCCCCACGGGGACCCGACAGGCCCGAAGGAACCGAAGAAGAAGGTGGAGGGAGAGACAGAGACACATCCAGGCTGTTAGTGCATGGATTCTTAGGACTCATCTGGAGCGACCTGAGGAGCCTGTGCCTCTTCAGCTACCACCGCTTGAGAGACTTACTCTTGATTGCAGCGAGGATTGTGGAACTTCTGGGACGCAGGGGGTGGGAAGCCCTCAAGTATTGGTGGAATCTCCTGCAGTGTTGGATTCAGGAACTAAAGAATAGTGCTGTTAGTTTGCTTGATACCACAGCTATAGCAGTAGCTGAGGGGACAGATAGGATTATAGAAGTAGTACATAGAATTTTTAGAGCTATTTGCAACATACCTACAAGAATAAGACAGGGCTTTGAAAGGGCTTTGCTA
>CNE11
ATGAGAGTGACGGGGATCAGGAAGAATTATCAGCATTTATGGAGATGGGGCACCATGCTCCTTGGGATGTTGATGATCTGTAGTGCTGAAAAATTGTGGGTTACAGTCTATTATGGGGTACCTGTATGGAAAGAAGCAAATACCACTTTATTTTGTGCATCAGATGCTAAAGCATATGATACAGAGGTACATAATGTTTGGGCCACACATGCCTGTGTACCCACAGACCCCAGCCCACAAGAAGTATTCTTGGAAAATGTGACAGAAAACTTTAACATGTGGAAAAATGACATGGTAGAACAGATGCATGAAGATATAATCAGTTTATGGGATCAAAGCCTAAAGCCATGTGTAAAAGTAACCCCACTCTGTGTTACTTTAAATTGCACTAATTTGGGGAATGAGGGAGGAGAAATAAAAAACTGCTCTTTCAATATTACCACAAGCATGAGAACTAAGGTG---AAAGATTATGCATTATTTTATAAACTTGATATAGTACCAAATAAGAATACCAGCTATAGGTTGATAAATTGTAACACCTCAGTCATTACACAAGCTTGTCCAAAGGTATCCTTTGAGCCAATTCCCATACATTATTGTACCCCGGCTGGTTTTGCGATTCTAAAGTGTAACGATAAAACGTTCAATGGAACAGGACCATGTACAAATGTCAGTACAGTACAATGTACACATGGAATTAGGCCAGTAGTATCAACCCAACTGCTGTTAAATGGCAGTTTAGCAGAAGAAGAGGTAGTAATTAGATCTAGCAATTTCACGAACAATGCTAAAGTCATAATAGTACAGCTGAATGAATCTGTAATAATTAATTGTACAAGACCCAACAACAATACAAGAAAAAGTATACATCTAGGACAAGGGCGAGCATGGTATACAACAGGACAAATAATAGGAGATATAAGACAAGCACATTGTAACCTTAGTAGAACAGAATGGAATAACACTTTAAAGCAGATAGCTAAAAAATTAAGAGAACAATTTAACAAAACAATAATCTTTAATCAATCTTCAGGAGGGGACCCAGAGATTGTAATGCACAGTTTTAATTGTGGAGGGGAATTTTTCTACTGTAATACATCACAACTGTTTAATAGTACTGATACTACAGGAAATATCACGCTCCCTTGCAGAATAAAACAAATTATAAACATGTGGCAGGAAGTAGGGAAAGCAATGTATGCCCCTCCCATTGCAGGACAAATTAGATGTTCATCAAATATTACAGGGTTACTATTAACAAGAGATGGTGGTAGCGAGACCGAGATCTTCAGACCTGCAGGAGGAGACATGAGAGACAATTGGAGAAGTGAATTATATAAATATAAAGTAGTGAAAATTGAACCAATAGGAATAGCACCCACCAAGGCAAAGAGAAGAGTGGTGCAGAGAGAAAAAAGAGCAGTGATAGGAGCTATGTTCCTTGGGTTCTTGGGAGCAGCAGGAAGCACTATGGGCGCAGCGTCAATGACGCTGACGGTACAGGCCAGACAATTGATGTCTGGTATAGTGCAACAGCAGAGAAATTTGCTGAGGGCTATTGAGGCGCAACAGCATCTGTTGCAACTCACAGTCTGGGGCATCAAGCAGCTCCAGGCAAGAGTCTTGGCTGTGGAAAGATACCTAAAGGATCAACAGCGCCTAGGGATTTGGGGTTGCTCTGGAAAACTCATTTGCACCACTGCTGTGCCTTGGAATAGTAGTTGGAGTAATAAAAATCTGAGTGAGATTTGGGATAAAATGACTTGGATGCAGTGGGAAAGAGAAATTGACAATTACACAAGAGAAATATACACCTTAATTGAAAAATCGCAGAACCAACAAGAAAAGAATGAACTAGAACTATTGGAATTGGATAAGTGGGCAAGCTTGTGGAATTGGTTTGACATAACACAATGGCTGTGGTATATCAAGATATTCATAATGATAGTAGGAGGCTTGGTAGGTTTAAGAATAGTTTTTACTGTACTTTCTCTAGTAAATAGAGTTAGGCAGGGATACTCACCATTGTCATTACAGACCCGCTTCCCAACCCAGAGGGGACCCGGCAGGCCCGAAGGAATCGAAGAAGAAGGTGGAGAGCGAGACAGAGACAGATCCGAGAGATTAGTGACCGGATTCTTGACATTTTTCTGGGAGGATCTACGGAGCCTGTGCCTCTTCAGCTACCACCGCTTGAGAGACTTACTCTTGATTGTAACAAGGATTGTGGAACTTCTGGGACGCAGGGGGTGGGAAGCCCTCAAATATTGGTGGAATCTCCTGCAGTATTGGATTCAGGAACTAAAGAATAGTGCTATTAGCTTGCTTAACGCCACAGCCATAGCAGTAGCTGAGGGGACAGATAGGGTTATAGAAATAGCACAAAGAGCTTTTAGGGCTATTCTCCACATACCTACGAGAATCAGACAGGGCTTTGAAAGGGCTTTGCTA
>CNE6
ATGAGAGTGAAGGGGATCAGGAAGAATTATCAGCACTTATGGAGATGGGGCACGATGCTCCTTGGGATGTTGATGATCTGTAGTGCTGAAAATTTGTGGGTCACAGTCTATTATGGGGTACCTGTATGGAAAGAAGCAACCACCACTCTATTTTGTGCATCAGATGCTAAAGCATATGATACAGAGGTGCATAATGTCTGGGCCACACATGCCTGTGTACCCACAGACCCCAACCCACAAGAAGTAGTCTTGGGTAATGTGACAGAAGATTTTAACATGTGGGAAAATAACATGGTAGACCAGATGCATGAAGATATAATTAGTTTGTGGGATCAAAGCCTAAAGCCATGTGTAAGATTAACCCCACTCTGTGTTACTTTAAATTGCACTAATTTGGGAAATAAGGAAGGAGAAATAAAAAACTGCTCTTTCAATATCACAACAAACATAAGAACTAAGGTG---AGAGATTATGCACTTTTTTATGCACTTGATGTAGTACCAATAGATAATGCTAGCTGGAGGTTGACAAGTTGTAACACCTCAGTCATTACACAAGCTTGTCCAAAGGTATCCTTTGAGCCAATTCCCATACATTATTGTACCCCAGCTGGTTTTGCGATTCTAAAGTGTAATGATAAAAAGTTCAATGGAACAGGACCATGTACAAATGTTAGTACAGTACAATGTACACATGGAATTAGGCCAGTAGTATCAACTCAACTGCTGTTAAATGGCAGTTTAGCAGAAGAAGAGATAGTAATTAGATCAAGCAACCTCTCGATAAATCATAAAAACATAATAGTGCAGCTGAATAAATCTGTAGAAATTAATTGTACAAGACCCAACAACAATACATTAAAAAGTATACAGCTAGGACTAGGGCGAGCATGGCATGCAACAGGACAGATAATAGGAGATATAAGGCAAGCACATTGTAACCTTAGTGGCACAGATTGGAATAACACTTTAAACCTGATAACTGAAAAATTAAGAGAACAATTTAGCAAAACAATAGTCTTTAAGCCACACGTAGGAGGGGACCCAGAGGTTGTGATGCACAATTTTAATTGTGGAGGGGAATTTTTCTACTGTAATACATCACAACTATTTAATAGTACTGGTACTACAGAAAATATCACGCTCCCTTGCAGAATAAAACAAATTGTAAACATGTGGCAGGAAGTAGGAAAAGCAATGTATGCCCCCCCCATTAGCGGGAAAATCAGATGTTCATCAAAAATTACAGGGTTGCTATTAACAAGAGATGGTGGTGACCTCATC------TTCAGACCTACAGGAGGAGATATGAGGGACAATTGGAGAAGTGAATTATATAAATATAAAGTAGTAAAAATTGAACCATTAGGAATAGCACCCACCAAGGCAAAGAGAAGAGTGGTGCAGAGAGAAAAAAGAGCAGTGATAGGAGCTATGTTCCTTGGGTTCTTGGGAGCAGCAGGAAGCACTATGGGCGCAGCGTCGGTAACGCTGACGGTACAGGCCAGACAATTGTTGTCTGGTATAGTGCAACAGCAGAGAAATCTGCTGATGGCTATTGAGGCGCAACAGCATTTGTTGCAACTCACCGTCTGGGGCATCAAGCAGCTCCAGGCAAGAGTCCTGGCTATAGAAAGATACCTAAAGGATCAACAGCTCCTAGGGATTTGGGGTTGCTCTGGAAAACTCATTTGTACCACTGCTGTGCCTTGGAATACTAGTTGGAGTGATAAATCTTTGGAGGAGATTTGGGATAACATGACTTGGATGCAGTGGGAAAAAGAAATTAATAATTACACAAAAGAAATATACACCCTAATTGAACAATCGCAGAACCAACAAGAAAAGAATGAACTAGAATTATTGGAATTGGATAAGTGGGCAAGCTTGTGGAATTGGTTTGACATAACAAACTGGCTGTGGTATATAAAAATATTCATAATGATAGTAGGAGGCTTAGTAGGTTTAAGAATAGTTTTTGCTATACTTTCTATAGTAAATAGAGTTAGGCAGGGTTACTCACCATTGTCATTGCAGACCCGCTTCCCAGCCCAGAGGGGACCCGGCAGGCCCGAAGGAATCGAAGAAGAAGGTGGAGAGCGAGACAAAGACAGATCCGAGAGATTAGTGAACGGATTCTTGACACTTATCTGGGAGGATCTAAGGAGCCTGTGCCTCTTCAGCTACCACCGCTTGAGAGACTTACTCTTGATTGTGACAAGGATTGTGGAACTTCTGGGACGCAGGGGGTGGGAAGCCCTCAGATATTGGTGGAATCTTCTACAGTATTGGAGTCAGGAACTAAAGAATAGTGCTGTTAGCTTGCTCAATGCTACAGCTATAGCAGTAGCTGAGGGGACAGATAGGATTATAGAAGTAATACAAAGAGCTTATAGAGCTATTCTCCACATACCTAGAAGAATAAGACAGGGCCTCGAAAGGAGTTTGCTA
>1059_09_A4_1460
ATGAGAGTGACGGAGATCAGGAAGAATTAC------TTGTGGAGATGGGGCATCATGCTCCTTGGGATGTTGATGATCTGTAGTGCTGAACAATTGTGGGTCACAGTCTATTATGGGGTACCTGTGTGGAAAGAAGCAACCACCACTCTATTTTGTGCATCAGATGCTAAAGCATATACGGCAGAGGCACATAATGTTTGGGCCACACATGCCTGTGTACCCACAGACCCCAACCCACAAGAAGTAGTATTGGAAAATGTGACAGAAAACTTTAACATGTGGAAAAATAACATGGTAGAACAGATGCATGAGGATATAATCAGTTTATGGGATCAAAGCCTAAAGCCATGTGTAAAACTAACCCCACTCTGTGTTACTTTAAATTGTACTGATCTGGCGAATAAAAAAGGAGAGATAAAAAACTGCTCTTTCAATATCACCACAGTCATAAAAGATAAGATACAGAAAAACTATGCACTTTTTAATAGACTTGATATAGTACCAGATGATGATACTAGCTATAGGTTGATAAGTTGTAACACCTCAGTCATTACACAAGCCTGTCCAAAGATATCCTTTGAGCCAATTCCCATACATTATTGTGCCCCAGCTGGTTTTGCGATTCTAAAGTGTAATGATAAGAAATTCAATGGAACAGGACCTTGTACAAATGTCAGCACAGTACAATGTACACATGGAATTAAGCCAGTAGTATCAACTCAACTGCTGTTAAATGGCAGTTTAGCAGAAGAAGAGGTAGTAATTAGGTCTGAAAATTTCACGGACAATGTTAAAACCATAATAGTACAGCTGAACGAATCTGTAATAATTAATTGTACAAGGCCCAACAACAATACAAGAAAAAGTATAACATTTGGACCAGGGAGAGCATTCTATACAACAGGAGATATAATAGGAGATATAAGAAAAGCATATTGTAACATTAGTAGTACACAATGGAATAACACTTTAAGACAGATAGCTAGAAGATTAAGAGAACAATTTGATAAAACAATAGTCTTTAATTCATCTTCAGGAGGGGACCCAGAAATTGTAATGCACAGTTTTAATTGTGGAGGGGAATTTTTCTACTGTAATACAACACAACTGTTTAATAGTACTGGAAATGATACTAACATCACACTCCCATGCAGGATAAAACAAATTATAAACATGTGGCAGGAAGTAGGAAAAGCAATGTATGCCCCTCCCATCGCAGGACAAATTAGATGTTCATCAAATATTACAGGGATACTATTAACAAGAGATGGTGGTAATAGTAGCGAGATCTTCAGACCTGAAGGAGGAAATATGAGGGATAATTGGAGGAGTGAATTATACAAATATAAAGTAGTAAAAATTGAACCATTAGGAGTAGCACCCACCAAGGCAAAGAGAAGAGTGGTGCAGAGAGAAAAAAGAGCAGTGATAGGAGCTGTGTTCCTTGGGTTCTTGGGAGCAGCAGGAAGCACTATGGGCGCAGCGTCAATGACGCTGACGGTACAGGCCAGACTATTATTGTCTGGTATAGTGCAACAGCAGAACAATTTGCTGAGGGCTATTGAGGCGCAACAGCATCTGTTGCAACTCACAGTCTGGGGCATCAAGCAGCTCCAGGCAAGAGTCCTGGCTGTGGAGAGATACCTAAAGGATCAACAGCTCCTGGGGATTTGGGGTTGCTCTGGAAAACTCATTTGCACCACTGCTGTGCCTTGGAATGCTAGTTGGAGTAATAGATCTCTGGATAACATTTGGAATAATATGACCTGGATGGAGTGGGATAGAGAAATTAACAATTACACAAACTTAATATACAACCTAATTGAAGAATCGCAGAACCAACAAGAAAAGAATGAACAAGAATTATTGGAATTGGATAAATGGGCAAGTTTGTGGAATTGGTTTGACATAACAAAATGGCTGTGGTATATAAAAATATTCATAATGATAGTAGGAGGCTTAGTAGGTTTAAGAATAGTTTTTGTTATACTTTCTATAGTGAATAGAGTTAGGCAGGGATACTCACCATTATCGTTTCAGACCCACCTCCCAACCCCGAGGGGACTCGACAGGCACGAAGGAACCGAAGAAGAAGGTGGAGAGAGAGACAGAGACAGATCCGGAAGATTAGTGGATGGATTCTTAACACTTATCTGGATCGATCTACGGAGCCTGTGCCTCTTCAGCTACCACCGCTTGAGAGACTTACTCTTGATTGTAACGAGGATTGTGGAACTTCTGGGACGCAGGGGGTGGGAAATCCTCAAATATTGGTGGAATCTCCTACAGTATTGGAGTCAGGAACTAAAGAATAGTGCTGTTAGCTTGCTCAATGCCACAGCCATAGCAGTAGCTGAGGGGACAGATAGGATTATAGAAATAGTACAAAGAATTTTTAGAGCTATCCTCCACATACCTACAAGAATAAGACAGGGCTTAGAAAGGGCTTTGCTA
>1058_11_B11_1550
ATGAGAGTGAAGGGGATCAGGAGGAATTGTCAGCACTCGTGGAGATGGGGCCTCATGCTCCTTGGAATATTGATGATCTGTAGAGCTGAACAGTTGTGGGTCACAGTCTACTATGGGGTACCTGTGTGGAGAGAAGCAAAAACCACTCTATTTTGTGCGTCAGATGCTAAAGCATATGATACAGAAGTACATAATGTTTGGGCCACACATGCCTGTGTACCCACAGACCCCAACCCACAAGAACTAGTATTGGTAAATGTGACAGAAAACTTTAATGCATGGGAAAATAACATGGTAGAACAAATGCATGAGGATATAATCAGTTTATGGGATCAAAGCCTAAAGCCATGTGTAAAATTAACCCCACTCTGTGTTACTTTAAATTGCAATGATTTAAGTAATACAAAAGGAGAAATGAAAAACTGCTCTTTCAATATCACCACAGACATAAGCAATAAGAAGCAGAAACAGTATGCACTTTTTTATAAACTTGATGTAGTACAAAATAATAATAATAGCTATAGGCTGATAAGTTGTAACACCTCAGTCATTACACAGGCCTGTCCAAAGGTATCCTTTGAGCCAATTCCCATATATTATTGTGCCCCAGCTGGGTTTGCGATTCTAAAATGTAATGATAAATCGTTCAGTGGAAAAGGAGAATGTAAAAATGTCAGCACAGTGCAATGTACACATGGAATTAGGCCAGTAGTATCTACTCAATTGCTGTTAAATGGCAGTCTAGCAGAAGAAGATGTAATAATCAGATCTGACAATTTCACGGACAATGCTAAAACCATAATAGTACAACTGAACGAAACTGTAGATATTCACTGTATAAGGCCCAACAATAATACAAGAAAACGTATAACTATGGGACCAGGGAAAGTATATTATACAACAGGACAAATAATAGGAGATATAAGACAAGCACATTGTAACCTTAGTGAAGCAAAATGGAATAACACTTTAAGAAGGGTAGTTAGAAAATTAAGAGAAAAATTTAATAAAACAATAGTCTTTAATCAATCCTCAGGAGGAGACCCAGAAATTGTAATGCACACTTTTAATTGTGGAGGGGAATTTTTCTATTGCAACTCAACCAAACTATTTAATAGCATTAATAATAAAACAAATATCACACTCCCATGCAGAATAAAACAAATTATAAACATGTGGCAGGGAGTAGGAAAAGCAATGTATGCCCCTCCCATCAGAGGACAAATTAGATGTACATCAAATATTACAGGGCTACTATTAACAAGAGATGGTGGCAATGGCACTGAGGTCTTCAGACCTGGAGGAGGAAATATGAAGGACAATTGGAGAAGTGAATTATATAAATATAAAGTAGTAAAAATTGAACCATTAGGAGTAGCACCCACCACGGCAAAGAGACGAGTGGTGCAGAGAGAAAAAAGAGCAGTGCTAGGAGCTCTGTTCCTTGGGTTCTTGGGAGCAGCAGGAAGCACTATGGGCGCAGCGTCAATGACGCTGACGGTACAGGCCAGACTATTATTGTCTGGTATAGTGCAACAGCAGAACAACTTGCTGAGGGCTATTGAGGCGCAACAACATCTGTTGCAACTCACGGTCTGGGGCATCAAGCAGCTCCAGGCAAGAGTCCTGGCTGTGGAAAGATACCTAGAGGATCAACAGCTCCTGGGGATTTGGGGTTGCTCTGGAAAACTCATCTGCACCACTGCTGTGCCTTGGAATGCTAGTTGGAGTAATAAATCTAGGAGTGAGATTTGGAATAACATGACCTGGATGCAATGGGACAAAGAAATTCATAATTACACAAACTTAATATACACCTTAATTGGAGAATCGCAAATCCAGCAAGAAAAAAATGAACAAGAACTATTGGGATTAGATAAATGGGCAAGTTTGTGGAATTGGTTTGACATAACAAAATGGCTGTGGTATATAAAAATATTCATAATGATAGTAGGAGGCTTGATAGGTTTAAGAATAGTTTTTACTGTACTTTCTATAATGAATAGAGTTAGGCAGGGATACTCACCATTATCATTTCAGACCCGCCTCCCAACCCAGAGGGGACCCGACAGGCCCGAAGGAACAGAAGAAGAAGGTGGAGAGAGAGACAGAGACAGATCCGGACCATTAGTGGATGGATTCTTAGCAATCATCTGGGTCGATCTACGGAGCCTGTGTCTCTTCCTCTACCACCGATTGAGAGACTTACTCTTGATTGTGACGAGGACTCTGGAACTTCTGGGACGCAGGGGGTGGGAGATCCTCAAATATTGGTGGAATCTCCTACAGTATTGGAGTCAGGAACTAAAGAATAGTGCTGTTAGCTTGCTCAACGCCACAGCCATAGCAGTAGCTGAGGGGACAGATAGGGTTATAGAAATAGTACAAAGAACTTTTAGAGCTATCCTCCACATACCTGTAAGAATAAGACAGGGCTTGGAAAGGGCTTTGCTA
>6240_08_TA5_4622
ATGAGAGTGAAGGGGATCAGGAAGAATTATCAGCACTTGTGGAGATGGGGCATCATGCTCCTTGGGACATTGATGATCTGTAGTGCTGAAAAATTGTGGGTCACAGTCTATTATGGGGTACCTGTGTGGAAAGAAGCAACCACCACTCTATTTTGTGCATCAGATGCTAAAGCATATTCCCCAGAGAAACATAATATTTGGGCCACACATGCCTGTGTACCCACAGACCCCAACCCACAAGAACTAGTATTGGGAAATGTGACAGAAGATTTTAACATGTGGAAAAATAACATGGTAGAACAGATGCATGAGGATATAATCAGCTTATGGGATCAAAGTCTAAAACCATGTGTAAAATTAACCCCACTCTGTGTTACTTTAAATTGCACTGATCTGGGTACCGAACAAGGTGAAATAAAAAACTGCTCTTTCAATATCACCACAGGAATAGGAAATAAGATGCAAAAAGAATATGCACTTTTTTATAAACTTGATGTAGTACCAAATGATAATACTAGCTATAGGCTGATAAGTTGTAACACCTCAGTCGTTACACAGGCTTGTCCAAAGACATCCTTCGAGCCAATTCCCATACATTATTGTGCCCCGGCTGGTTTTGCGATTCTAAAATGTAACAATAAGACGTTCAGTGGAAAAGGACCATGTAAAAATGTCAGCACAGTACAATGTACACATGGAATTAGGCCAGTAGTATCAACTCAACTGCTGTTAAATGGCAGTCTAGCAGAAGAAGAGATAGTAATTAGATCTGAAAATTTCACAAACAATGCTAAAACCATAATAGTACAACTAAATGAATCTGTAATAATTAATTGTACAAGACCCAACAACAATACAAGAAAAGGTATACATATAGGACTAGGAAGAGCATTATATGCAACAGGAGATATAATAGGAGATATAAGACAAGCACATTGTAATCTTAGTAGCAAAAGTTGGAATAAAACTTTACAACAGGTAGTTAGAAAATTAAGAGAGCAATTTAATAAAACAATAGCCTTTAATCAATCCTCAGGAGGGGACCAAGAAATTGTAAAGCACAGTTTTAATTGTGGAGGGGAATTTTTCTACTGTGATACAACACAGCTGTTTAATAGTACTGTGCAAGATAACAATATC---CTCCCATGCAGAATAAAACAAATTATAAACATGTGGCAGGAAGTAGGAAAAGCAATGTATGCCCCTCCCATCCAAGGACTAATTAGCTGTTCATCAAATATTACAGGGCTGCTATTAACAAGAGATGGTGGTAATAATACCGAGATCTTCAGACCAGGAGGAGGAGATATGAGGGACAATTGGAGAAGTGAATTATATAAATATAAAGTAGTAAAAATTGAACCATTAGGAATAGCACCCACCAAGGCAAAGAGAAGAGTGGTGCAAAGAGAAAAAAGAGCAGTGCTAGGAGCTGTGTTCATTGGGTTCTTGGGAGCAGCCGGAAGCACTATGGGCGCAGCGTCCGTGACGCTGACGGTACAGGCCAGACAATTACTGTCTGGTATAGTGCAACAGCAGAACAATCTGCTGAGAGCTATTGAGGCGCAACAACATATGTTGCAACTCACAGTCTGGGGCATCAAGCAGCTCCAGGCAAGAATTCTGGCTGTAGAAAGATACCTAAAGGATCAACAGATCCTGGGAATTTGGGGTTGCTCTGGAAAACTCATTTGCCCCACTGCTGTGCCTTGGAATGCTAGTTGGAGTAATAAATCTCTGACTGCTATTTGGAATAACATGACCTGGATGGAGTGGGAAAGAGAAATTGACAATTACACAGGCTTAATATACTCCTTAATTGAAGAATCGCAAATCCAACAAGAACAGAATGAAAAAGAATTATTGGAATTGGATAAGTGGGCAAGTTTGTGGAATTGGTTTGACATAACAAAATGGCTGTGGTATATAAAAATATTCATAATGATAGTAGGAGGTTTAGTAGGTTTAAGAATAGTTTTTACTGTACTTTCTATAGTGAATAGAGTTAGGCAGGGATACTCACCATTATCGTTTCAGACCCGCCTCCCAGCCCAGCGGGGACCCGACAGGCCCGAAGGAATCGAAGAAGAAGGTGGAGAGAGAGACAGAGGCAGATCCAATCTCTTAGTGGATGGATTCTTAGCAATTTTCTGGGTCGACCTGCGGAACCTGTGCCTCTTCAGCTACCACCGCTTGAGAGACTTACTCTTGATTGTAACGAGGATTGTGGAACTTCTGGGACGCAGGGGGTGGGAGGCCCTGAAATATTGGTGGAATCTCCTGCAATATTGGGGTCAGGAACTAAAGAGTAGTGCTGTTAGCTTGTTTAATGCCATAGCCATAGCAGTAGCTGAGGGGACAGATAGGGCTATAGAAATATTACAAGGAATTTTTAGAGGTATTCTCCACATACCTACAAGAATAAGACAGGGCTTGGAAAGGGCTTTGCTA
>62357_14_D3_4589
ATGAGAGTGAGGGAGATCAGGAGGAATTATCAGCACTTGTGGAAATGGGGCATCATGCTCCTTGGGATATTAATGATATGTAGTGCTGAAAAGTTGTGGGTCACAGTCTATTATGGGGTACCTGTGTGGAAAGAAGCAACCACCACACTGTTTTGTGCGTCAGATGCTAAGGCATATGATACAGAGGTACATAATGTTTGGGCCACACATGCCTGTGTACCCACAGACCCCAACCCACAAGAAGTAGATTTGGAAAATGTGACAGAAAATTTTAATATGTGGAAAAATAACATGGTAGAACAGATGCATGAGGATATAATCAGTTTATGGGATGAAAGCCTAAAGCCATGTGTAAAATTAACCCCACTCTGTGTTACTTTAAATTGCACTAATGCCACTAGTAACGAGGGAGGAATAAAAAACTGCTCTTTCAATATCACCACAGAAAGAAGAGGTAGGAAGAAGACAGAATATGCAACTTTTTATGAAACTGATCTAGTACTAGATGATAATACTAGCTATAGGTTGATAAGTTGTAATACCTCAGTCATTAAACAGGCCTGTCCAAAGGTAACCTTTGAGCCAATTCCCATACATTATTGTGCCCCGGCTGGTTTTGCGATTCTAAAATGTAAAGATAAAAAGTTCAATGGAACAGGAGCATGTACAAATGTCAGCACAGTACAATGTACACATGGAATTAGGCCAGTAGTATCAACTCAACTGCTGTTAAATGGCAGTTTAGCAGAAGAAGAGGTAGTAGTTAGATCTGAAAAGTTCGCAAACAATGCTAAAATCATAATAGTACAGCTGAATGAATCTGTAGAAATTAATTGTACAAGACCCAACAACAATACAAGAAAAAGCATACATATAGGACCAGGGCAAGCATTTTATACAACAGGAGCAATAATAGGAGATATAAGACAAGCATATTGTAACATCAGTAGAGCAAAATGGAATGACACTTTAAAACAGATAGCTATAAAATTAAGAGAAAAATTTAATAAAACAATAGTCTTTAATCAATCCTCAGGAGGGGACCCAGAAGTTGTAATGCATATTTCTAATTGTGGAGGGGAATTTTTCTACTGTAATACAACAAAACTGTTTAATAATACTGAGAATGAAACTGAAATCAGGCTCCCATGCAGAATAAAACAAATTATAAACATGTGGCAGGAAGTAGGAAAGGCAATGTATGCCCCTCCCATCCAAGGACAAATAAGATGTTCATCAAATATTACAGGGCTGCTACTAACAAGAGATGGGGGTAACAATACCGAGGTCTTCAGACCTGGAGGAGGAGATATGAGAGATAATTGGAGAAGTGAATTATATAAATATAAGGTAGTAAAAATTGAACCATTAGGAGTAGCACCCACTAAGGCTAAGAGAAGAGTGGTGCAGAGAGAAAAAAGAGCAGTGCTAGGAGCTTTGTTCCTTGGGTTCTTGGGAGCAGCAGGAAGCACTATGGGCGCAGCGTCAGTGACGCTGACGGTACAGGCCAGACAATTATTGTCTGGTATAGTGCAACAGCAGAGCAATTTGCTGAGGGCTATTGAGGCGCAACAGCATCTGTTGCAACTCACAGTCTGGGGCATCAAGCAGCTCCAGGCAAGAGTCCTGGCTGTGGAAAGATACCTAAAGGATCAACAGCTCCTAGGGATTTGGGGTTGCTCTGGAAAACTCATTTGCACCACTGCTGTGCCTTGGAATGCTAGTTGGAGTAATAAATCTCTGAATGACATTTGGAATAACATGACCTGGATGGAGTGGGAAAGAGAAATTAACAATTACACAAGCTTAATATACAACTTAATTGAAGAATCGCAGAACCAGCAAGAAAAGAATGAACTAGAATTATTGGAATTAGATAAATGGGCAAGTTTGTGGAATTGGTTTGACATAACCAACTGGCTGTGGTATATAAAAATATTCATAATGATAGTAGGAGGCTTGATAGGTTTAAGAATAGTTTTTACTGTATTTTCTATAGTGAATAGAGTTAGGCAGGGATACTCACCATTATCGTTGCAGACCCGCTTCCCAGCTCCGAGGGAACCCGACAGGCCAGAAGGAATCGAAGAAGAAGGTGGAGAGAGAGACAGAGACAGATCCGGTCGATCAGTGAACGGATTATTAGCACTTATCTGGGACGACTTGAGGAACCTGTGCCTTTTCAGCTACCACCGCTTGAGAGACTTACTCTTGATTGTAACGAGGATTGTGGAGATTCTGGGACGCAGGGGTTGGGAAGTCCTCAAATATTGGTGGAATCTCCTGCAGTATTGGAGTCAGGAACTAAAGAATAGTGCTGTTAGCTTACTTAATGTCACAGCCATAGCAGTAGCTGAGGGAACAGATAGGATTATAGAAGTATTACAAAGAACTTATAGGGCTATTCTCCACATACCTGTAAGAATAAGACAGGGCTTGGAAAGGGCTTTGCTA
>63358_04_P3_4013
ATGAAAGCGAAGGAGACCAGGAGGAATTATCAGCACTTGTGGAGATGGGGCACCATGCTCCTTGGGATGTTAATGATCTGTAGTGCTGAACAGTTGTGGGTCACAGTCTATTATGGGGTACCTGTGTGGAAAGAAGCAACCACCACTCTATTTTGTGCATCAGATGCTAAAGCATATACTACAGAGATACATAATGTTTGGGCCACACACGCCTGTGTACCTACCGACCCCAACCCACAAGAAGTAGTATTGGAAAATGTGACAGAAGATTTTAACATGTGGAAAAATAACATGGTAGATCAGATGCATGAGGATATAATCAGTTTATGGGATCAAAGCCTAAAGCCATGTGTAAAATTAACCCCACTCTGTGTTACGTTAAATTGCACTGATTGGAAGAATGAGAAAGGAGAAATAAAGAACTGCTCTTTCAATGTCACTTCAGGGATAAGAGACAAGGTGCGGAGAGAATATGCACTTTTGTATAAACTTGATATAGTACCAAATGATAATACTAGCTATAGGTTGATAAGCTGTAATACCACAGTCATTACACAAGCCTGTCCAAAGGTATCCTTTGAGCCAATTCCCATACATTATTGTGCCCCGGCTGGTTTTGCGATTCTAAAATGTAATCAGAAGAAGTTCAATGGAACAGGGCAATGTAAAAATGTCAGCACAGTACATTGTACACATGGAATTAAGCCAGTAGTATCAACTCAACTGCTGTTAAATGGCAGTCTAGCAGAAGAAGAGGTAGTAATTAGATCTGCAAATTTCTCGAACAATGCCAAAACCATAATAGTACAGCTGAATGAGTCTGTAAAAATTGAGTGTATGAGACCCAACAACAATACAAGAAAAGGTATACATATAGGACCAGGGGGAGCATTTTATGCAACAGGAGACATAATAGGAAACATAAGACAAGCACATTGTAACATTAGTAAAGTAACATGGAATAACACTTTAAGACAGATAGCTATAAAACTAAGAGAACAATTTAATAAAACAATAGTCTTTAACCAATCCTCAGGAGGGGACCCAGAAATTGTAATGCACAGTTTTAATTGTGGAGGGGAATTTTTCTACTGTAATACAACACAATTGTTTAATAGTACTGGGTCAAATACTAATATCACACTCCAATGTAGAATAAAACAAATTATAAACATGTGGCAGGAAGTAGGCAAAGCAATGTATGCCCCTCCCATCAGTGGAATAATTAAATGTACATCAAATATTACAGGGCTACTATTAACAAGAGATGGTGGTAACAATACAGAGATTTTCAGACCTGGAGGAGGAGATATGAAGGACAATTGGAGAAGTGAATTATATAAATACAAAGTAGTAAAAATTGAACCATTAGGAGTAGCACCCACCAAGGCAAAGAGAAGAGTGGTGCAAAGAGAAAAAAGAGCAGTACTAGGAGCTATGTTCCTTGGGTTCTTGGGAGCAGCAGGAAGCACGATGGGCGCAGCGTCAATGACGCTGACGGTACAGGCCAGGCAATTATTGTCTGGTATAGTGCAACAGCAGAACAATCTGCTGCGGGCTATTGAGGCGCAACAACATCTGTTGCAACTCACAGTCTGGGGCATCAAACAGCTCCAGGCAAGAGTCCTGGCTGTGGAAAGATACCTACAGGATCAACAGCTCCTAGGGATTTGGGGTTGCTCTGGAAAACTCATTTGCCCCACTACTGTGCCTTGGAATGCTAGTTGGAGTAATAAATCTCTGGATCAGATTTGGGAGAACATGACCTGGATGCAGTGGGAAAAAGAAATTAACAATTACACAGGCTTAATATACAACTTAATTGAAGAATCGCAGAACCAACAAGAAAAGAATGAACAAGAATTATTGGAATTAGATAAGTGGGCAAGTTTGTGGAATTGGTTTAGCATAACAAAATGGCTGTGGTATATAAAAATATTCATAATGATAGTAGGAGGCTTGGTAGGTTTAAGAATAGTTTTTGCTGTACTTTCTATAGTAAATAGAGTTAGGCAGGGATATTCACCATTATCGTTTCAGACCCTCCTCCCAATCCCGAGGGGACCCGACAGGCCCGAAGGAATCGAAGAAGGAGGTGGAGAGAGAGACAGAGACAGATCCACAAGATTAGTGAACGGATTCTTAGCACTCATCTGGGACGACCTACGGAGCCTGTGCCTTTTCAGCTACCACCGCTTGAGAGACTTACTCTTGATAGTAGCGAGGATTGTGGAACTTCTGGGACGCAGGGGGTGGGAGGGTCTCAAGTACTGGTGGAATCTCCTGCAGTATTGGGGTCAGGAACTAAAGAATAGTGCTGTTAGCTTGTTCAATGCCATAGCTATAGCAGTAGCTGAGGGGACAGATAGGATTATAGAAGTAATACAAAGACTTGGTAGAGCTTTCCTCAACATACCTAGAAGAATACGACAGGGCTTCGAAAGGGCTTTGCTA
>6244_13_B5_4576
ATGACAGTGAAGGGGATCAGGAAGAATTATCAGCACTTATGGAAATGGGGCATCATGCTCCTTGGGATATTGATGATCTGTAGTGCTGAAGATACGTGGGTCACAGTCTATTATGGGGTACCTGTGTGGAAAGAAGCAACCACCACTCTATTTTGTGCATCAGATGCTAAAGCATATGATACAGAGGTACATAATGTTTGGGCTACACATGCCTGTGTACCCACAGACCCCAACCCACAAGAAGTAGTATTGGGAAATGTGACAGAAAATTTTAACATGTGGAAAAATAACATGGTAGAACAGATGCATGAGGATATAATCAGTTTATGGGATCAAAGCCTAAAGCCATGTGTGAAACTAACTCCACTCTGTGTTACCTTAAATTGTACTGATTATAGTAATATGAAAGGGGAAATACAACAATGCTCTTTCAATATTACCACAACCATAAAAGATAAAGTGCAGAAAGAATATGCTCTTTTTTATAGAACAGATGTAGTACCAAATGATGATTATACCTATAGGTTGATAAATTGTAACACCTCAGTCATTACACAGGCCTGTCCAAAAATAACCTTCGAGCCAATTCCCATACATTATTGTGCCCCGGCTGGTTTTGCGATTCTAAAGTGTAACAATAAGACGTTCGAGGGAAAAGGACCATGCACGAATGTCAGCACAGTACAGTGTACACATGGAATTAGACCAGTAGTATCAACTCAACTGCTGTTAAATGGCAGTCTAGCAGAGGAAGAAATAGTAATTAGATCTGACAATTTCTCGAACAATGCTAAAATCATAATAGTACAGTTGAATGAATCTGTAGTGATTGATTGTACAAGACCCAGCAACAATACAAGGAAAAGTATACATATGGGACCAGGGGGAGCATTTTATGCAACAGGGAGCATAATAGGAGATATAAGACAAGCACATTGTAACATTAGTAGAGCAAAATGGAATGACACTTTAAATCAGATAGCTATAAAATTAAGAAAACAATTTAATAAAACAATAATATTTAAGCAATCCTCAGGAGGGGACCCAGAAATTGTAATGCACAGCTTTAATTGTGGAGGAGAATTTTTCTACTGTAATACATCACAACTGTTTAATAGTACTGGTAATAGTACTAATATCACACTCCCATGCAGAATAAGACAAGTTGTAAACCTGTGGCAGGAAGTAGGAAAAGCAATGTATGCCCCTCCCATCAGGGGAGTAATTAAATGTTCATCAAACATTACAGGGGTACTATTAACAAGAGATGGTGGTAATAATACCGAGACCTTCAGACCAGGAGGAGGAGATATGAGGGACAATTGGAGAAGTGAATTATATAAATATAAAGTAGTAAGAATTGAACCATTAGGAGTAGCACCCACCAGGGCAAAGAGAAGAGTGGTGCAGAGAGAAAAAAGAGCAGTGCTAGGAGCTTTGTTCCTTGGGTTCTTGGGAGCAGCAGGAAGCACTATGGGCGCAGCGTCACTGACGCTGACGGTACAGGCCAGACTCTTGTTGTCTGGTATAGTGCAGCAGCAGAACAATCTGCTGAGGGCTATTGAGGCGCAACAACATCTGTTGCAACTCACCGTCTGGGGCATCAAGCAGCTCCAGGCAAGAGTCCTGGCTGTGGAAAGATACCTAAGAGATCAACAGCTCCTGGGAATTTGGGGTTGCTCTGGAAAACTCATTTGCACCACTACTGTGCCTTGGAATGCTAGCTGGAGTAATAGATCTATAGATCAAATTTGGGATAACATGACCTGGATGCAATGGGAAAACGAAATTAGCAACTACACTGACTTAATATATTCCTTAATTGAAAAATCGCAAAACCAACAGGAACAGAATGAACAAGACTTATTGAAATTGGATGAATGGGCAAGTTTGTGGAATTGGTTTGACATATCAAAATGGCTGTGGTATATAAAAATATTCATAATGATAGTAGGAGGCTTGATAGGTTTAAGAATAATTTTTACTGTAGTTAATATAGTGTATAGAGCTAGGCAGGGATACTCACCATTATCATTTCAGACCCACCTCCCAGTTCCGAGGGGACCCGACAGGCCCGAAGGAATCGAAGAAAACGGTGGAGACAGAGACAGAGACAGATCCGGTCACTTAGTGGATGGATTATTAACTCTTATCTGGGTCGACCTACGGAGCCTGTGCATTTTCAGCTACCACCGCTTGAGAGACTTACTCTTGATTGTGACAAGGATTGTGGAACTTCTGGGACGCAGGGGGTGGGAACTCCTCAAATATTGGTGGAACCTCCTCCAGTATTGGAGTCAGGAACTAAAGAATAGTGCTGTTAGTTTGCTCAACGCCACAGCAGTAGCAGTAGCTGAGGGAACAGATAGGGTTATAGAAGTAGTACAAAGATTCTGTAGAGGTGTTCTCCACATACCTAGAAGAATAAGACAGGGCTTGGAAAGGGCTTTACTA
>700010058_A4_4375
ATGAGAGTGACGGGGATCAAGAAGAATTATCAAAACTTATGGAAATGGGGCATCATGCTCCTTGGGATGTTAATGATCTATAGTACAGAACAATTGTGGGTCACAGTCTATTATGGGGTGCCTGTGTGGAGAGAAGCAACTACCACCCTATTTTGTGCATCAGATGCTAAAGCATATGATACAGAGGTGCATAATGTTTGGGCCACACATGCCTGTGTACCCACAGACCCCAACCCACAAGAAATAGTATTGGCAAATGTGACAGAAAATTTTAACATGTGGGAAAATAACATGGTAGACCAAATGCATGAGGATATAATCAGTTTATGGGATCAAAGCCTAAAGCCATGTGTACAATTAACCCCACTCTGTGTCACTTTAAATTGCACTGAGTTGAATAATGAGGGAAAGGAAATGAAGAACTGTTCTTTCAACATCCCCACAAGCATGCAGGATAAGACGAAGAAAGAATATGCACTCTTTTATAAACTTGATATAGTAAAAGATAGTAATAATACCTATAGGTTGATAAGTTGTAACACCTCAGTCGTTACACAGGCCTGTCCAAAGGTATCTTTTCAGCCAATTCCTATACATTATTGTGCCCCGGCTGGTTTTGCGATTCTAAAGTGTAATAATAAGACTTTCAATGGAACAGGACAATGTACAAATGTCAGCACAGTGCAATGCACACATGGAATTAGGCCAGTAGTATCAACTCAACTGCTGTTAAATGGCAGTCTAGCAGAAAAAGATATAGTACTTAGGTCTGCCAATTTCACAAACAATGCTAAAACCATAATAGTACAGCTGAATGAATCTGTAATAATTAATTGTACAAGACCCAACAACAATACAAGAAAAAGTATAACTATAGGACCAGGGAGAGCATTTTATGCAACAGGAGATATAATAGGAGACATAAGACAAGCACATTGTAACCTTAGTAGAGAACAATGGAATAACACTTTAAAGAAGATAGTTACAAAATTAAGAGAACAGTTTAATAAAACAATAATCTTTAAGTCCCCCTCAGGAGGGGACCCAGAAATTGTACAGCACACTTTTAATTGTGGAGGGGAATTTTTCTACTGTGATACAAAACAACTGTTTAATAGTACTACAGGAAATGACACAATCATACTCCCATGCAGAATAAAGCAAATTATAAACATGTGGCAGAAAGTAGGAAAAGCAATGTATGCCCCTCCCATCAAAGGAAAAATTAGTTGCTCATCAAATATCACAGGGCTGCTATTAACAAGAGATGGAGGAAATGAGACC------TTCAGACCTGCAGGGGGAGATATGAGGGACAATTGGAGAAGTGAATTATATAAATATAAGGTAGTAAAAATTGAACCATTAGGAGTAGCACCCACCAGGGCAAAGAGAAGAGTGGTGCAGAGAGAAAAAAGAGGAGTAATAGGAGCTATGGTCCTTGGGTTCTTGGGAGCAGCAGGAAGCACTATGGGCGCAGCATCAATGATGCTGACGGTACAAGCCAGACAATTGTTGTCTGGTATAGTGCAACAGCAGAACAATCTGCTGAGAGCTATTGAGGCGCAACAACATATGTTGCAACTCACAGTCTGGGGCATCAAGCAGCTCCAGGCAAGAGTCCTGGCTCTGGAAAGATACCTAAGGGACCAACAGCTCCTGGGAATTTGGGGCTGCTCTGGAAAACTCATTTGCCCCACTGCTGTGCCTTGGAATGCTAGTTGGAGTAACAAATCCTATTCAGAGATTTGGAATAACATGACCTGGATAGAGTGGGAAAGAGAAATTGACAATTACACAGGGGAAATATACAGGTTAATTGAAGAATCGCAAAACCAACAAGAAAGGAATGAAAAAGACTTATTGGAATTAGACAAATGGGCAAGTTTGTGGAATTGGTTTGACATATCAAAATGGCTGTGGTATATAAAAATATTCATAATGATAGTAGGAGGCATAGTAGGTCTTAGAATAGTTTTTACTGTACTTTCTATAGTGAATAGAGTTAGGCAGGGATACTCACCATTATCATTTCAGACCCGCCTCCCAGCAGCGAGGGGACCAGACAGGCCCGAAGGAATCGAAGAAGACGGTGGAGAGAGAGACAGAGACAGATCCAACGGATTAGCGGGTGGATTCTTAGCACTTATCTGGGTCGATCTGCGGAACCTGTGCCTCTTCCTCTACCACCGCTTGAGAGACTTACTCTTGGTTCTAACGAGGACTGTGGAACTTCTGGGTCGCAGGGGGTGGGAAGCCCTCAAGTATTGGTGGAATCTCCTGCAGTATTGGAGTCAGGAACTAAAGAATAGTGCTGTTAGCTTGCTCAATGCCATTGCCATAGCAGTAGCTGAAGGGACAGATAGGATAATAGAAGTGTTACAAAGATTTATTAGAGCTGTTCTCCACATACCTACAAGAATAAGACAGGGCTTAGAAAGAGCTTTACTA
>700010040_C9_4520
ATGAGAGTGATGGGGATCAGGAAGAATTATCAGCACTTGTGGAGAGAGGGCATCTTGCTCTTGGGGATATTAATGATCTGTAGTGCTGACAACTTGTGGGTCACAGTCTATTATGGGGTACCTGTGTGGAGAGAAGCAACCACTACTCTATTTTGTGCATCAGATGCTAAAGCATATGATACAGAGGCACATAATGTTTGGGCCACACACGCCTGTGTACCCACAGACCCCAACCCACAAGAAGTAGAATTAAAAAATGTGACAGAAAATTTTAATATGTGGGAAAATAACATGGTAGAACAGATGCATGAGGATATAATCAGTTTATGGGATCAAAGCTTAAAACCATGTGTAAAATTAACTCCACTCTGTGTTACTTTAAATTGCACTGATTTAGGGAATGAGAAGGGAGAAGTAAAAAACTGTTCTTTCAAGATCACCACAGACATAAAAGATAGAACGCGGAAGGAATATGCACTTTTTTATAAACTTGATGTAGTACCAATAAATGATACCAGATATAGGTTAGTAAGCTGTAACACCTCAGTCATTACACAGGCCTGTCCAAAGGTATCCTTTGAGCCAATTCCTATACATTATTGTGCCCCGGCTGGTTTTGCGATTCTAAAGTGTAATGATAAGCAATTCATTGGAACAGGACCATGTACAAATGTCAGCACAGTACAATGTACACATGGAATTAGGCCAGTAGTATCAACTCAACTGCTGTTAAATGGCAGTTTAGCAGAAGAAGAGGTAGTAATTAGATCAGTCAATTTCAGTGACAATGCTAAAACAATAATAGTACAACTGAATAAATCTGTAGAAATTACTTGCACAAGACCCAACAACAATACAAGAAAAAGTATACCCATGGGACCAGGGAAAGCATTTTATGCAAGAGGAGACATAACAGGAGACATAAGAAAAGCATATTGTGAAATTAATGGAACAGAATGGCATAGCACTTTAAAACTGGTAGTTGAAAAATTAAGAGAACAATATAATAAAACAATAGTCTTTAATCGCTCCTCAGGAGGGGACCCAGAAATTGTAATGTACAGTTTCAATTGCGGAGGGGAATTTTTCTACTGTAATTCAACAAAGCTGTTTAATAGTACTGGGCATGACACTAATCTCATACTCCCATGCAAAATAAAACAAATTATAAACATGTGGCAGGGAGTAGGAAAAGCAATGTATGCCCCTCCCATCGAAGGAAAAATTAGATGCTCATCAAACATTACAGGACTGTTATTAACAAGAGATGGTGGTAATGAGACTGAGATCTTCAGACCTGGAGGAGGAGATATGAGGGACAATTGGAGGAGTGAATTATATAAATATAAAGTAGTAAAAATTGAACCATTGGGAGTAGCACCTACCAAGGCAAAGAGGAGAGTGGTGCAGAGGGAAAAAAGAGCATTTCTAGGAGCTGTGTTCCTTGGGTTCTTGGGAGCAGCAGGAAGCACTATGGGCGCAGCATCAATAACGCTGACGGTACAGGCCAGACAATTATTGTCTGGTATAGTGCAACAGCAGAACAATTTGCTGAGGGCTATTGAGGCGCAACAGCATCTGTTGCAACTCACAGTCTGGGGCATTAAGCAGCTCCAGGCAAGAGTCCTGGCTGTGGAAAGATACCTAAAGGATCAACAGCTCCTGGGGATTTGGGGTTGCTCTGGAAAACTCATCTGCACCACTACTGTGCCTTGGAATACTAGTTGGAGTAATAAATCTCTGGAACAGATTTGGGATAACATGACATGGATGGAGTGGGAAAGAGAAATTGACAATTATACAGGCTACATATACCAATTAATTGAAGAATCGCAGAACCAACAAGAAAAGAATGAACAAGAATTATTGGCATTGGATAAATGGGCAAGTTTGTGGAATTGGTTTGACATAACAAACTGGCTGTGGTATATAAAAATATTCATAATGATAGTAGGAGGCTTAATAGGTTTAAGAATAGTTTTTACTGTACTTTCTATAGTGAATAGAGTTAGGCAGGGATACTCACCATTATCATTTCAGACCCACCTCCCAGCCCAGAGGGGACCCGACAGGCCCGAAGGAATCGGAGAAGAAGGTGGAGAGAGAGACAGAGACAGATCCGATCCATTAGTGAACGGATTCTTAGCACTTATCTGGAGCGATCTACGGAGCCTGTGCCTCTTCAGCTACCACCGCTTGAGAGACTTACTCTTGATTGTAACGAGGATTGTGGAACTTCTGGGACGCAGGGGGTGGGAAGTCCTCAAATATTGGTGGAATCTCCTACAGTATTGGAGTCAGGAACTAAAGAATAGTGCTGTTAGCTTGCTCAACGCCACAGCCATAGCAGTAGCTGAGGGGACAGATAGGGTTATAGAAGTAGTACAAAGAGCTTGTAGAGCTATTCTCCACATACCTAGAAGAATAAGACAGGGCTTGGAAAGGGCTTTGCTA
>9020_20_A13_4607
ATGAGAGTGAAGGGGATCAGGAAGAATTAC------TGGTGGAAATGGGGCACCTTGCTCCTTGGGATGTTGATGATCTGTAGTGCTGAGCAATTGTGGGTCACAGTCTATTATGGGGTACCTGTGTGGAGAGAAGCAACCACCACTCTATTTTGTGCATCAGATGCTAAAGCATATGAGAAAGAGATGCATAATGTTTGGGCCACACATGCCTGTGTACCCACAGACCCCAACCCACAAGAGGTAGCATTGGTAAATGTGACAGAAAAATTTAACATGTGGAAAAATAACATGGTAGAACAAATGCATGAGGATATAATCAGTTTATGGGATCAAAGCCTAAAGCCATGTGTAAAACTAACCCCACTCTGTGTTACTTTAAATTGTACTAATTTGAGTATAAAAAAGGAAGAAATGAGAAACTGCTCTTTCAATATCACCACAGTTATAAGAGATAGGGTGCAGAAACAATATGCACTTTTTGATAAACTTGATGTAGTACCAGATAATAATAGTACCTATAGGTTGATAAATTGTAATACCTCAGTCATTACACAGGCCTGTCCAAAGGTATCCTTTGAGCCAATTCCCATACATTATTGTGCCCCGGCTGGTTTTGCGATTCTAAAGTGTAGAGATAAGAAGTTCAGTGGAAAAGGAGAGTGTAAAAATGTCAGCACAGTACAATGTACACATGGAATTAAGCCAGTAGTATCAACTCAACTGCTGTTAAATGGCAGCCTAGCAGAAGAAGAAGTAGTAATTAGATCTGACAATTTCTCGGACAATGCTAAAACCATAATAGTACAGCTGAAAGAACCTGTAGAAATTAATTGTTCAAGGCCCAACAATAATACAAGAAGAAGTATACATATAGGACCAGGGAGAGCATTTTATGCAACAGGAGACATAACAGGAGACATAAGAAAAGCACATTGTAACATTAGTAGTACAAAATGGAATAGCACTTTAGGTCAGGTAGTTAAAAAATTAAGAGAACAATTTAATAAAACCATAACCTTTAATCACTCCTCAGGAGGGGACCCAGAAATTGTAATGCACAGTTTTAATTGTGGAGGGGAATTTTTCTACTGTAACTTAACAAGGCTGTTTAATAATACTAATGTAAATGGCACCATCACACTCCCATGCAGGATAAAACAAATTATAAACATGTGGCAGGAAGTAGGAAAAGCAATGTATGCCCCTCCCATCATGGGATCAATTAACTGTTCATCAAATATTACAGGGCTACTATTAACAAGAGATGGTGGTAATGACAGCGAGACCTTCAGACCTGGAGGAGGAGATATGAGGGACAATTGGAGAAGTGAATTATATAAATATAAAGTAGTAAAAATTGAACCATTAGGAGTAGCACCCACCAAGGCAAAGAGAAGAGTGGTGCAAAGAGAAAAAAGAGGAGTGCTAGGAGCTATGTTCCTTGGGTTCTTGGGAGCAGCAGGAAGCACTATGGGCGCAGCGTCAATGGCGCTGACGGTACAGGCCAGACAATTATTGTCTGGTATAGTGCAACAGCAGAACAATTTGCTGAGGGCTATTGAGGCGCAACAGCATATGTTGCAACTCACAGTCTGGGGCATCAAGCAGCTCCAGGCAAGAGTCCTGGCTGTGGAAAGATACCTAAAGGATCAACAGCTCCTGGGGATTTGGGGTTGCTCTGGAAAACTCATTTGCACCACTAATGTGCCTTGGAATGCTAGTTGGAGTAATAAATCTCTGAATAAAATTTGGGATAACATGACCTGGATGGATTGGGATAGAGAAATTAACAATTATACAGAATTAATATACAACTTAATTGAACAATCGCAGACCCAGCAAGAAAAGAATGAGCAAGAATTATTGGCATTGGATAAATGGGCAAGTTTGTGGACTTGGTTTGACATATCAAATTGGCTGTGGTATATAAAAATATTCATAATGATAATAGGAGGCTTGGTAGGTTTAAGGATAGTTTTTACTGTACTTTCTATAGTGAATAGAGTTAGGCAGGGATACTCACCATTATCGTTCCAGACCCACCTCCCAGCCCCGAGGGGACTCGACAGGCCCGAAGGAATAGAAGAAGAAGGTGGAGAGAGAGACAGAGACAGATCCGGAAGATTAGTGGGTGGATTCTTCACACTTATCTGGATCGATCTGCGGAGCCTGTGCCTCTTCAGCTACCACCTCTTGAGAGACTTACTCTTGATTGTGACGAGGATTGTGGAACTTCTGGGACGCAGGGGGTGGGAAGCCCTCAAATATTGGTGGAATCTCCTGCAATATTGGAGTCAGGAACTAAAGAGTAGTGCTATTAGCTTGCTCAACGCTACAGCCATAGCAGTAGCTGAGGGGACAGATAGGGTTATAGAAGTAATACAAAGATTTTGTAGAGGTATCCTCCACATACCTAGAAGAATAAGACAGGGCTTTGAAAGGGCTTTGCTA
>9014_01_TB1_4769
ATGACAGTGATGGAGATCAAGAAGAATTATCAGCACTGGTGGAGATGGGGCATCATGCTCCTTGGGATATTGATGATTAGTAGTGCTGAAGAATCGTGGGTCACAGTCTATTATGGGGTACCTGTGTGGAGAGAAACAACCACCACTCTATTTTGTGCATCAGATGCTAAAGCATATGATACAGAGGTACATAATGTTTGGGCCACACATGCCTGTGTACCCACAGACCCCAGCCCACAAGAAGTAGAGTTGGAAAATGTGACAGAAAATTTTAACATGTGGAAAAATAATATGGTAGATCAAATGCATGAGGATATAATCAGTTTATGGGATCAAAGCCTAAAGCCATGTGTAAAACTAACTCCACTCTGTGTTACTTTAAATTGCACTGATGATATTAATGAGAAAGGAGAAATAAAAAACTGCTCTTTTAATATTACCACAAACATAAGAGATAAGTTACAGAAAACATATGCACTTTTTTATAAACTTGATGTAGTACCAGATAACAACTATAGCTATAGGTTGATAAGTTGTAACACCTCAGTCATTACACAAGCCTGTCCAAAGGTATCCTTTGAGCCAATTCCCATACATTATTGTGCTCCAGCTGGTTATGCGATTCTAAAGTGTAAAGATAAGACATTCAATGGATCAGGACCATGTACAAATGTCAGCACAGTACAATGTACACATGGAATTAAGCCAGTAGTATCAACCCAACTGCTGTTAAATGGCAGTCTA---GAAGAAGAGGTAGTAATTAGATCTGAAAATTTCACAAACAATGCTAAAACCATACTAGCACAGTTGAAAACACCTGTAGACATTACTTGTATGAGACCAAACAACAATACAAGAAAAAGTATAAATATAGGACCAGGAAGAGCATTCTATGCAACAGGGGACATAATAGGAGACATAAGACAAGCACATTGTAACGTTAGTAATACAGATTGGTATGACACTTTAAAACAGATAGCTGGAAAATTAGGAGAACAATTTGAGAAATCAATAGTCTTTAATCACTCCTCAGGAGGGGACCCAGAAATTGTAATGCACAGTTTTAATTGTGGAGGGGAATTTTTCTACTGTAATACAACAAAGCTGTTTAATAGTACTGCAGTAAATGGCAGTATCATACTTCCATGCAGAATTAAACAAATTATAAACATGTGGCAGGAAGTAGGAAAAGCAATGTATGCCCCTCCCATCAAAGGACAAATTAGATGTTCATCAAATATTACAGGGCTGATATTAACAAGAGATGGTGGTAATGCGACCGAGATCTTCAGACCAGGAGGAGGAGATATGAGGGACAATTGGAGAAGTGAATTATACAAATATAAAGTAGTACAAATTGAACCATTAGGAGTAGCACCTACCAAGGCAAAGAGAAGAGTGGTGCAGAGAGAAAAAAGAGCAGCAATAGGAGCTCTGTTCCTTGGGTTCTTGGGAGCAGCAGGAAGCACTATGGGCGCAGCGTCGATAACGCTGACGGTACAGGCCAGACAATTATTGTCTGGTATAGTGCAACAGCAGAACAACTTGCTGAGAGCTATTGAGGCGCAACAGCATCTGTTGCAGCTCACAGTCTGGGGCATCAAGCAGCTCCAGGCAAGACTCCTGGCTGTAGAAAGATACCTAAAGGATCAACAGCTCCTGGGAATTTGGGGTTGCTCTGGAAAGCTCATCTGCACCACTGCTGTGCCTTGGAATAGTAGTTGGAGTAATAAATCTCTGGGTGAAATTTGGGATAACATGACCTGGATGCAGTGGGATAAAGAAATTAACAATTACACAAGCATAATATATGACTTAATTGAGAAATCGCAGAACCAGCAGGAAAAGAATGAACAAGAATTGTTGGAATTGGATAAATGGGCAAATTTGTGGAATTGGTTTAGCATATCAAATTGGCTGTGGTATATAAGGATATTCATAATGATAGTAGGAGGCTTGATAGGTTTAAGAATAGTGTTTACTGTAATTTCTATAGTGAGTAGAGTTAGGCAGGGATACTCACCATTGTCATTTCAGACCCACTTCCCAGCCCCGAGGGGACCCGACAGGCCAGAAGGAATCGAAGGAGAAGGTGGAGAGAGAGACAGAGACAGATCCAATCAATTAGTGGATGGATTCTTAGCAATCGTCTGGGTCGATCTTCGGAACCTGTGCCTCTTCAGCTACCACCAATTGAGAGACTTTCTCTTGATAACAGCGAGGATTGTGGAACTTCTGGGACGCAGGGGGTGGGAGATCCTCAAATATTGTTGGAATCTCCTACAGTATTGGAGCCAGGAACTAAAGAATAGTGCTGTTAGCTTGCTCAACGCCACAGCAATAACAGTAGCTGAGGGAACAGATAGGATTATAGAAGCATTGCAAAGAGCTGGTAGAGGGATCCTCCACATACCTAGGCGAATAAGACAGGGCTTGGAAAGGGCTTTGCTA
>Du156.12*
ATGAGAGTGAGGGGGATACCGAGGAATTGGCCACAATGGTGGACATGGGGCATCTTAGGCTTTTGGATGATCATAATGTGTAAGGTGGGGAACTCGTGGGTCACAGTCTATTATGGGGTACCTGTGTGGACAGAAGCAAAAACTACTCTATTCTGTGCATCAGATGCTAAAGCATATGAGAAAGAAGTGCATAATGTATGGGCCACACATGCCTGTGTACCCACAGACCCCAACCCACAAGAAATATTTTTGAAAAATGTAACAGAAAACTTTAACATGTGGAAAAATGACATGGTGGATCAGATGCATGAGGATATAATCAGTTTATGGGATCAAAGTCTAAAACCCTGTGTAAAGTTGACCCCACTCTGCGTCACTTTAAATTGTAATAATAGCGCCACCATGAATGGAGAAATAAAAAATTGCTCTTTCAATACAACCACAGAACTAAGAGATAAGAAACAGAAAGTGTATGCACTTTTTTATAGAACTGATGTAGTACCAAATAATAATAATAGTTATATATTAATAAATTGCAATACCTCAACCATAACACAAGCCTGTCCAAAGGTCTCTTTTGACCCAATTCCTATACATTATTGTGCTCCAGCTGGTTATGCGATTCTAAAGTGTACTGATAAGAAATTCAATGGGACAGGATCATGCAATAATGTCAGCACAGTACAATGTACACATGGAATTAAGCCAGTGGTATCAACTCAACTACTGTTGAATGGTAGCCTAGCAGAAGAGGAGATAATAATTAAATCTGAAAATCTGACAGACAATATCAAAACAATAATAGTACAACTTAATCAATCTATAGGAATTAATTGTACAAGACCCAACAATAATACAAGAAAAAGTGTAAGGATAGGACCAGGACAAACATTCTATGCAACAGGTGACATAATAGGAGACATAAGACAAGCACACTGTAACATTAGTAGAAATCAATGGAACGAAACTTTAGAACAGGTAAAGAAAAAATTAGGAGAACACTTCAATCAAACAATAAAATTTGAACCACCCTCAGGAGGGGATCTAGAAATTACAACACACAGCTTTAATTGTAGAGGAGAATTTTTCTATTGCAATACAGCAGACCTGTTTACTAATGCACTGGTTAATGATACTATCACAATCCCATGCAGAATAAAGCAAATTATAAACATGTGGCAGGGGGTAGGACGAGCAATGTATGCCCCTCCCATTGAAGGAAACATAACATGTAACTCAAATATCACAGGACTACTATTGACACGTGATGGAGGAAATAGAACAGAGATATTCAGACCTGGAGGAGGAAACATGAAGGACAATTGGAGAAATGAATTATATAAATATAAAGTGGTAGAAATTAAGCCATTGGGAGTAGCACCCACTGGGGCAAAAAGGAAGGTGGTGAAGAGAGAAAAAAGAGCAGTGCTAGGAGCTGTGCTCTTTGGGTTCTTGGGAGCAGCAGGAAGCACTATGGGCGCGGCGTCAATAACGCTGACGGCACAGGCCAGACAACTGTTGTCTGGTATAGTGCAACAGCAAAGCAATTTGCTGAGAGCTATAGAGGCGCAACAGCATATGTTGCAACTCACGGTCTGGGGCATTAAGCAGCTCCAGGCAAGAGTCTTGGCTATAGAAAGATACCTAAAGGATCAACAGCTCCTAGGACTTTGGGGCTGCTCTGGAAAACTCATCTGCACCACTAATGTGCCTTGGAACTCCAGTTGGAGTAATAAATCTCAAACAGATATTTGGAATAACACGACATGGATGCAGTGGGAGAGAGAAATTAGTAATTACACAGACACAATATACAGGTTGCTTGAAGACTCGCAAAACCAGCAGGAAGAAAATGAAAAAGATTTATTAGCATTGGACAGGTGGCAAAATCTGTGGAATTGGTTTGATATAACAAATTGGCTGTGGTATATAAAAATATTCATCATGATAGTAGGAGGCTTAATAGGTTTAAGAATAATTTTTGGTGTGCTCTCTATAGTGAAAAGAGTTAGGGAGGGATACTCACCTTTGTCGTTTCAGACCCTTACCCCAACCCCGAGGGGACTCGACAGGCTCGGAAGAATCGAAGAAGAAGGTGGAGAGCAAGACAAAGACAGATCCATTCGATTAGTGAACGGATTCTTAGCACTTGCCTGGGACGATCTGCGGAGCCTGTGCCTCTTCAGCTACCACCAATTGAGAGACTTCATATTGATTGCAGCGAGAGCAGTGGAGCTTCTGGGACAGAAGGGGTGGGAAGCTCTTAAGTATCTGGGAAATCTTATACAGTATTGGGGTCTGGAACTAAAAAGGAGGGCTATTAATCTGCTTGATATCTCAGCAATAGCAGTAGCTGAAGGAACAGATAGGATTATAGACATAGTACTAAGAACTGGTAGAGCTATCCGCAACATACCTAGAAGAATAAGACAGGGCTTTGGAGCAACTTTGCTA
>CAP45.2.00.G3*
ATGAGAGTGAGGGGGATACTGAGGAATTGGCCACAATGGTGGATATGGAGCATCTTAGGCTTTTGGATGCTAATAATTTGTAGGGTGGGGAACTTGTGGGTCACAGTCTATTATGGGGTACCTGTGTGGAAAGAAGCAAAAGCTACTCTATTCTGTGCATCAGATGCTAGAGCATATGAGAAAGAAGTGCATAATGTCTGGGCTACACATGCCTGTGTACCCACAGACCCCAACCCACAAGAAATATACTTGGGAAATGTAACAGAAAATTTTAACATGTGGAAAAATGACATGGTGGATCAGATGCATGAGGATATAATCAGTTTATGGGATCAAAGTCTAAAGCCATGTGTAAAGTTGACCCCACTCTGTGTCACTTTAAGGTGTACAAATGCTACT---CTGACGGAAGAAGTAAAAAATTGCTCTTTCAATATAACCACAGAGCTAAGAGATAAGAAACAGAAAGCGTATGCACTTTTTTATAGACCTGATGTAGTACCACTTAATAAGAATAGCTATATATTAATAAATTGCAATACCTCAACCATAACACAAGCCTGTCCAAAGGTCTCTTTTGACCCAATTCCTATACATTATTGTGCTCCAGCTGGTTATGCGATTCTAAAGTGTAATAATAAGACATTTAATGGGACAGGACCATGCAATAATGTCAGCACAGTACAATGTACACATGGAATTAAACCAGTGGTATCAACTCAACTACTGTTAAATGGTAGCTTAGCAGAAGAAGATATCATAATTAAATCTGAAAATCTGACAAACAATATCAAAACAATAATAGTACACCTTAATAAATCTGTAGAAATTGTGTGTAGAAGACCCAACAATAATACAAGGAAAAGTATAAGGATAGGACCAGGACAGGCTTTCTATGCAACAAATGACATAATAGGAGACATAAGACAAGCACATTGTAATATTAATAATTCTACATGGAACAGAACTTTAGAACAGATAAAGAAAAAATTAAGAGAACACTTCAATAGAACAATAGAATTTGAACCACCCTCAGGGGGGGATCTAGAAGTTACAACACATAGCTTTAATTGTGGAGGAGAATTTTTCTATTGCAATACAACACGACTGTTTAAGTGGTCTGTCACAAACGACACAATCACAATCCCATGCAGAATAAAACAATTTATAAACATGTGGCAAGGGGCAGGACGAGCAATGTATGCCCCTCCCATTGAAGGAAACATAACATGTAACTCAAGTATCACAGGACTCCTATTGACACGTGATGGAGGGAATGACACAGAGATATTCAGACCTGGAGGAGGAAATATGAAGGACAATTGGAGAAATGAATTATATAAATATAAAGTGGTAGAAATTAAGCCATTGGGAGTAGCACCCACTGAGGCAAGAAGGAGAGTGGTGGAGAGAGAAAAAAGAGCAGTGATAGGAGCTGTACTCCTTGGGTTCTTGGGAGCAGCAGGAAGCACTATGGGCGCGGCGTCAATAACGCTGACGGTACAGGCCAGGCAACTGTTGTCTGGTATAGTGCAACAGCAAAGCAATTTGCTGAGAGCTATAGAGGCGCAACAGCACATGTTGCAACTCACGGTCTGGGGCATTAAGCAGCTCCAGACAAGAGTCCTGGCTATAGAAAGGTACCTAAAGGATCAACAGCTCCTAGGGCTTTGGGGCTGCTCTGGAAAACTCATCTGCACCACTAATGTGCCTTGGAACTCCAGTTGGAGTAATAAATCTCAAACAGATATTTGGGATAACATGACCTGGATACAGTGGGATAGAGAAATTAGTAATTACTCAAACACAATATACAAGTTGCTTGAAGGCTCGCAAAATCAGCAGGAGCAAAATGAAAAAGACTTATTAGCATTGGACAGTTGGAATAATCTGTGGAATTGGTTCAACATAACAAATTGGCTGTGGTATATAAAAATATTCATCATGATAATAGGAGGCTTAATAGGATTAAGAATAATTTTGGGTGTGCTCTCTATAGTGAAAAGAGTTAGGCAGGGATACTCACCTTTGTCGTTTCAGACCCTTACCCCAAACCCGAGGGGACTCGACAGGCTCGGAAGAATCGAAGAAGAAGGTGGAGAGCAAGACAAAGACAGATCCATTCGATTAGTGAACGGATTCTTAGCACTTGCCTGGGAAGATCTGCGGAGCCTGTGCCTCTTCAGCTACCACCGATTGAGAGACTTCATATTGATTGCAGTGAGAGCAGTGGAACTTCTGGGACAGAGGGGGTGGGAAGCTCTTAAGTATCTGGGAAGTCTTCTACAGTATTGGGGTCTGGAACTAAAAAAGAGTGCTATTAATCTGCTTGATACCGTAGCAATAGCAGTAGCAGAAGGAACAGATAGAATTATAGAATTAATACAAAGAATTTGTAGAGCTATACGCAACATACCTAGAAGAATAAGACAGGGCTTTGAAGCAGCTTTGCTA
>R18553_E1
ATGAGAGTGATGGGGACACAGATGAATTATCAAAACTTGTGGAGATGGGGAATTATGATCTTGGGAATGAGCATAATTTGTAGTGTTGGAAACTTGTGGGTTACTGTATACTATGGAGTACCTGTGTGGAGAGACGCAGATACCACCTTATTTTGTGCCTCAGATGCTAAAGCATATGATACAGAAGTGCATAATGTCTGGGCTACACATGCCTGTGTACCCACAGACCCCAGCCCACAAGAGATACATCTGGAAAATGTGACAGAAAAGTTTAACATGTGGAAAAATAACATGGTAGAGCAAATGCATGAAGATATAATCAGTTTATGGGACCAAAGCCTAAAACCATGTGTAAAGTTAACCCCTCTCTGCGTTACTTTAGAGTGTAAAAACATCACTGCAATGCGAGAAGAAATAAAAAACTGCTCTTTCAATATGACTACAGAATTAAGGGATAGGAGACGGAAAATGTATTCACTTTTCTATAGGCTTGATATAGTGCCAAGGGAAAATAATAGTTATAGATTAATAAATTGTAATACCTCAGCCATTACCCAAGCTTGTCCAAAGGTATCCTTTGAGCCAATTCCCATACATTATTGTGCTCCAGCTGGTTTTGCGATTCTAAAGTGTAAAGATACAGAGTTCAATGGAACAGGGCCATGCAAGAATGTCAGCACAGTACAATGCACACATGGAATTAAGCCAGTAGTATCAACTCAACTGTTGTTAAATGGCAGTCTAGCAGAAAATGGGATAAGGATTAGATCTGAAAATATTACAAACAATGCCAAAACCATAATAGTACAACTTGACAGGCCTGTACAAATTAATTGTACCAGACCTAACAACAACACAAGAAAAAGTGAACGTATAGGACCAGGACAGACATTCTATGCAACAAATGCCATAATAGGGGATATAAGGAAAGCACATTGTAATGTTAGCAAAGCAGAATGGAATGAAACTGTACGAAGGGTAGCCGAACAATTAGAAAAATATTTCAACAAAACAATAAAATTTACTAACTCCTCAGGAGGGGATTTAGAAATTACCACACATAGTTTTAATTGTGGAGGAGAATTTTTCTATTGTAATACATCAGCCCTGTTTGATAGCACTAGAAGCAATGATACTATAAATCTCCCATGCAGGATAAAGCAAATTATAAATATGTGGCAGAGAGCAGGACAGGCAATGTATGCCCCTCCCATCCAAGGAGTAATAAGGTGTGACTCAAACATTACAGGTCTATTATTAACAAGAGATGGTGGGAATAACACTGAGGTCTTCAGACCTGGAGGAGGAAATATGAAGGACAATTGGAGGAGTGAATTATATAAGTACAAAGTAGTAAAAATTGAACCATTAGGAGTAGCACCCACCAGGGCAAGGAGAAGAGTGGTGGAGAGAGGAAAAAGAGCAGTTATAGGAGCTGTTTTCATTGGGTTCTTAGGAGCAGCAGGAAGCACTATGGGCGCAGCGTCAATAACGCTGACGGTACAGGCCAGGCAATTATTGTCTGGCATAGTGCAACAGCAAAGCAATTTGCTGAGGGCTATAGAGGCTCAACAGCATCTGTTGAGACTCACAGTCTGGGGCATTAAACAGCTCCAGGCAAGAGTCCTGGCTGTGGAAAGATACCTAAGGGATCAACAGCTCCTAGGACTTTGGGGCTGCTCTGGAAAACTCATCTGCACCACTAATGTGCCCTGGAACTCTAGTTGGAATAATAAATCTTATAGTGAGATATGGGATAGCATGACCTGGCTGCAATGGGATAAAGAAATTAACAATTACACAAGTATAATATATAGCCTAATTGAAGAATCACAGAACCAGCAAGAAAAAAATGAACAAGACTTATTGGCATTAGACAAGTGGGCAACTTTGTGGAATTGGTTTGACATAACAAATTGGCTGTGGTATATAAGAATAGTAATAATAATAGTAGGAGGTTTAATAGGATTAAGAATAGTTTTTGCCATGCTATCTATAATAAATAGAGTTAGGCAGGGATACTCACCTCTGTCGTTGCAGACCCTTACCCCAAACCCAGAGGGACTCGACAGGCCCGGAAGAATCGAAGAAGAAGGTGGAGAGCAAGGCAGAGGCAGATCGATTCGATTAGTGAACGGATCCTTAGCACTTGTCTGGGACGATCTGCGGAGCCTGTGCCTCTTCAGCTACCACCGCTTGAGAGACTTCATCTTGATTGCAGCGAAGACAGTGGAACTTCTGGGAAGACTGGGGTGGAAGGGCCTCAAGTATCTGTGGAATCTTCTATTATACTGGGGTCAGGAACTAAAAAGTAGTGCTATTAATTTGCTTGATACCACAGCAATAGCAGTAGCTAACTGGACAGATAGGATTATAGAAATAGGACAAAGACTTTGTAGAGCTATTATTCATATACCTAGAAGAATCAGACAGGGATTCGAAAGGGCTTTGCTA
>Q842.d12*
ATGAGAGCGATGGGGATACAGATGAATTGTCAAAACTTGTGGAGGTGGGGGACTATGATCTTGGGGATGATAATATTCTGTAGTGCTGACAACTTGTGGGTTACTGTCTACTATGGGGTACCTGTGTGGAAAGAGGCAGAAACCACCTTATTTTGTGCATCAGATGCTAAAGCATATGAGACAGAAAAACATAATGTCTGGGCTACACATGCCTGTGTACCCACAGACCCCAACCCACAAGAAATACATTTGGAAAATGTGACAGAAGAGTTTAACATGTGGAAAAATAACATGGTAGAGCAGATGCATACAGATATAATCAGTCTATGGGACCAAAGCCTAAAGCCATGTGTAAAGTTAACCCCTCTCTGTGTTACTTTAGATTGTAACAATGTCACCAATATGAGAGAAGAAATAAAAAACTGCTCTTTCAATATGACCACAGAACTAAGGGATAAGAGACAGAAAGTATATTCACTTTTTTATAAACTTGATATAGTACAAATTAATAATAGTAGTTATAGATTAATAACTTGTAATACCTCAGCCATTACACAAGCATGCCCAAAGGTAACCTTTGAGCCAATTCCCATACATTATTGTGCTCCAGCTGGTTTTGCGATCCTAAAGTGTAAGGATGAGGAGTTCAATGGAATAGGGCCATGCAAGAATGTCAGCACAGTCCAATGCACACATGGAATCAAGCCAGTAGTATCAACTCAACTACTGTTAAATGGCAGTCTAGCAGAAAAAGAGGTAAAAATTAGATGTGAAAATATCACAAACAATGCTAAAACTATAATAGTACAACTTGTCAATCCTGTGAAAATTAATTGTACCAGACCTAACAACAATACAAGAAAAAGTATACATATAGGACCAGGACAAGCATTCTATGCAACAGGTGACATAATAGGGGATATAAGACAAGCACATTGTAATGTCAACAGGACAGAATGGAACAACACTTTGCACCAGGTAGTCGAACAATTAAGAAAACACTTTAACAAAACAATAAACTTTGCTAACTCCACAGGAGGGGATCTAGAAATAACAACACATAGTTTTAATTGTGGAGGAGAATTTTTCTATTGCAATACAACAAACCTGTTTAATAGCACTACATCAAATGACACTATAATTCTCCCATGCAGAATAAAACAAATTATAAATATGTGGCAGAGAGTAGGACAAGCAATGTATGCCCCTCCCATTCGAGGAGTAATAAGGTGTGAATCAAACATTACAGGACTAATATTAACAAGAGATGGTGGGAACACAAGGGAAACCTTCAGACCTGGAGGTGGAGATATGAGGGACAATTGGAGAAGTGAATTATACAAGTATAAAGTAGTAAAAATTGAACCACTAGGAGTAGCACCCACCAAGGCAAAGAGAAGAGTGGTGGAGAGAGAAAAAAGAGCAGTTATAGGAGCTGTCTTCATTGGGTTCTTAGGAGCAGCGGGAAGCACTATGGGCGCGGCGTCAATAACGCTGACGGTACAGGCCAGACAATTATTGTCTGGCATAGTGCAACAGCAAAGCAATTTGCTGAGGGCTATAGAGGCTCAACAGCATCTGTTGAAACTCACGGTCTGGGGCATTAAACAGCTCCAGGCAAGAGTCCTGGCTGTGGAAAGATACCTAAAGGATCAACAGCTCCTAGGAATTTGGGGCTGCTCTGGAAAACTCATCTGCACCACTAGTGTGCCCTGGAATTCTAGTTGGAGTAATAAATCCCAGAATGAGATATGGGACAACATGACCTGGCTGCAATGGGATAAAGAAATTAGCAATTACACACAGATAATATATGATCTACTTGAAGAATCGCAGAACCAGCAGGAAAAGAATGAACAAGACTTATTGGCATTGGACAAGTGGGCAAATCTGTGGAATTGGTTTGACATATCAAACTGGCTGTGGTATATAAAAATATTTATAATGATAGTAGGAGGTTTAATAGGATTAAGAATAGTTTTTGCTGTGCTTTCTGTAATAAATAGAGTTAGGCAGGGATACTCACCTTTGTCGTTCCAGACCCATACCCCAAACCCAAGGGGTCTCGACAGGCCCGAAAGAATCGAAGAAGAAGGTGGAGAGCAAGACAAAAACAGATCGATTCGATTAGTGAGCGGATTCTTAGCACTTGCCTGGGACGATCTACGGAGCCTGTGCCTCTTCAGCTACCACCGATTGAGAGACTTCATCTTGATTGTAGCGAGGACTGTGGAACTTCTGGGAAGACTGGGGTGGGAAGGCCTCAAGTATCTGGGGAATCTTCTATCATATTGGGGTCGGGAACTAAGGATTAGTGCTACTAATTTGCTTGATACCATAGCAATAGTAATAGCTGGGTGGACAGATAGGGTTATAGAAATAGGACAGAGACTTTGTAGAGCTTTTCTCAACATACCTAGAAGAATCAGACAGGGCTTCGAAAGGGCTTTGCTA
>0815.v3.c3
ATGAGAGTGATGGGGATACAGATGAATTGGCAACAATGGTGGATATGGGGCATCTTAGGCTTTTGGATGCTAATGGTTTGTAATGGAGGGAAA---TGGGTCACAGTGTATTATGGGGTACCTGTATGGAAAGAAGCAACCACTACTCTATTTTGTGCATCAGATGCTAAATCATATGAAACAGAGGCACATAATGTCTGGGCTACACATGCCTGCGTACCCACAGACCCCAACCCACAAGAAATACCCTTGGTAAATGTGACAGAAAATTTTAACATGTGGAAAAATAACATGGTAGAGCAGATGCAGACAGATATAATCAGTCTATGGGACCAAAGCCTACAGCCATGTGTAAAGTTAACCCCTCTCTGCGTTACTTTAAATTGTAGCGATATTGACAACAGCACTGCTGACATGAAAAACTGCTCTTTCAGAGTACCCACAGCAATAAGGGATAGGAAACAGAAAGTATATTCACTTTTTTATAGACTTGATATAGTACAAGATAAAAATAATAGTTATAGATTAATAAATTGTAATACATCAGCCATTACACAGGCTTGTCCAAAGATATCCTTTGAGCCAATCCCCATACACTATTGTGCTCCAGCTGGTTTTGCGATTCTAAAGTGTAGGGATAAGGAGTTCAATGGAACAGGGCCATGCAAGAATGTCAGCACAGTACAATGCACACATGGAATCAGGCCAGTAGTATCAACTCAACTGCTGTTAAATGGAAGTCTAGCAGAAGGCAAGATAATGATTAGATCTGAAAATATCACAAACAACGGCAAAAACATAATAGTACAATTTAATGAGACTGTAAAAATTAATTGTACCAGGCTTAACAACAATACAAGAAAAAGTATATCTATAGGACCAGGACAAGCATTCTATGCAACAGGGGATATAATAGGAGATATAAGACAAGCACATTGTAATGTCAGTAGAGCAGAATGGAATGAAACCTTGCGAAAGGTAGCCGAAGAATTAAGAACATACTTTAACAAAACAATACACTTTAATAAATCCGCAGGAGGGGATCTAGAAGTTACAACGCATAGCTTTAATTGTGGGGGAGAATTTTTCTATTGTAACACATCAAAGTTGTTTGACAGCAGTGAGTCAAATGACAATATAACGCTCCAATGTAGAATAAAGCAAATTATAAATATGTGGCAGAGAGTAGGACAAGCAATGTATGCCCCTCCCATTGCAGGAGTAATAAGGTGTGAATCAAACATTACAGGACTAATACTAACAAGAGATGGTGGAAATGCAAGTGAAACCTTCAGACCTGGAGGAGGAGATATGAGGGACAATTGGAGAAGTGAATTATATAAGTACAAAGTAGTAAAAATTGAACCACTAGGAGTAGCACCCACCAGGGCAAAGAGAAGAGTGGTGGAGAGAGAAAAAAGAGCAGTTATAGGAGCTGTATTCATTGGGTTCTTAGGAGCAGCAGGAAGCACTATGGGCGCAGCGTCAATAACGCTGACGGTACAGACCAGACAATTATTGGCTGGCATAGTGCAACAGCAAAGTAATTTGCTGAGGGCTATAGAGGCTCAACAGCATCTGTTGAAACTCACGGTCTGGGGCATTAAACAGCTCCAGGCAAGAGTCCTAGCTGTGGAAAGATACCTAAAGGATCAACAGCTCCTAGGAATTTGGGGCTGCTCTGGAAAACTCATCTGCACCACTACTGTGCCCTGGAACGATAGTTGGAGTAATAAATCCCTGGATGAGATATGGAATAACATGACCTGGTTGCAATGGGATAAAGAAATTAACAATTACACACAGATAATATATGGCCTAATTGACAAAGCGCAGAACCAGCAGGAAAAAAATGAACAAGAATTATTGGCATTGGACAAGTGGGCAAGTCTGTGGAATTGGTTTGACATATCAAGATGGCTGTGGTATATAAAAATATTTATAATGATAGTAGGAGGCTTGATAGGTTTAAGAATAATTTTTGCTGTGCTTTCTATAGTGAATAGAGTTAGGCAGGGATACTCACCATTATCGTTTCAGACCCTCTTCCCAGTCCCGAGGGGACCCGACAGGCCCGAAGGAATAGAAGAAGAAGGTGGAGAGCAAGGCAGAGACAGATCCATTCGATTGGTGAACGGATTCTCAGCACTTATCTGGGACGACCTGAGGAACCAGTGTCTCTTCAGCTACCACCGCTTGAGAGACTTAATCTTAATTGTGACGAGGATTGTGGAACTTCTGGGACGCAGGGGGTGGGAGGCAGTCAAATATCTGGGGAGTCTCCTGCAATATTGGATTCAGGAACTAAAGAATAGTGCTGTTAGCTTATTTGATACCATAGCAATAGCAGTAGCTGAGGGGACAGATAGGGTCATAGAAATAGTACAAAGAGCTGTT---------CTTAACATACCCAGA---------------------------------
>HIV-16936-2.21*
ATGAGAGTGAGGGGGATACTGAGGAATTATCGACAATGGTGGATATGGGGCGTCTTAGGCTTTTGGATA---ATGAGTTGTAATGTGGGAAACTTGTGGGTCACAGTCTATTATGGGGTACCTGTGTGGAAAGAAGCAAAAACTACTCTATTCTGTGCATCAGATGCTAAAGCATATGAGACAGAAGTACATAATGTCTGGGCTACACATGCCTGTGTACCCACGGACCCCAACCCACAAGAATTGGTTTTGGAAAATGTAACAGAAAATTTTAACATGTGGAGAAATGACATGGTGGATCAGATGCATGAGGATGTAATCAGTTTATGGGATCAAAGCCTAAAGCCATGTGTAAAGTTGACCCCACTCTGTGTCACTTTAGAGTGTCGTAATGCTACCGTTAATGTGGAAGAAATGAAAAATTGCTCTTTCAATACAACCACAGAACTAAGGGATAGGAAGCAGACAGTGTATGCCTCTTTTTATAAACTTGATATAGTACCAAATGAGAATAAGAGCTATAGATTAATAAATTGTAATACCTCAGCCATAACACAAGCCTGTCCAAAGGTCAATTTTGATCCAATACCTATACATTATTGTACCCCAGCTGGTTATGCGATTCTAAAGTGTAATAATAAGACATTCAATGGGACAGGACCATGCAGTAATGTCAGCACAGTACAATGTACACATGGAATTAAGCCAGTGGTATCAACTCAATTACTGTTAAATGGTAGCCTAGCAGAAGAAGGGATAATAATTAGATCTGAAAATCTGACAGACAATGTCAAAACAATAATAGTACATCTTGAGGAACCTGTAGAAATTGTGTGTACAAGACCCAACAATAATACAAGGAAAAGTGTAAGGATAGGACCAGGACAAACATTCTATGCAACAGGAGAAATAATAGGAGACATAAGACAGGCACATTGTAACATTAGTGAAGCCAAATGGAATGAAACTTTACAAAATGTGACTAAAAAATTAAAAGAACACTTCAATAAAACAATAATATTTAACTCATCCTCAGGAGGGGACCTAGAAATTACAACACATAGCTTTAATTGTAGAGGAGAATTTTTCTATTGCAATACATCAAAACTGTTTAATGGTATAAATTCAAACTCAACCATCATAATCCCATGCAAAATAAAACAAATTGTAAACATGTGGCAGAAGGTAGGACGGGCAATGTATGCCCCTCCCATTGCAGGAAACATAACATGTACATCAAATATCACAGGACTACTACTGGTACGTGATGGAGGAAATGTTACAGAGATATTCAGACCTGGAGGAGGAGATATGAGGGACAATTGGAGAAGTGAATTATATAAATATAAAGTGGTAGAAATTAAGCCATTGGGAATAGCACCCACTGGGGCAAAAAGGAGAGTGGTGGAGAGAGAAAAAAGAGCAGTGTTAGGAGCTGTGTTCCTTGGGTTCTTGGGAGCAGCCGGAAGCACTATGGGCGCAGCGTCAATAACGCTGACGGTACAGGCCAGACAATTGTTGTCTGGTATAGTGCAACAGCAAAGCAATTTGCTGAGGGCTATCGAGGCGCAACAGCATATGTTGCAACTCACGGTCTGGGGCATTAAGCAGCTCCAGACAAGAGTCCTGGCTATAGAAAGATACCTAAAGGATCAACAGCTCCTAGGGATTTGGGGCTGCTCTGGAAAACTCATCTGCACCACTGCTGTACCTTGGAACGCCAGTTGGAGTAACAGATCTCACGATGATATTTGGAATAACATGACCTGGATGCAGTGGGATAGAGAAATTAGTAATTACACAAACACAATCTACAGGTTGCTTGAAGAATCGCAAAACCAGCAGGAAAGGAATGAAAAAGATTTATTAGCATTGGACAGCTGGGGAAATTTGTGGAATTGGTTTAGCATAACAAATTGGCTGTGGTATATAAAAATATTCATAATGATAGTAGGAGGCTTGATAGGTTTGAGAATAATTTTTGCTGTGCTCTCTATAGTGAATAGAGTTAGGCAGGGATACTCACCTTTGTCGTTTCAGACCCCTACCCCCAACCCAAGGGAAGCCGACAGGCTCGGAGGAATCGAAGAAGAAGGTGGAGAGCAAGACAGAACCAGATCCATTCGATTAGTGAACGGATTCTTAGCGCTTGCCTGGGACGACCTGCGGAGCCTGTGCCTCTTCAGCTACCACCGATTGAGAGACTTCATATTAGTGGTAGCGAGAGCGGTGGAACTTCTGGGACAGAAGGGGTGGGAAGCCCTTAAATATTTGGGAGGTCTCGTGCAGTATTGGGGTCTGGAGCTAAAAAAGAGTGCTATTAGTCTGCTTGATACCACAGCAATAGCAGTAGCTGAAGGAACAGATAGAATTATAGCAGTGATACAAGGAATTTGTAGAGCTATCCGCAACATACCTAGAAGAATAAGACAGGGCTTTGAAACAATTTTGCAA
>Ce703010054_2A2
ATGAGAGTGAGGGAGATATTGAGGAATTGGCTGCAGTGGTGGATATGGGGCGTCTTGGGCTTTTGGCTGTTAATGATTTGTAGT---GGGAACATGTGGGTCACAGTTTATTATGGGGTACCTGTGTGGAAAGAAGCAAAAACTACTCTATTCTGTGCATCAGATGCTAAAGCATATGAGAGAGAAGTGCATAATATCTGGGCTACACATGCCTGTGTACCCACAGACCCCAACCCACAAGAAATGATTTTGGAAAATGTAACAGAAAATTTTAACATGTGGAAAAATGACATGGTAGATCAGATGCATGAGGATATAATCAGTTTATGGGATGAAAGCCTAAAGCCATGTGTAAGGTTGACCCCACTCTGTGTCACTTTAAATTGTACCAATATTAATGATTATGATATGGATATGAAAAATTGCTCTTTCAATGCAACCACAGAGATTAAAGATAAGCGAAGGAAAGTGGATGCCCTTTTTTATAAACTTGATATAGTACCA---CTTAATAGCAGCTATAGGTTAATAAATTGCAATACCTCAGCCATAACACAAGCATGTCCAAAGATCAATTTTGATCCAATTCCTATACATTATTGTGCACCAGCTGGTTATGCGATTCTAAAGTGTAATAATAAGACATTCAATGGGACAGGACCATGCAATAATGTCAGCACAGTACAATGTACACATGGAATTAAGCCAGTGGTATCAACTCAACTACTGTTAAATGGTAGCCTAGCAGAAGAAGAGATAATAATTAGATCTGAAAATCTAACAGACAATGTCAAAACAATAATAGTACACCTTAATGAATCTGTAGAAATTGTGTGTGTAAGACCCAATAATAATATAAGAAAAAGTATAAGGATAGGACCAGGACAAGTATTCTAT---ACAAATAAAATAATAGGAGACATAAGACAAGCACATTGTGACATTAATGGAACGCAATGGAACAAAACTTTACAACAGGTAGGGAAAAAATTAAAAGAATACTTCAATAAAACAATAATATTTAATGCATCCTCAGGAGGGGATTTAGAAATTACAACACATAGTTTTAATTGTGGAGGAGAATTTTTCTACTGCAATACATCAAAATTGTTTAATGGTACAAATTCAAGCTCAAACATCAGACTCTCATGCAGAATAAAACAATTTATAAACATGTGGCAGAAAGTAGGAAGAGCAATGTATGCCCCTCCCATTGAAGGAAACATAACATGTAGATCAAATATCACAGGACTGCTATTGGTACGAGATGGAGGTAGTAGCACCGAGACATTCAGACCTGGAGGAGGAAATATGAAGGACAATTGGAGAAGTGAATTATATAAATATAAAGTAGTAGAAATTAAGCCATTAGGAATAGCACCCACTAAAGCAAAAAGGAGAGTGGTGGAGAGAGAAAAAAGAGCAGTGATAGGAGCTGTGTTCCTTGGGTTCTTGGGAGCAGCCGGAAGCACTATGGGCGCGGCGTCAATAACGCTGACGGTACAGGCCAGACAACTGTTGTCTGGTATAGTGCAACAGCAAAGCAATTTGCTGAGGGCCATAGAGGCGCAACAGCATATGTTGCAACTCACAGTCTGGGGCATTAAGCAACTCCAGGCAAGAGTCTTGGCTATAGAAAGATACCTACAGGATCAACAGCTCCTAGGAATTTGGGGTTGCTCTGGAAAACTCATCTGCACCACTGCTGTGCCTTGGAACCAGAGTTGGAGTAATAAATCTCATGAGGATATTTGGAATAACATGACTTGGATGCAGTGGGATAGAGAAATTAGCAATTATACAGGCATAATATATCACTTGCTTGAAGACTCGCAAATCCAGCAGGAAAAGAATGAAAAGGATTTATTAGCCTTGGACAGTTGGGCAAATTTGTGGAATTGGTTTGACATAACAAGATGGCTGTGGTATATAAAAATATTCATAATGATAGTAGGAGGCTTGATAGGCTTAAGAATAATTTTTGCTGTGCTCTCTATAGTGAATAGAGTTAGGCAGGGATACTCACCTTTGTCGTTTCAGACCCTTACCCCAAGCCCGAGGGAACCCGACAGGCTCGGAAGAATCGAAGAAGAAGGTGGAGAGCAAGACAGAGACAGATCCATTCGATTAGTGAACGGATTCTTAGCGCTTGCCTGGGACGACCTGCGGAGCCTGTGCCTTTTCTGCTACCACCGATTGAGAGACTTCATATTAGTGGCAGCGAGAATAGTGGAACTTCTGGGACAGAGGGGGTGGGAAGCCCTTAAATATCTAGGGAATATTGTGCAATACTGGGGTTCTGAGATAAAAAAGAGTGCTATTGATCTAATAGACACCATAGCCATAGCAGTAGCTGAGGGAACAGATAGAATTATAGAAGTAATACTAAGAATTTGTAGAGCTATCCGCAACATACCTGTAAGAATAAGACAAGGCTTTGAAGCAGCTTTAATA
>1056_10_TA11_1826
[truncated: 155,464 more chars]
