# Supplementary material for: Identification of broadly neutralizing antibody epitopes in the HIV-1 envelope glycoprotein using evolutionary models
Source: Virol J. 2013 Dec 2;10:347. doi: 10.1186/1743-422X-10-347 (PMC4220805; doi:10.1186/1743-422X-10-347)
Supplement: Additional file 4: Dataset S2 — Genbank accession numbers and neutralization titers for the virus panel. [file 1743-422X-10-347-S4.xls]

## Sheet: Sheet1
Pseudovirus	Genbank Accession Number	HIV-1 Subtype	ID50 TITERS
			CAP206	CAP239	CAP248	CAP255	CAP256	CAP257	CAP8	CAP177
Q259.d2.17*	AF407152	A	27	20	31	20	31	41	61	78
Q769.d22*	AF407158	A	43	20	47	20	105	241	20	35
Q842.d12*	AF407160	A	47	58	248	35	428	270	66	47
MS208.A1	DQ187010	A	89	59	227	72	1966	184	675	89
191084	HM215266	A	28	20	20	149	43740	41	55	244
191955_A11	HM215272	A	221	69	33	49	2268	67	67	179
21020_13	HM215275	A	49	47	48	27	122	59	63	75
398-F1_F6_20	HM215312	A	296	575	8151	210	802	219	NA	NA
9004SS_A3_4	HM215350	A	43	1520	111	214	3050	235	294	72
R18553_E1	HM215434	A	84	34	222	20	4351	213	197	79
21023_B4	HM215276	AC	21	156	229	20	6429	387	54	28
246-F3_C10_2	HM215279	AC	94	106	162	159	177	107	490	90
3301.v1.c24	HM215294	AC	30	47	184	157	5144	185	135	87
477-F3_13_55	HM215315	AC	58	1326	470	63	237	298	165	134
6041.v3.c23	HM215321	AC	53	62	112	2600	46	138	62	28
6540.v4.c1	HM215330	AC	81	100	153	20	464	107	126	40
6545.v4.c1	HM215332	AC	54	63	84	21	341	94	146	20
0815.v3.c3	HM215260	ACD	39	20	24	242	34	122	70	87
3103.v3.c10	HM215288	ACD	36	830	175	366	142	40	291	119
Q461.e2*	AF407156	AD	79	65	65	78	250	164	20	20
192018_B1_9	HM215273	AD	45	51	39	20	1099	53	52	91
193003_B10	HM215274	AD	43	42	40	299	74	190	31	71
270015	HM215280	AD	93	20	40	23	603	233	NA	NA
3468.v1.c12	HM215301	AD	94	372	142	998	63	74	40	41
C3347.c11	AF259954	AE	451	59	72	68	162	85	1244	188
BJOX0090000.02.4	HM215372	AE	NA	NA	NA	NA	NA	NA	63	44
BJOX010000_06_2	HM215373	AE	NA	NA	NA	NA	NA	NA	201	105
BJOX015000.11.5	HM215377	AE	NA	NA	NA	NA	NA	NA	199	288
BJOX025000.01.1	HM215386	AE	NA	NA	NA	NA	NA	NA	136	20
BJOX028000.10.3	HM215389	AE	NA	NA	NA	NA	NA	NA	1038	20
CNE28	HM215409	AE	43	20	20	20	5409	20	322	38
CNE5	HM215415	AE	33	32	70	22	3119	61	108	38
CNE55	HM215418	AE	20	89	28	24	4553	69	81	38
CNE8	HM215427	AE	232	41	96	26	413	392	987	205
KSS-0514.13	HM215429	AE	39	44	34	20	56	559	20	20
PSR-0508.2	HM215432	AE	61	30	87	20	30	59	48	25
SPK-0525.13	HM215436	AE	218	37	138	39	66	144	106	51
427299.c12	JN944655	AE	NA	NA	NA	NA	NA	NA	195	120
620345.c01	JN944656	AE	NA	NA	NA	NA	NA	NA	185	128
816763.c02	JN944659	AE	NA	NA	NA	NA	NA	NA	680	62
C1080.c03	JN944660	AE	376	29	147	31	2731	546	840	169
C2101.c01	JN944661	AE	NA	NA	NA	NA	NA	NA	246	20
R2184.c04	JN944665	AE	161	60	65	43	232	53	250	64
R1166.c01	NA	AE	114	66	106	101	134	162	189	104
C4118.c09	NA	AE	NA	NA	NA	NA	NA	NA	20	40
263-8*	EU513182	AG	81	43	56	271	2096	198	80	46
T280-5	EU513183	AG	27	20	94	42	119	85	107	103
T255-34*	EU513184	AG	82	35	96	53	31	152	52	47
T257-31*	EU513185	AG	49	56	1300	20	9277	110	41	43
211-9*	EU513187	AG	124	73	406	100	244	175	70	58
242-14*	EU513188	AG	290	596	72	42	6078	125	NA	NA
T250-4*	EU513189	AG	75	1713	451	60	27614	193	1367	53
T266-60	EU513193	AG	52	20	84	26	485	78	27	70
269-12	EU513194	AG	37	65	34	44	163	77	97	20
235-47*	EU513195	AG	79	65	136	43	419	51	64	75
T251-18*	EU513196	AG	92	107	37	83	32	56	42	72
T278-50*	EU513198	AG	141	57	133	27	82	106	53	38
1105.p17.1	HM215264	AG	107	124	474	125	229	286	22	29
2705.p18.1	HM215281	AG	84	176	202	173	1816	211	373	121
3169.p4	HM215290	AG	98	88	212	974	369	106	47	52
3273.p21.1	HM215293	AG	206	195	155	257	177	293	92	48
6101.1	AY835434	B	47	20	20	61	20	20	52	89
7165.18	AY835437	B	38	23	20	237	94	32	83	78
6535.3*	AY835438	B	37	181	337	274	399	85	349	210
QH0692.42*	AY835439	B	170	59	59	223	49	55	172	92
QH0515.1	AY835440	B	20	20	20	55	20	20	20	20
SC422661.8*	AY835441	B	108	33	53	176	93	65	NA	NA
BG1168.1	AY835443	B	99	25	71	32	NA	54	20	20
PVO.4*	AY835444	B	NA	NA	NA	NA	NA	NA	85	76
TRO.11*	AY835445	B	291	78	462	549	191	133	227	164
AC10.0.29*	AY835446	B	141	54	75	132	84	22	233	483
RHPA4259.7*	AY835447	B	78	74	82	297	48	1691	129	43
THRO4156.18*	AY835448	B	123	132	100	146	108	51	57	56
REJO4541.67*	AY835449	B	184	164	203	222	51	102	178	41
TRJO4551.58*	AY835450	B	81	44	33	54	296	57	73	35
WITO4160.33*	AY835451	B	533	111	60	78	187	128	73	94
CAAN5342.A2*	AY835452	B	72	40	108	244	299	66	183	147
H029.12	EF210726	B	163	147	817	1777	185	115	1314	772
H030.7	EF210727	B	60	48	186	20	34	30	70	20
H031.7	EF210728	B	530	113	406	195	78	212	519	269
H035.18	EF210729	B	69	20	20	23	54	37	35	58
H061.14	EF210730	B	59	42	24	584	703	NA	NA	185
H086.8	EF210732	B	49	62	187	20	20	20	1182	118
H078.14	EF210733	B	118	61	102	117	105	56	20	20
H080.23	EF210735	B	33	90	20	135	20	20	79	84
1006_11_C3_1601	EU289183	B	117	127	169	20	129	196	570	68
1012_11_TC21_3257	EU289184	B	284	902	37	921	33	72	438	94
1054_07_TC4_1499	EU289185	B	99	41	97	47	48	203	20	36
1056_10_TA11_1826	EU289186	B	167	111	94	37	57	26	190	43
1058_11_B11_1550	EU289187	B	53	552	30	181	34	20	149	78
1059_09_A4_1460	EU289188	B	70	25	48	78	33	41	209	33
62357_14_D3_4589	EU289189	B	32	20	25	20	20	20	22	23
6240_08_TA5_4622	EU289190	B	27	20	20	55	20	31	138	61
6244_13_B5_4576	EU289191	B	53	20	40	52	54	21	42	80
63358_04_P3_4013	EU289192	B	20	20	20	57	20	20	20	20
700010040_C9_4520	EU289193	B	20	33	23	20	20	20	87	20
700010058_A4_4375	EU289194	B	73	23	118	121	93	66	223	383
PRB931_06_TC3_4930	EU289198	B	20	286	102	299	81	20	452	33
PRB958_06_TB1_4305	EU289199	B	110	59	43	136	163	67	134	78
SC05_8C11_2344	EU289200	B	98	37	95	157	113	75	81	153
SC45_4B5_2631	EU289201	B	97	38	67	101	56	38	23	33
WEAU_d15_410_5017	EU289202	B	114	128	118	821	101	220	483	315
1051_12_C22_3325	EU575148	B	63	28	86	20	47	50	20	20
1051_12_TD12_3291	EU575170	B	71	30	42	20	31	43	34	35
9014_01_TB1_4769	EU575786	B	31	20	20	20	45	20	20	20
9020_20_A13_4607	EU575870	B	140	35	76	56	224	88	269	60
BORI_d9_4D7_1410	EU576296	B	27	47	97	405	52	70	192	389
BORI_d9_4F8_1413	EU576299	B	60	112	140	20	20	107	289	20
TT29P_3A1_2769	EU577190	B	57	20	20	145	52	64	36	65
TT31P_2F10_2792	EU577213	B	37	20	23	206	148	91	30	97
X2278_C2_B6	FJ817366	B	62	175	59	271	1299	138	183	246
CNE11	HM215398	B	37	181	90	467	20	84	286	222
CNE6	HM215423	B	59	20	494	181	20	23	100	128
CNE9	HM215428	B	291	55	65	455	55	206	124	113
NKR-0512.8	HM215431	B	38	21	28	22	21	26	31	20
RPW-0510.2	HM215435	B	61	40	63	52	56	74	42	66
402288.c01	NA	B	NA	NA	NA	NA	NA	NA	163	108
CH038.12	EF042692	BC	86	NA	NA	NA	20	NA	574	394
CH070.1	EF117255	BC	48	363	57	502	1174	75	245	116
CH111.8	EF117258	BC	537	348	130	425	469	204	289	205
CH181.12	EF117259	BC	132	180	525	321	40574	NA	151	29
CH120.6	EF117260	BC	79	116	130	165	181	118	79	47
CH119.10	EF117261	BC	79	63	362	125	338	180	171	287
CH117.4	EF117262	BC	166	141	249	116	43740	301	126	32
CH115.12	EF117263	BC	60	157	41	119	727	91	187	60
CH114.8	EF117264	BC	508	2062	340	380	175	381	372	130
BJOX002000.03.2	HM215364	BC	NA	NA	NA	NA	NA	NA	527	348
BJOX019000.02.1	HM215388	BC	53	50	239	237	3353	165	136	54
CNE15	HM215401	BC	57	20	52	42	45	59	56	38
CNE16	HM215402	BC	225	2233	60	63	2496	211	94	233
CNE18	HM215404	BC	20	172	189	61	17867	49	819	188
CNE19	HM215405	BC	201	499	1405	80	838	446	3452	74
CNE20	HM215406	BC	131	12759	2744	3480	674	495	1402	327
CNE21	HM215407	BC	49	44	636	96	1898	185	159	39
CNE67	HM215425	BC	610	74	438	NA	145	NA	374	148
X1100_c7	EU885760	BG	NA	NA	NA	NA	NA	NA	20	20
X2252_c7	EU885766	BG	NA	NA	NA	NA	NA	NA	153	241
ZM53M.PB12*	AY423984	C	27	31	34	29	33748	145	23	20
ZM135M.PL10a*	AY424079	C	257	37	72	71	122	129	75	81
ZM109F.PB4*	AY424138	C	369	228	101	103	1005	297	261	142
ZM249M.PL1*	DQ388514	C	92	853	1217	277	8555	273	112	202
ZM197M.PB7*	DQ388515	C	550	203	549	250	1313	277	77	99
ZM214M.PL15*	DQ388516	C	65	20	537	35	284	141	NA	NA
ZM233M.PB6*	DQ388517	C	220	202	1244	277	41690	170	49	183
Du123.6	DQ411850	C	141	47	1063	130	927	244	425	233
Du151.2	DQ411851	C	108	2609	839	61	4244	224	249	138
Du156.12*	DQ411852	C	631	386	1053	1523	1817	669	651	329
Du172.17*	DQ411853	C	141	51	174	196	150	45	153	20
Du422.1*	DQ411854	C	82	364	272	307	1507	101	184	248
CAP45.2.00.G3*	DQ435682	C	130	24	4550	26	9438	262	35	71
CAP210.2.00.E8*	DQ435683	C	79	100	753	151	14302	186	34	149
HIV-00836-2.5*	EF117265	C	20	1506	5309	20	20	312	1618	759
HIV-001428-2.42*	EF117266	C	55	167	163	177	448	428	71	27
HIV-16055-2.3*	EF117268	C	39	56	73	20	28802	152	33	30
HIV-16845-2.22*	EF117269	C	266	20	20	20	35	35	190	241
HIV-16936-2.21*	EF117270	C	43	100	420	393	4445	164	57	54
HIV-25710-2.43*	EF117271	C	354	428	530	95	8549	557	353	69
HIV-25711-2.4*	EF117272	C	64	75	117	110	36	75	186	32
HIV-25925-2.22*	EF117273	C	62	1604	196	57	5719	128	119	140
HIV-26191-2.48*	EF117274	C	25	163	20	86	3197	83	32	37
249M B10	EU166866, EU166872	C	37	463	127	116	2243	83	NA	NA
Ce704010083_B8	FJ443670	C	79	20	83	20	884	94	242	467
Ce704010042_2E5	FJ443744	C	227	55	159	20	42106	119	75	387
Ce703010054_2A2	FJ443808	C	20	20	20	20	433	294	20	20
7030102001E5(Rev-)	FJ443999	C	53	566	132	781	112	189	920	567
Ce703010228_1C4	FJ444017	C	52	29	265	20	6246	154	84	209
Ce706010018_2E3	FJ444047	C	27	22	114	102	71	100	NA	NA
7060101641A7(Rev-)	FJ444059	C	73	107	234	62	11101	151	NA	NA
Ce704809221_1B3	FJ444103	C	165	82	127	75	360	106	118	343
Ce0393_C3	FJ444215, FJ444208	C	180	87	69	53	783	478	20	44
Ce0682_E4	FJ444325	C	92	21	142	67	1594	236	111	82
Ce1086_B2	FJ444395, FJ444410	C	572	641	908	20	2003	268	317	199
Ce1172_H1	FJ444421	C	228	95	45	284	103	108	140	94
Ce1176_A3	FJ444437, FJ444444	C	119	48	71	126	278	122	138	127
1394C9G1(Rev-)	FJ444529	C	63	158	99	177	17223	186	276	159
Ce2010_F5	FJ444561, FJ444553	C	NA	29	30	28	30	NA	20	20
Ce2060_G9	FJ444600	C	53	28	39	27	3993	110	140	50
Ce2103_E8	FJ444612	C	20	22	84	20	13293	83	35	25
246F	FJ496194	C	56	41	84	22	27070	134	77	234
ZM247v1(Rev-)	FJ496204	C	94	101	189	274	NA	107	52	27
92BR025.9	HIV1U15121	C	110	3108	972	502	690	828	1004	573
234-F1-16-57	HM215278	C	117	209	315	1135	32905	142	170	79
3168.v4.c10	HM215289	C	54	24	20	22	41	42	27	28
3637.v5.c3	HM215305	C	NA	NA	NA	NA	NA	NA	20	20
3728.v2.c6	HM215307	C	50	118	455	20	23436	375	33	52
3873.v1.c24	HM215311	C	44	47	2023	144	4406	156	NA	NA
410-F2_1_30	HM215314	C	80	20	31	20	13312	272	25	20
541-F1_A7_2	HM215316	C	20	20	80	20	1512	87	20	23
569-F1_37_10	HM215318	C	20	20	20	22	56	139	29	26
6022.v7.c24	HM215319	C	67	57	27	20	350	62	69	52
6040.v4.c15	HM215320	C	59	34	120	20	1021	354	NA	NA
6471.v1.c16	HM215328	C	34	20	28	57	39	56	20	20
6644.v2.c33	HM215336	C	1219	1510	1581	993	1115	1223	936	492
6785.v5.c14	HM215338	C	63	217	213	182	7075	125	207	89
Ce703010217_B6	HM215346	C	76	39	89	21	305	120	46	97
98-F4_H5-13	HM215354	C	24	23	178	30	24	101	20	37
BF1266.431a	HM215360	C	40	84	129	27	6126	147	1362	20
BF1677F2.613a	HM215361	C	20	38	54	32	39	151	23	37
BF942.218d	HM215362	C	120	27	112	56	6373	131	71	62
CNE17	HM215403	C	137	67	143	116	3548	96	55	209
CNE23	HM215408	C	75	33	397	46	5714	110	55	56
CNE30	HM215411	C	60	43	37	83	23	55	70	28
CNE31	HM215412	C	122	97	498	35	23	117	61	49
CNE52	HM215416	C	74	20	1135	40	52	275	43	49
PWJ-0513.39	HM215433	C	59	55	102	20	824	66	20	38
TV1.21	HM215437	C	206	176	477	261	299	222	199	78
3326.v4.c3	HM215296	CD	73	48	61	211	9143	88	56	134
3817.v2.c59	HM215310	CD	30	20	48	24	20	20	132	107
401-F1_8_10	HM215313	CD	93	330	163	52	739	110	198	91
6480.v4.c25	HM215329	CD	21	109	129	20	6249	321	NA	NA
6811.v7.c18	HM215339	CD	20	153	349	435	233	116	NA	NA
6952.v1.c20	HM215343	CD	117	34	261	88	202	87	123	161
1656.p21	HM215265	cpx	81	752	924	65	576	217	393	29
P1981_C5_3	FJ817369	D	279	884	594	295	4433	135	457	568
191727_F6	HM215269	D	62	25	68	283	18512	858	49	88
191821_E6_1	HM215270	D	75	42	40	22	2655	162	47	47
3016.v5.c45	HM215283	D	38	20	20	20	1087	64	33	42
A07412M1.vrc12	HM215357	D	74	125	60	289	585	285	29	55
231965.c01	NA	D	36	20	28	876	69	46	36	31
252-7	EU513190	G	22	155	143	303	22	20	131	250
X1193_c1	EU885761	G	NA	NA	NA	NA	NA	NA	121	104
X1254_c3	EU885762	G	26	109	62	56	125	20	46	81
X1854_c2_10	EU885763	G	NA	NA	NA	NA	NA	NA	296	54
X2160_c25	EU885765	G	NA	NA	NA	NA	NA	NA	20	30
X1632_S2_B10	FJ817370	G	140	97	114	57	3436	100	367	157
